# Supplementary material for: Effect of light wavelength on hot spring microbial mat biodiversity
Source: PLoS One. 2018 Jan 30;13(1):e0191650. doi: 10.1371/journal.pone.0191650 (PMC5790269; doi:10.1371/journal.pone.0191650)
Supplement: S1 Table — (XLSX) [file pone.0191650.s013.xlsx]

## Sheet: S1 Table
S1 Table. Primers used for 16S rRNA gene sequencing.
sample	primer name	sequence
forward primer
all samples	ORI342F1	AATGATACGGCGACCACCGAGATCTACACTCTTTCCCTACACGACGCTCTTCCGATCTCTACGGGGGGCAGCAG
reverse primer
dark device 1	ORI806R15	CAAGCAGAAGACGGCATACGAGATGGCCACGTGACTGGAGTTCAGACGTGTGCTCTTCCGATCTGGACTACCGGGGTATCT
625nm device 1	ORI806R16	CAAGCAGAAGACGGCATACGAGATCGAAACGTGACTGGAGTTCAGACGTGTGCTCTTCCGATCTGGACTACCGGGGTATCT
730nm device 1	ORI806R17	CAAGCAGAAGACGGCATACGAGATCGTACGGTGACTGGAGTTCAGACGTGTGCTCTTCCGATCTGGACTACCGGGGTATCT
890nm device 1	ORI806R18	CAAGCAGAAGACGGCATACGAGATCCACTCGTGACTGGAGTTCAGACGTGTGCTCTTCCGATCTGGACTACCGGGGTATCT
3LEDs device 1	ORI806R12	CAAGCAGAAGACGGCATACGAGATCTCTACGTGACTGGAGTTCAGACGTGTGCTCTTCCGATCTGGACTACCGGGGTATCT
dark device 2	ORI806R7	CAAGCAGAAGACGGCATACGAGATTACAAGGTGACTGGAGTTCAGACGTGTGCTCTTCCGATCTGGACTACCGGGGTATCT
625nm device 2	ORI806R6	CAAGCAGAAGACGGCATACGAGATGTAGCCGTGACTGGAGTTCAGACGTGTGCTCTTCCGATCTGGACTACCGGGGTATCT
730nm device 2	ORI806R5	CAAGCAGAAGACGGCATACGAGATCACTGTGTGACTGGAGTTCAGACGTGTGCTCTTCCGATCTGGACTACCGGGGTATCT
890nm device 2	ORI806R11	CAAGCAGAAGACGGCATACGAGATGGACGGGTGACTGGAGTTCAGACGTGTGCTCTTCCGATCTGGACTACCGGGGTATCT
3LEDs device 2	ORI806R14	CAAGCAGAAGACGGCATACGAGATTTTCACGTGACTGGAGTTCAGACGTGTGCTCTTCCGATCTGGACTACCGGGGTATCT
dark device 3	ORI806R4	CAAGCAGAAGACGGCATACGAGATTGGTCAGTGACTGGAGTTCAGACGTGTGCTCTTCCGATCTGGACTACCGGGGTATCT
625nm device 3	ORI806R9	CAAGCAGAAGACGGCATACGAGATGGAACTGTGACTGGAGTTCAGACGTGTGCTCTTCCGATCTGGACTACCGGGGTATCT
730nm device 3	ORI806R8	CAAGCAGAAGACGGCATACGAGATTTGACTGTGACTGGAGTTCAGACGTGTGCTCTTCCGATCTGGACTACCGGGGTATCT
890nm device 3	ORI806R10	CAAGCAGAAGACGGCATACGAGATTGACATGTGACTGGAGTTCAGACGTGTGCTCTTCCGATCTGGACTACCGGGGTATCT
3LEDs device 3	ORI806R13	CAAGCAGAAGACGGCATACGAGATGCGGACGTGACTGGAGTTCAGACGTGTGCTCTTCCGATCTGGACTACCGGGGTATCT
hot spring water 0th	ORI806R26	CAAGCAGAAGACGGCATACGAGATCTGATCGTGACTGGAGTTCAGACGTGTGCTCTTCCGATCTGGACTACCGGGGTATCT
hot spring water 7th	ORI806R27	CAAGCAGAAGACGGCATACGAGATAGGAATGTGACTGGAGTTCAGACGTGTGCTCTTCCGATCTGGACTACCGGGGTATCT
hot spring water 14th	ORI806R28	CAAGCAGAAGACGGCATACGAGATCTTTTGGTGACTGGAGTTCAGACGTGTGCTCTTCCGATCTGGACTACCGGGGTATCT
hot spring water 20th	ORI806R29	CAAGCAGAAGACGGCATACGAGATTAGTTGGTGACTGGAGTTCAGACGTGTGCTCTTCCGATCTGGACTACCGGGGTATCT
