# Supplementary material for: Effect of light wavelength on hot spring microbial mat biodiversity
Source: PLoS One. 2018 Jan 30;13(1):e0191650. doi: 10.1371/journal.pone.0191650 (PMC5790269; doi:10.1371/journal.pone.0191650)
Supplement: S2 Table — MiSeq output sequences (total number of sequences), and then we removed the Phix genome from the raw sequences (PhiX genome removed sequences). Subsequently processed sequences (trimmed/processed sequences) were clustered as OTUs. (XLSX) [file pone.0191650.s014.xlsx]

## Sheet: S2 Table
S2 Table. Sequences processed for taxonomic classification based on 16S rRNA gene sequences.
	dark#1	dark#2	dark#3	625nm#1	625nm#2	625nm#3	730nm#1	730nm#2	730nm#3	890nm#1	890nm#2	890nm#3	3LEDs#1	3LEDs#2	3LEDs#3	INI_1	INI_2	INI_3	HSW_w0	HSW_w1	HSW_w2	HSW_w3
Total number of sequences	459615	362820	339120	341643	255044	308537	392292	377395	363672	372913	325411	394033	362422	394428	366616	335344	357374	359330	359330	389863	278605	252583
Phix genome removed sequences	356178	311856	306288	297113	222903	278635	314568	294940	315661	314083	281806	345422	323651	326327	303768	294210	300785	259186	308625	309469	234430	214491
Trimmed/processed sequences	136007	140028	153254	119122	94192	126008	138429	124185	120964	135170	116351	126606	119654	128079	130467	115579	121624	100773	163389	176818	135270	119840
OTUs	351	373	371	348	326	381	332	355	396	338	370	378	358	357	369	326	352	324	685	447	429	385
