# Supplementary material for: Effect of light wavelength on hot spring microbial mat biodiversity
Source: PLoS One. 2018 Jan 30;13(1):e0191650. doi: 10.1371/journal.pone.0191650 (PMC5790269; doi:10.1371/journal.pone.0191650)
Supplement: S3 Table — Orange and blue highlights indicate OTU fold changes of >1.5 and <0.5, respectively. Nearest neighbors were determined by BLAST analysis of all NCBI database sequences. (XLSX) [file pone.0191650.s015.xlsx]

## Sheet: S3 Table
S3 Table. Mircobial mat members affected by light.
OTU ID	Taxa	Relative abundance																									BLAST (all) BLAST (no Env) BLAST (typestrain)	acc. No.	Identity	e-value
		Dark					625nm					730nm					890nm					3LEDs
		#1	#2	#3	Ave.	SD	#1	#2	#3	Ave.	SD	#1	#2	#3	Ave.	SD	#1	#2	#3	Ave.	SD	#1	#2	#3	Ave.	SD
OTU2	Chloroflexi, Roseiflexus	0.11295	0.10018	0.109622	0.107584	0.00662445	0.178523	0.094477	0.128174	0.133725	0.042297	0.085878	0.076096	0.118134	0.0933693	0.0219975	0.179522	0.208593	0.131194	0.173103	0.0390967	0.141834	0.116951	0.180758	0.146514	0.03216	Roseiflexus castenholzii strain DSM 13941	CP000804.1	1	0.0
OTU10	Chloroflexi, Chloroflexus	0.003419	0.001743	0.004254	0.00313867	0.00127876	0.014557	0.005478	0.012309	0.0107813	0.00472836	0.038742	0.037114	0.060704	0.04552	0.0131749	0.014833	0.010563	0.003815	0.009737	0.00555525	0.030254	0.027709	0.036231	0.031398	0.00437466	hot spring uncultured bacterium clone NKB_H66_01	AB685439.1	1	0.0
																											Chloroflexus aggregans gene	LC003597.1	1	0.0
																											Chloroflexus aggregans DSM 9485	CP001337.1	0.99	0.0
OTU7	Cyanobacteria, Thermosynechococcus	9.55833e-05	0.000178536	0.000378457	0.000217525	0.000145411	0.0030473	0.00191099	0.00240461	0.0024543	0.00056978	0.000447883	0.000281838	0.00120697	0.000645564	0.00049323	0.000599245	0.000601628	0.000718765	0.00063988	6.83275e-05	0.00413693	0.00278734	0.0029586	0.00329429	0.000734752	Thermosynechococcus sp. NK55	CP006735.1	1	0.0
																											Thermosynechococcus sp. NK55	CP006735.1	1	0.0
																											Coleofasciculus chthonoplastes strain SAG 2209	NR_125521.1	0.91	2e-150
OTU34	Alphaproteobacteria, Elioraea	0.000147	0.000164	0.000587	0.000299333	0.000249272	0.000243	0.000287	0.000627	0.000385667	0.000210155	0.000123	0.000499	0.001	0.000540667	0.000439982	0.000274	0.000731	0.001438	0.000814333	0.000586457	0.000911	0.000671	0.003173	0.001585	0.00138047	hot spring uncultured bacterium clone NKB_52_Y	JF827012.1	0.99	0.0
																											Elioraea tepidiphila strain TU-7	NR_044259.1	0.96	0.0
																											Elioraea tepidiphila strain TU-7	NR_044259.1	0.96	0.0
OTU27	Chloroflexi, Chloroflexaceae	0.0051615	0.00861256	0.00493951	0.00623786	0.00205955	0.00789946	0.00438466	0.00915021	0.00714478	0.00247079	0.00434158	0.00585417	0.00744023	0.00587866	0.00154947	0.00207886	0.00758911	0.0549421	0.0215367	0.0290608	0.00483895	0.00452065	0.0110756	0.00681173	0.00369604	hot spring uncultured Chloroflexi bacterium clone OB17	EF429491.2	1	0.0
																											Chloroflexi bacterium Um-2	KP341999.1	0.93	5e-164
																											Oscillochloris trichoides strain DG-6	NR_114470.1	0.92	2e-160
OTU120	Chloroflexi, Ca. Roseilinea	0.000228	0.000179	0.000287	0.000231333	5.40771e-05	0.000437	0.000138	0.000222	0.000265667	0.000154209	0.000123	0.000137	0.00019	0.00015	3.53412e-05	0.00051	0.000378	0.000284	0.000390667	0.000113531	0.000451	0.000414	0.000399	0.000421333	2.67644e-05	hot spring uncultured bacterium clone NKB_52_A	JF826964.1	0.99	0.0
																											Candidatus Roseilinea gracile clone JGI24185J35167_10016968	KY937207.1	0.97	0.0
																											Thermomarinilinea lacunifontana strain SW7	NR_132293.1	0.88	1e-125
OTU26	Acidobacteria, Chloracidobacterium	2.94103e-05	2.85657e-05	3.91507e-05	3.23756e-05	5.88262e-06	7.55528e-05	0	0.00011904	6.48643e-05	6.02355e-05	2.16718e-05	3.221e-05	9.09361e-05	4.82726e-05	3.73215e-05	7.39809e-06	6.01628e-05	0.000118478	6.20129e-05	5.5563e-05	2.50723e-05	3.90384e-05	0.00017629	8.01335e-05	8.35661e-05	hot spring uncultured Acidobacteria bacterium clone TP32	EF205575.1	0.99	0.0
																											Chloracidobacterium thermophilum strain S	KP300946.1	0.97	0.0
																											Chloracidobacterium thermophilum strain B	NR_074296.1	0.97	0.0
OTU5	Spirochaetae, Exilispira	0.18552	0.109035	0.0799261	0.124827	0.0545394	0.0711539	0.0711525	0.0696861	0.0706642	0.000847083	0.135109	0.128792	0.0621507	0.108684	0.0404224	0.0749723	0.0445205	0.0459694	0.055154	0.0171784	0.0769301	0.136915	0.0269263	0.0802573	0.05507	thermophilic uncultured bacterium clone HMTAb111	KM373086.1	0.99	0.0
																											Exilispira thermophila strain RASEN	NR_041644.1	0.85	5e-112
																											Exilispira thermophila strain RASEN	NR_041644.1	0.85	5e-112
OTU12	Thermotogae, Fervidobacterium	0.0629673	0.0260019	0.0187532	0.0359075	0.0237131	0.0316734	0.00724053	0.0173005	0.0187381	0.0122797	0.131916	0.00592664	0.00564631	0.0478296	0.0728211	0.0569505	0.00670385	0.0534256	0.0390266	0.0280478	0.0384943	0.0408029	0.0106617	0.0299863	0.0167754	hot spring uncultured bacterium clone NKB_H66_43	AB685429.1	1	0.0
																											Fervidobacterium riparium strain 1445t	NR_108234.1	0.99	0.0
																											Fervidobacterium riparium strain 1445t	NR_108234.1	0.99	0.0
OTU28	Deltaproteobacteria, Thermodesulforhabdus	0.0276898	0.0350858	0.0263615	0.0297124	0.00470073	0.0266953	0.0223161	0.018348	0.0224532	0.00417533	0.0163405	0.0210331	0.0147234	0.0173657	0.00327742	0.0232522	0.00813057	0.0127877	0.0147235	0.00774444	0.0164725	0.0178406	0.00695195	0.013755	0.00593119	thermophilic uncultured delta proteobacterium clone B8-67	KF448110.1	1	0.0
																											Thermodesulforhabdus sp. nov. M40/2 CIV-3.2	AF170420.1	0.94	2e-172
																											Thermodesulforhabdus norvegica strain A8444	NR_025970.1	0.92	5e-157
OTU33	Deinococcus-Thermus, Meiothermus	0.000823487	0.000621304	0.000502434	0.000649075	0.000162318	0.00148587	0.00118906	0.00123008	0.00130167	0.000160836	0.000361196	0.000620043	0.0010747	0.000685313	0.000361202	0.000961752	0.0008079	0.00115318	0.000974279	0.000172982	0.00205593	0.00064023	0.000628511	0.00110822	0.000820757	Meiothermus hypogaeus strain AZM34c11	NR_113226.1	1	0.0
OTU67	Deinococcus-Thermus, Thermus	0.000978	0.001171	0.000855	0.00100133	0.000159287	0.002032	0.00103	0.001444	0.001502	0.000503512	0.000975	0.000789	0.000678	0.000814	0.00015007	0.001051	0.001023	0.000403	0.000825667	0.000366308	0.000844	0.000718	0.001065	0.000875667	0.000175654	hot spring uncultured bacterium clone NKB_58_047	JF826980.1	1	0.0
																											Thermus arciformis strain TH92	NR_116251.1	0.99	0.0
																											Thermus arciformis strain TH92	NR_116251.1	0.99	0.0
OTU45	Thermodesulfobacteria, Caldimicrobium	0.001419	0.001321	0.001298	0.001346	6.42573e-05	0.002476	0.001083	0.001405	0.00165467	0.000729289	0.003381	0.002134	0.002712	0.00274233	0.000624053	0.007568	0.006343	0.000798	0.004903	0.00360741	0.007338	0.004708	0.005657	0.005901	0.00133187	Caldimicrobium thiodismutans	AP014945.1	1	0.0
OTU30	Firmicutes, Ruminiclostridium 1	0.00664672	0.00478476	0.00531144	0.00558097	0.000959796	3.3579e-05	0.00555249	0.00574567	0.00377724	0.00324355	0.0479813	0.00314048	0.00315796	0.0180932	0.0258838	0.0101576	0.00593893	0.0116424	0.00924631	0.00295893	0.00968626	0.00445819	0.00322687	0.00579044	0.00342959	thermophilic uncultured bacterium clone 9B-63	JX298766.1	0.99	0.0
																											Ruminococcaceae bacterium HZ254R	JN656278.1	0.95	3e-175
																											Ruminiclostridium thermocellum strain ATCC 27405	NR_074629.1	0.93	1e-168
OTU41	Chlorobi, SJA-28	0.00088966	0.00249236	0.000939617	0.00144055	0.00091124	0.00163698	0.00387506	0.00664244	0.00405149	0.00250739	0.00036842	0.00442082	0.0152277	0.0066723	0.00768122	0.000651032	0.0059819	0.00834874	0.00499389	0.00394281	0.00208936	0.00195973	0.00878383	0.00427764	0.00390301	uncultured soil bacterium clone S1P5011	KF145488.1	0.95	2e-177
																											clone K2-30-37	AY344403.2	0.84	1e-100
																											Desulforegula conservatrix strain Mb1Pa	NR_028780.1	0.82	3e-91
OTU46	Proteobacteria, Thiobacter	0.008779	0.008056	0.006597	0.00781067	0.0011115	0.006011	0.005054	0.004603	0.00522267	0.000718994	0.001344	0.005758	0.006961	0.00468767	0.00295751	0.008641	0.009067	0.004502	0.00740333	0.00252164	0.006151	0.002717	0.002706	0.003858	0.0019858	Thiobacter subterraneus strain C55	NR_024834.1	1	0.0
