# Supplementary material for: Effect of light wavelength on hot spring microbial mat biodiversity
Source: PLoS One. 2018 Jan 30;13(1):e0191650. doi: 10.1371/journal.pone.0191650 (PMC5790269; doi:10.1371/journal.pone.0191650)
Supplement: S4 Table — Orange and blue highlights indicate relative abundance increase and decrease, respectively. (XLSX) [file pone.0191650.s016.xlsx]

## Sheet: S4 Table
S4 Table. Abundant members with relative abundance ≥1% in the initial mat.
OTU ID	Taxa	Relative abundance										BLAST (all) BLAST (no Env) BLAST (typestrain)	acc. No.	Identity	e-value
		Initial mat					Experimental mats (Ave.)
		1	2	3	Ave.	SD	Dark	625 nm	730 nm	890 nm	3 LEDs
OTU2	Chloroflexi, Roseiflexus	0.285701	0.280487	0.302025	0.289404	0.0112365	0.107584	0.133725	0.0933695	0.173103	0.146515	Roseiflexus castenholzii strain DSM 13941	CP000804.1	1	0
OTU6	Chloroflexi, Caldilinea	0.0702809	0.0984345	0.111855	0.0935236	0.0212178	0.0340746	0.0427922	0.0266932	0.0341177	0.0336753	Caldilinea tarbellica strain D1-25-10-4	NR_117797.1	1	0
												Caldilinea tarbellica strain D1-25-10-4	NR_117797.1	1	0
												Caldilinea tarbellica strain D1-25-10-4	NR_117797.1	1	0
OTU1	Armatimonadetes, unc.	0.0744426	0.0752812	0.0666945	0.0721394	0.00473408	0.155687	0.156613	0.150043	0.128921	0.149942	hot spring uncultured bacterium clone TP54	EF205567.2	1	0
												Armatimonadetes bacterium JGI 0000077-K19	KJ535399.1	0.86	1e-120
												Pelotomaculum thermopropionicum SI	AP009389.1	0.85	4e-113
OTU7	Cyanobacteria, Thermosynechococcus	0.0685246	0.0683253	0.052524	0.0631246	0.00918096	0.000217525	0.0024543	0.000645564	0.00063988	0.00329429	Thermosynechococcus sp. NK55	CP006735.1	1	0
												Thermosynechococcus sp. NK55	CP006735.1	1	0
												Coleofasciculus chthonoplastes strain SAG 2209	NR_125521.1	0.91	2e-150
OTU26	Acidobacteria, Chloracidobacterium	0.0556243	0.0344258	0.0255624	0.0385375	0.015447	3.23756e-05	6.48643e-05	4.82726e-05	6.20129e-05	8.01335e-05	hot spring uncultured bacterium clone TP32	EF205575.1	0.99	0
												Chloracidobacterium thermophilum strain S	KP300946.1	0.97	0
												Chloracidobacterium thermophilum strain B	NR_074296.1	0.97	0
OTU10	Chloroflexi, Chloroflexus	0.0401284	0.0397701	0.0333522	0.0377502	0.00381303	0.00313861	0.0107811	0.04552	0.00973701	0.0313982	hot spring uncultured bacterium clone NKB_H66_01	AB685439.1	1	0
												Chloroflexus aggregans gene	LC003597.1	1	0
												Chloroflexus aggregans DSM 9485	CP001337.1	0.99	0
OTU15	Gammaproteobacteria, Xanthomonadaceae	0.0357504	0.0283003	0.0311194	0.0317234	0.00376159	0.00458196	0.00667303	0.00348227	0.00448949	0.00576033	hot spring uncultured bacterium clone Alla11otu10-1	KP676764.1	0.99	0
												Dyella sp. strain BS13	KX066100.1	0.89	1e-140
												Aquimonas voraii strain GPTSA 20	NR_042968.1	0.89	5e-139
OTU11	Atmatimonadetes, Chthonomonadales	0.0204708	0.0280126	0.0281425	0.025542	0.00439219	0.0230328	0.0272477	0.0174613	0.0209008	0.0210697	hot spring uncultured bacterium clone TP125	EF205572.1	0.99	0
												Thermanaerovibrio acidaminovorans strain DSM 6589	NR_074520.1	0.85	3e-109
												Thermanaerovibrio acidaminovorans strain DSM 6589	NR_074520.1	0.85	3e-109
OTU3	Aquificae, Sulfurihydrogenibium	0.0255842	0.0272479	0.0225953	0.0251425	0.00235753	0.00295251	0.00248429	0.00209304	0.00348027	0.00273487	hot spring uncultured Aquificaceae bacterium clone ST-B02_2	AB735170.1	1	0
												Sulfurihydrogenibium azorense strain Az-Fu1	NR_102858.1	0.99	0
												Sulfurihydrogenibium azorense strain Az-Fu1	NR_102858.1	0.99	0
OTU13	Acidobacteria, SJA-149	0.0244681	0.0231204	0.0237464	0.0237783	0.000674404	0.0165172	0.0168235	0.0163022	0.0222581	0.0209501	hot spring uncultured bacterium clone Alla11otu15-1	KP676769.1	1	0
												Paludibaculum fermentans strain P105	NR_134120.1	0.95	2e-180
												Paludibaculum fermentans strain P105	NR_134120.1	0.95	2e-180
OTU23	Armatimonadetes, unc.	0.0174167	0.0207443	0.0168101	0.0183237	0.00211813	0.00881086	0.0113623	0.00659804	0.0070236	0.00754117	hot spring uncultured bacterium clone NKB_56_N2	JF826973.1	1	0
												Eubacterium sp. (OS type L)	L04707.1	0.97	0
												Thermosediminibacter oceani DSM 16646	CP002131.1	0.85	5e-112
OTU34	Alphaproteobacteria, Elioraea	0.0215697	0.0147093	0.0154307	0.0172366	0.00376988	0.000299521	0.00038568	0.000540786	0.000813936	0.00158521	hot spring uncultured bacteirum clone NKB_52_Y	JF827012.1	0.99	0
												Elioraea tepidiphila strain TU-7	NR_044259.1	0.96	0
												Elioraea tepidiphila strain TU-7	NR_044259.1	0.96	0
OTU14	Chloroflexi, Bellilinea	0.0145009	0.014997	0.015649	0.015049	0.000575825	0.0183113	0.0194629	0.0174603	0.0170661	0.0190712	thermophilic uncultured bacterium clone OTU10	KP677522.1	1	0
												Bellilinea caldifistulae strain GOMI-1	NR_041354.1	1	0
												Bellilinea caldifistulae strain GOMI-1	NR_041354.1	1	0
OTU4	Hydrogenedentes, unc.	0.0144317	0.0123002	0.0182192	0.0149837	0.00299784	0.0651887	0.0786369	0.0872334	0.0822984	0.0876517	hot spring ucultured bacterium clone H4-B73	FJ207011.1	0.99	0
												Acidobacteria bacterium WX90	KC921195.1	0.81	7e-78
												Aliifodinibius sediminis strain YIM J21	NR_118429.1	0.8	3e-69
OTU8	Chlorobi, Ignavibacterium	0.0137309	0.011108	0.0102607	0.0116999	0.00180921	0.0259489	0.0344388	0.0358914	0.0357617	0.0409373	hot spring uncultured bacterium clone OTU42/APA	AM902626.1	0.98	0
												Ignavibacterium album JCM 16511	CP003418.1	0.97	0
												Ignavibacterium album JCM 16511	CP003418.1	0.97	0
OTU35	Chloroflexi, Anaerolinea-like	0.00958652	0.0115849	0.0114515	0.0108743	0.00111724	0.00851239	0.0101195	0.00773229	0.00809981	0.0074123	hot spring uncultured bacterium clone msunder68	KX213962.1	0.99	0
												Thermomarinilinea lacunifontana strain SW7	NR_132293.1	0.92	5e-162
												Thermomarinilinea lacunifontana strain SW7	NR_132293.1	0.92	5e-162
