# Supplementary material for: Effect of light wavelength on hot spring microbial mat biodiversity
Source: PLoS One. 2018 Jan 30;13(1):e0191650. doi: 10.1371/journal.pone.0191650 (PMC5790269; doi:10.1371/journal.pone.0191650)
Supplement: S5 Table — Orange highlight indicates relative abundance ≥0.5%. Nearest neighbors were determined by BLAST analysis of all NCBI database sequences. (XLSX) [file pone.0191650.s017.xlsx]

## Sheet: S5 Table
S5 Table. Abundant members with relative abundance ≥0.5% in hot spring water.
OTU ID	Taxa	Relative abundance												BLAST (all) BLAST (no Env) BLAST (typestrain)	acc. No.	Identity	e-value
		Hot spring water						Initial mat (ave.)	Dark (ave.)	625 nm (ave.)	730 nm (ave.)	890 nm (ave.)	3 LEDs (ave.)
		0th	7th	14th	20th	Ave.	SD
OTU3	Aquificae, Sulfurihydrogenibium	0.72653	0.651144	0.685998	0.534938	0.649653	0.0824475	0.0251425	0.00295251	0.00248429	0.00209304	0.00348027	0.00273487	hot spring uncultured Aquificaceae bacterium clone ST-B02_2	AB735170.1	1	0.0
														Sulfurihydrogenibium azorense strain Az-Fu1	NR_102858.1	0.99	0.0
														Sulfurihydrogenibium azorense strain Az-Fu1	NR_102858.1	0.99	0.0
OTU24	Proteobacteria, Tepidimonas	9.79258e-05	0.0564705	0.0431064	0.102128	0.0504507	0.0420163	0.000409662	0.000141291	0.00025493	0.000150007	0.000215232	0.00018572	Tepidimonas thermarum strain AA-1	NR_042418.1	0.99	0.0
OTU19	Elusimicrobia, Lineage IV	0.00651819	0.0657569	0.0569454	0.0439002	0.0432802	0.0261009	0.000205171	5.5992e-05	1.47319e-05	8.26692e-06	1.32294e-05	1.67149e-05	hot spring uncultured bacterium clone NKB3-4	FR691802.1	0.99	0.0
														Thermodesulfovibrio hydrogeniphilus strain Hbr5	NR_044075.1	0.84	2e-102
														Thermodesulfovibrio hydrogeniphilus strain Hbr5	NR_044075.1	0.84	2e-102
OTU48	Proteobacteria, Hydrogenophilus	0.0260299	0.0140936	0.00601759	0.0166389	0.015695	0.00824455	2.27856e-05	0.00112172	0.000818293	0.000703261	0.000563529	0.00137816	Hydrogenophilus thermoluteolus strain NBRC 14978	NR_113716.1	0.99	0.0
OTU7	Cyanobacteria, Thermosynechococcus	6.12036e-06	0.00852289	0.0232868	0.0254256	0.0143103	0.0121412	0.0631246	0.000217525	0.0024543	0.000645564	0.00063988	0.00329429	Thermosynechococcus sp. NK55	CP006735.1	1	0.0
														Thermosynechococcus sp. NK55	CP006735.1	1	0.0
														Coleofasciculus chthonoplastes strain SAG 2209	NR_125521.1	0.91	2e-150
OTU29	Proteobacteria, Acetobacteraceae	1.83611e-05	0.00748793	0.0147187	0.0295561	0.0129453	0.0125957	0.00689816	0.00203994	0.00336399	0.00223703	0.00239558	0.00357203	hot spring uncultured bacterium clone Alla11otu18-1	KP676772.1	0.99	0.0
														Roseomonas alkaliterrae strain YIM 78007	NR_134161.1	0.96	0.0
														Roseomonas alkaliterrae strain YIM 78007	NR_134161.1	0.96	0.0
OTU44	Proteobacteria, Hydrogenophilaceae	0.0120326	0.00894705	0.00592149	0.0207527	0.0119135	0.0063992	0.000743716	0.00412732	0.00610439	0.00422077	0.00526774	0.00701298	hot spring uncultured bacterium clone NKB_52_Q	JF826966.1	0.99	0.0
														Thiobacillus aquaesulis strain ATCC 43788	NR_044793.1	0.91	5e-149
														Thiobacillus aquaesulis strain ATCC 43788	NR_044793.1	0.91	5e-149
OTU83	Bacteroidetes, env.OPS 17	0.00215437	0.0100159	0.0134694	0.019284	0.0112309	0.00715829	1.37034e-05	2.45085e-06	0	2.75564e-06	5.26568e-06	2.60256e-06	hot spring unidentified Cytophagales OPB73	AF027008.1	1	0.0
														Mucilaginibacter oryzae strain B9	NR_044404.1	0.82	5e-84
														Mucilaginibacter oryzae strain B9	NR_044404.1	0.82	5e-84
OTU10	Chloroflexi, Chloroflexus	0.00115063	0.0113224	0.010224	0.0211949	0.010973	0.00819857	0.0377502	0.00313861	0.0107811	0.04552	0.00973701	0.0313982	hot spring uncultured bacterium clone NKB_H66_01	AB685439.1	1	0.0
														Chloroflexus aggregans gene	LC003597.1	1	0.0
														Chloroflexus aggregans DSM 9485	CP001337.1	0.99	0.0
OTU67	Deinococcus-Thermus, Thermus	0.0186304	0.00695631	0.00758483	0.00927904	0.0106126	0.00543443	0.0030998	0.00100129	0.0015019	0.000814087	0.000825374	0.000875937	hot spring uncultured bacterium clone NKB_58_047	JF826980.1	1	0.0
														Thermus arciformis strain TH92	NR_116251.1	0.99	0.0
														Thermus arciformis strain TH92	NR_116251.1	0.99	0.0
OTU64	Caldiserica, Caldisericum	0.000367222	0.0280741	0.00652029	0.000509012	0.00886765	0.0131215	0	4.96723e-05	5.42359e-05	2.1948e-05	1.2497e-05	0	Caldisericum exile AZM16c01	AP012051.1	0.99	0.0
OTU45	Thermodesulfobacteria, Caldimicrobium	0.0117327	0.00646993	0.00846455	0.00640854	0.00826894	0.00249891	0.00422116	0.00134624	0.00165467	0.00274209	0.00490296	0.00590082	Caldimicrobium thiodismutans	AP014945.1	1	0.0
OTU33	Deinococcus-Thermus, Meiothermus	4.89629e-05	0.0256139	0.00157463	0.0038468	0.00777107	0.0119971	0.00550861	0.000649075	0.00130167	0.000685313	0.000974279	0.00110822	Meiothermus hypogaeus strain AZM34c11	NR_113226.1	1	0.0
OTU125	Aquificae, Thermocrinis	0.0209806	0.00254499	0.0032084	0.00235314	0.00727178	0.00914656	1.2664e-05	0.000149238	0.000154173	5.27215e-05	0.000169909	8.25853e-05	hot spring uncultured bacterium clone kua138	HM150304.1	0.97	0.0
														Hydrogenobacter hydrogenophilus strain DSM 2913	NR_117617.1	0.97	0.0
														Hydrogenobacter hydrogenophilus strain DSM 2913	NR_117617.1	0.97	0.0
OTU352	Proteobacteria, Tepidimonas	0.000532472	0.00120463	0.00277223	0.0213535	0.0064657	0.00996945	0	1.40774e-05	2.2985e-05	1.63909e-05	6.80187e-05	2.38299e-07	Tepidimonas ignava strain SPS-1037	NR_025041.1	0.99	0.0
OTU46	Proteobacteria, Thiobacter	0.00621829	0.0078725	0.00275745	0.00599967	0.00571198	0.0021398	0	0.00781046	0.00522234	0.00468731	0.00740351	0.00385794	Thiobacter subterraneus strain C55	NR_024834.1	1	0.0
