# Supplementary material for: Effect of light wavelength on hot spring microbial mat biodiversity
Source: PLoS One. 2018 Jan 30;13(1):e0191650. doi: 10.1371/journal.pone.0191650 (PMC5790269; doi:10.1371/journal.pone.0191650)
Supplement: S1 Dataset — "INI" indicates initial mat. "HSW" indicates hot spring water samples collected on days 0, 7, 14, and 20. (XLSX) [file pone.0191650.s018.xlsx]

## Sheet: S1 Dataset
S1 Dataset. The number of reads of all OTUs taxonomically assigned using the SILVA database.
OTU ID	taxonomy							dark#1	dark#2	dark#3	625nm#1	625nm#2	625nm#3	730nm#1	730nm#2	730nm#3	890nm#1	890nm#2	890nm#3	3LEDs#1	3LEDs#2	3LEDs#3	INI_1	INI_2	INI_3	HSW_w0	HSW_w1	HSW_w2	HSW_w3
OTU2004	D_0__Bacteria	D_1__Proteobacteria	D_2__Alphaproteobacteria	D_3__Rhizobiales	D_4__Hyphomicrobiaceae	D_5__Pedomicrobium	D_6__uncultured bacterium	0	0	0	0	0	0	0	0	0	0	0	0	0	0	0	0	0	0	2	0	0	2
OTU1859	D_0__Bacteria	D_1__Actinobacteria	D_2__Actinobacteria	D_3__Propionibacteriales	D_4__Nocardioidaceae	D_5__Nocardioides	D_6__uncultured bacterium	0	0	0	0	0	0	0	0	0	0	0	0	0	0	0	0	2	0	0	0	0	0
OTU1241	D_0__Bacteria	D_1__Proteobacteria	D_2__Deltaproteobacteria	D_3__Sh765B-TzT-29	D_4__uncultured bacterium	D_5__uncultured bacterium	D_6__uncultured bacterium	0	0	0	0	0	0	0	0	0	0	0	0	0	0	0	0	0	0	2	0	2	0
OTU1242	D_0__Bacteria	D_1__Chloroflexi	D_2__Thermomicrobia	D_3__JG30-KF-CM45	D_4__uncultured bacterium	D_5__uncultured bacterium	D_6__uncultured bacterium	0	0	0	0	0	1	0	0	0	0	0	0	1	0	0	0	0	0	0	0	0	0
OTU711	D_0__Bacteria	D_1__Saccharibacteria	D_2__uncultured bacterium	D_3__uncultured bacterium	D_4__uncultured bacterium	D_5__uncultured bacterium	D_6__uncultured bacterium	0	0	0	0	0	0	0	0	0	0	0	0	0	0	0	0	0	0	12	0	0	0
OTU1244	D_0__Bacteria	D_1__Proteobacteria	D_2__Deltaproteobacteria	D_3__GR-WP33-30				0	0	0	0	0	0	0	0	0	0	0	0	0	0	0	0	0	3	0	0	0	0
OTU2001	D_0__Bacteria	D_1__Spirochaetae	D_2__Spirochaetes	D_3__Spirochaetales	D_4__Leptospiraceae	D_5__uncultured	D_6__uncultured bacterium	2	0	0	0	0	0	0	0	0	0	0	0	0	0	0	0	0	0	0	0	0	0
OTU1248	D_0__Bacteria	D_1__Proteobacteria	D_2__Deltaproteobacteria	D_3__Oligoflexales	D_4__uncultured bacterium	D_5__uncultured bacterium	D_6__uncultured bacterium	0	0	0	0	0	0	0	0	0	0	0	0	0	0	0	0	0	0	0	3	0	0
OTU501	D_0__Bacteria	D_1__Proteobacteria	D_2__Betaproteobacteria	D_3__Burkholderiales	D_4__Comamonadaceae	D_5__Delftia	D_6__uncultured bacterium	1	0	0	0	1	2	0	0	0	0	0	0	0	0	0	2	5	0	5	0	0	1
OTU505	D_0__Bacteria	D_1__Actinobacteria	D_2__OPB41	D_3__uncultured bacterium	D_4__uncultured bacterium	D_5__uncultured bacterium	D_6__uncultured bacterium	2	2	0	5	0	0	0	0	0	4	0	4	0	0	0	0	0	0	7	3	1	2
OTU504	D_0__Bacteria	D_1__Planctomycetes	D_2__Planctomycetacia	D_3__Planctomycetales	D_4__Planctomycetaceae	D_5__uncultured	D_6__uncultured bacterium	0	0	0	1	0	1	0	1	0	0	5	11	0	0	0	0	0	0	0	0	0	0
OTU1484	D_0__Bacteria	D_1__Firmicutes	D_2__Bacilli	D_3__Bacillales	D_4__Alicyclobacillaceae	D_5__Tumebacillus		3	0	0	0	0	0	0	0	0	0	0	1	0	0	0	2	2	0	0	0	0	0
OTU506	D_0__Bacteria	D_1__Actinobacteria	D_2__Acidimicrobiia	D_3__Acidimicrobiales	D_4__uncultured	D_5__uncultured bacterium	D_6__uncultured bacterium	0	0	1	0	0	2	1	0	12	0	1	4	0	0	3	0	0	2	0	0	0	0
OTU508	D_0__Bacteria	D_1__Parcubacteria	D_2__uncultured bacterium	D_3__uncultured bacterium	D_4__uncultured bacterium	D_5__uncultured bacterium	D_6__uncultured bacterium	0	0	0	0	0	0	0	0	0	0	0	0	0	0	0	0	0	0	26	0	0	0
OTU1566	D_0__Bacteria	D_1__Cyanobacteria	D_2__Cyanobacteria	D_3__SubsectionI	D_4__FamilyI			0	2	0	0	0	0	0	0	0	0	0	0	0	0	0	0	0	0	0	0	0	0
OTU1547	D_0__Bacteria	D_1__Gracilibacteria	D_2__uncultured bacterium	D_3__uncultured bacterium	D_4__uncultured bacterium	D_5__uncultured bacterium	D_6__uncultured bacterium	0	0	0	0	0	0	0	0	0	0	0	0	0	0	0	0	0	0	2	0	0	0
OTU480	D_0__Bacteria	D_1__Acidobacteria	D_2__Holophagae	D_3__Holophagae Incertae Sedis	D_4__Unknown Family	D_5__Thermoanaerobaculum		0	0	0	0	0	4	0	0	6	0	1	4	0	0	5	9	0	0	0	0	0	0
OTU481	D_0__Bacteria	D_1__Saccharibacteria	D_2__uncultured bacterium	D_3__uncultured bacterium	D_4__uncultured bacterium	D_5__uncultured bacterium	D_6__uncultured bacterium	0	0	0	0	0	0	0	0	0	0	0	28	0	0	0	0	0	0	0	0	2	0
OTU483	D_0__Bacteria	D_1__Nitrospirae	D_2__Nitrospira	D_3__Nitrospirales	D_4__Nitrospiraceae	D_5__uncultured	D_6__uncultured bacterium	0	0	0	0	0	0	0	0	0	0	0	0	0	0	0	0	0	0	14	1	3	0
OTU484	D_0__Bacteria	D_1__Chlorobi	D_2__Ignavibacteria	D_3__Ignavibacteriales	D_4__Ignavibacteriaceae	D_5__Ignavibacterium	D_6__uncultured bacterium	0	0	0	0	0	0	0	0	0	0	0	0	0	7	0	0	0	0	19	2	0	0
OTU485	D_0__Bacteria	D_1__Chloroflexi						0	2	0	0	0	0	0	0	0	0	0	0	0	0	0	0	0	0	8	2	5	6
OTU339	D_0__Bacteria	D_1__Chloroflexi	D_2__Anaerolineae	D_3__Anaerolineales	D_4__Anaerolineaceae	D_5__uncultured	D_6__uncultured bacterium	2	2	4	0	0	3	1	3	4	0	3	8	0	1	16	13	28	25	0	0	0	0
OTU337	D_0__Bacteria	D_1__Proteobacteria	D_2__Betaproteobacteria	D_3__Nitrosomonadales	D_4__Nitrosomonadaceae	D_5__uncultured	D_6__uncultured bacterium	5	1	4	1	5	7	0	14	13	3	29	14	3	2	0	0	0	0	20	4	6	1
OTU335	D_0__Bacteria	D_1__Chloroflexi	D_2__Thermoflexia	D_3__Thermoflexales	D_4__Thermoflexaceae	D_5__Thermoflexus	D_6__uncultured bacterium	0	1	1	1	0	0	0	0	0	1	0	0	0	0	0	0	0	0	70	4	8	2
OTU333	D_0__Bacteria	D_1__Proteobacteria	D_2__Deltaproteobacteria	D_3__Sva0485	D_4__uncultured delta proteobacterium	D_5__uncultured delta proteobacterium	D_6__uncultured delta proteobacterium	5	6	5	6	0	10	0	7	4	4	10	3	8	7	10	4	5	1	19	2	3	0
OTU727	D_0__Bacteria	D_1__Firmicutes	D_2__Clostridia	D_3__Clostridiales	D_4__Family XVIII	D_5__Caldinitratiruptor	D_6__Caldinitratiruptor microaerophilus	0	0	0	0	0	0	0	0	0	0	0	0	0	0	0	0	0	0	16	2	0	0
OTU331	D_0__Bacteria	D_1__Candidate division OP3						0	0	0	0	0	0	0	0	0	0	0	0	0	0	0	0	0	0	115	7	4	1
OTU2234	D_0__Bacteria	D_1__Proteobacteria	D_2__Gammaproteobacteria	D_3__Xanthomonadales	D_4__Xanthomonadaceae	D_5__Thermomonas	D_6__Thermomonas hydrothermalis	0	0	0	0	0	0	0	0	0	0	0	0	0	0	0	0	0	0	0	0	0	2
OTU1920	D_0__Bacteria	D_1__Proteobacteria	D_2__Deltaproteobacteria	D_3__Sva0485	D_4__uncultured bacterium	D_5__uncultured bacterium	D_6__uncultured bacterium	0	0	0	0	0	0	0	0	0	0	0	0	0	0	0	0	0	0	3	0	0	0
OTU1922	D_0__Bacteria	D_1__Nitrospirae	D_2__Nitrospira	D_3__Nitrospirales	D_4__0319-6A21	D_5__uncultured bacterium	D_6__uncultured bacterium	0	0	0	0	0	0	0	0	0	0	0	0	0	0	0	0	0	0	4	0	0	0
OTU386	D_0__Bacteria	D_1__Proteobacteria	D_2__Deltaproteobacteria	D_3__Deltaproteobacteria Incertae Sedis	D_4__Syntrophorhabdaceae	D_5__Syntrophorhabdus	D_6__uncultured delta proteobacterium	0	0	0	0	0	0	0	0	2	0	0	0	0	0	0	0	0	0	39	9	18	13
OTU1580	D_0__Bacteria	D_1__Proteobacteria	D_2__Gammaproteobacteria	D_3__Legionellales	D_4__Legionellaceae	D_5__Legionella		0	0	0	0	0	0	0	0	0	0	0	0	0	0	0	0	0	0	2	0	0	0
OTU1587	D_0__Bacteria	D_1__Actinobacteria	D_2__Actinobacteria	D_3__Frankiales	D_4__Acidothermaceae	D_5__Acidothermus	D_6__uncultured bacterium	0	0	0	0	0	0	0	0	0	0	0	0	0	0	0	0	0	0	4	0	0	0
OTU1643	D_0__Bacteria	D_1__Nitrospirae	D_2__Nitrospira	D_3__Nitrospirales	D_4__0319-6A21	D_5__uncultured bacterium	D_6__uncultured bacterium	0	0	0	0	0	0	0	0	0	0	0	0	0	0	0	0	0	0	0	0	2	0
OTU640	D_0__Bacteria	D_1__Armatimonadetes	D_2__Chthonomonadetes	D_3__Chthonomonadales	D_4__uncultured bacterium	D_5__uncultured bacterium	D_6__uncultured bacterium	0	0	0	0	0	0	0	3	0	0	0	0	0	0	0	0	0	0	12	0	0	0
OTU1586	D_0__Bacteria	D_1__Chlorobi	D_2__Ignavibacteria	D_3__Ignavibacteriales	D_4__BSV26	D_5__uncultured bacterium	D_6__uncultured bacterium	0	0	0	0	0	0	0	0	0	0	0	0	0	0	0	0	0	0	3	0	0	0
OTU349	D_0__Bacteria	D_1__Hydrogenedentes	D_2__uncultured bacterium	D_3__uncultured bacterium	D_4__uncultured bacterium	D_5__uncultured bacterium	D_6__uncultured bacterium	66	9	17	11	5	8	36	1	0	30	0	0	11	5	0	0	0	0	6	11	6	1
OTU348	D_0__Bacteria	D_1__Chloroflexi	D_2__Anaerolineae	D_3__Anaerolineales	D_4__Anaerolineaceae	D_5__uncultured	D_6__uncultured bacterium	0	13	21	0	52	1	0	2	0	0	0	0	0	0	2	0	0	0	8	0	0	0
OTU439	D_0__Bacteria	D_1__Firmicutes	D_2__Clostridia	D_3__D8A-2	D_4__uncultured bacterium	D_5__uncultured bacterium	D_6__uncultured bacterium	12	3	0	2	2	4	2	6	0	1	4	1	4	13	2	0	0	0	0	0	0	0
OTU438	D_0__Bacteria	D_1__TM6	D_2__uncultured bacterium	D_3__uncultured bacterium	D_4__uncultured bacterium	D_5__uncultured bacterium	D_6__uncultured bacterium	0	2	3	0	0	5	6	0	2	0	6	9	2	1	0	6	12	3	0	0	0	0
OTU435	D_0__Bacteria	D_1__Acidobacteria	D_2__Acidobacteria	D_3__Subgroup 4	D_4__Unknown Family	D_5__Blastocatella	D_6__uncultured bacterium	2	3	0	0	0	0	0	0	0	0	1	0	0	0	0	0	0	0	7	0	0	5
OTU434	D_0__Bacteria	D_1__Verrucomicrobia	D_2__OPB35 soil group	D_3__uncultured bacterium	D_4__uncultured bacterium	D_5__uncultured bacterium	D_6__uncultured bacterium	0	0	0	0	0	0	0	0	0	0	0	0	0	0	0	0	0	0	45	10	2	3
OTU341	D_0__Bacteria	D_1__Aminicenantes	D_2__uncultured bacterium	D_3__uncultured bacterium	D_4__uncultured bacterium	D_5__uncultured bacterium	D_6__uncultured bacterium	17	5	9	14	2	5	2	13	1	10	10	0	6	5	2	6	10	0	0	1	0	1
OTU340	D_0__Bacteria	D_1__Chloroflexi	D_2__TK10	D_3__uncultured bacterium	D_4__uncultured bacterium	D_5__uncultured bacterium	D_6__uncultured bacterium	0	5	1	0	0	3	1	3	6	0	0	14	1	5	4	21	17	16	0	0	0	0
OTU347	D_0__Bacteria	D_1__Actinobacteria	D_2__MB-A2-108	D_3__uncultured bacterium	D_4__uncultured bacterium	D_5__uncultured bacterium	D_6__uncultured bacterium	3	3	0	11	4	4	3	2	21	4	15	17	1	1	5	0	0	0	0	0	0	0
OTU346	D_0__Bacteria	D_1__Proteobacteria	D_2__Alphaproteobacteria	D_3__Caulobacterales	D_4__Caulobacteraceae	D_5__Brevundimonas	D_6__uncultured bacterium	5	1	2	5	13	2	5	0	3	2	0	6	2	2	1	3	0	5	4	1	2	4
OTU345	D_0__Bacteria	D_1__Nitrospirae	D_2__Nitrospira	D_3__Nitrospirales	D_4__Nitrospiraceae	D_5__uncultured	D_6__uncultured bacterium	2	0	1	2	1	0	3	2	2	1	11	0	0	0	10	0	8	14	0	0	0	0
OTU344	D_0__Bacteria	D_1__Armatimonadetes	D_2__candidate division OP10 clone OPB50	D_3__candidate division OP10 clone OPB50	D_4__candidate division OP10 clone OPB50	D_5__candidate division OP10 clone OPB50	D_6__candidate division OP10 clone OPB50	27	5	3	14	6	3	11	10	2	8	5	7	5	3	5	2	2	0	3	1	1	1
OTU655	D_0__Bacteria	D_1__Proteobacteria	D_2__Alphaproteobacteria	D_3__Rhodospirillales	D_4__Acetobacteraceae	D_5__uncultured bacterium	D_6__uncultured bacterium	0	0	0	0	0	0	2	0	0	0	0	1	0	0	0	6	1	0	0	0	3	0
OTU927	D_0__Bacteria	D_1__Proteobacteria	D_2__Deltaproteobacteria	D_3__Bdellovibrionales	D_4__Bdellovibrionaceae	D_5__OM27 clade	D_6__uncultured bacterium	0	0	0	0	0	0	0	0	0	0	0	0	0	0	0	0	0	0	6	0	0	0
OTU158	D_0__Bacteria	D_1__Proteobacteria	D_2__Deltaproteobacteria	D_3__Bdellovibrionales	D_4__Bdellovibrionaceae	D_5__Bdellovibrio		6	57	51	7	39	13	25	42	7	9	7	5	20	23	7	0	2	0	147	214	139	181
OTU159	D_0__Bacteria	D_1__S2R-29						3	3	0	4	0	0	0	0	1	1	1	0	0	0	1	0	0	0	525	118	92	125
OTU651	D_0__Bacteria	D_1__Chloroflexi	D_2__uncultured	D_3__uncultured bacterium	D_4__uncultured bacterium	D_5__uncultured bacterium	D_6__uncultured bacterium	5	0	0	2	0	0	2	1	0	0	4	0	0	0	0	0	0	0	0	0	0	0
OTU650	D_0__Bacteria	D_1__Fibrobacteres	D_2__Fibrobacteria	D_3__Fibrobacterales	D_4__B122	D_5__uncultured bacterium	D_6__uncultured bacterium	0	0	0	0	0	0	0	0	0	0	0	0	0	0	0	0	0	0	17	0	0	0
OTU926	D_0__Bacteria	D_1__Nitrospirae	D_2__Nitrospira	D_3__Nitrospirales	D_4__0319-6A21	D_5__uncultured bacterium	D_6__uncultured bacterium	0	0	0	0	0	0	0	0	0	0	0	0	0	0	0	0	0	0	6	0	1	0
OTU152	D_0__Bacteria	D_1__Hydrogenedentes	D_2__Candidatus Hydrogenedens terephthalicus JGI OTU-1	D_3__Candidatus Hydrogenedens terephthalicus JGI OTU-1	D_4__Candidatus Hydrogenedens terephthalicus JGI OTU-1	D_5__Candidatus Hydrogenedens terephthalicus JGI OTU-1	D_6__Candidatus Hydrogenedens terephthalicus JGI OTU-1	187	156	154	142	57	63	49	89	36	47	17	10	40	25	8	31	12	18	180	13	9	12
OTU153	D_0__Bacteria	D_1__Chloroflexi	D_2__Anaerolineae	D_3__Anaerolineales	D_4__Anaerolineaceae	D_5__uncultured	D_6__uncultured bacterium	128	130	90	106	108	75	119	65	35	118	60	44	49	73	60	58	103	47	2	0	0	1
OTU150	D_0__Bacteria	D_1__TM6						34	53	7	37	6	41	10	8	179	13	22	406	8	17	99	13	52	67	0	0	0	0
OTU151	D_0__Bacteria	D_1__Actinobacteria	D_2__OPB41	D_3__uncultured bacterium	D_4__uncultured bacterium	D_5__uncultured bacterium	D_6__uncultured bacterium	79	143	120	85	76	116	9	124	59	10	107	57	26	27	34	4	1	2	2	0	0	0
OTU156	D_0__Bacteria	D_1__Bacteroidetes	D_2__Cytophagia	D_3__Cytophagales	D_4__Cytophagaceae	D_5__uncultured	D_6__uncultured bacterium	26	18	75	46	66	55	14	55	61	52	65	64	63	24	90	19	6	10	0	17	48	6
OTU157	D_0__Bacteria	D_1__Proteobacteria	D_2__Gammaproteobacteria	D_3__Pseudomonadales	D_4__Pseudomonadaceae	D_5__Pseudomonas		26	42	26	60	50	70	37	34	7	33	18	42	17	26	18	54	29	50	72	3	12	12
OTU154	D_0__Bacteria	D_1__Thermodesulfobacteria	D_2__Thermodesulfobacteria	D_3__Thermodesulfobacteriales	D_4__Thermodesulfobacteriaceae	D_5__Caldimicrobium	D_6__uncultured bacterium	0	0	0	1	0	0	0	2	0	4	1	0	1	1	2	3	2	4	345	118	119	118
OTU155	D_0__Bacteria	D_1__Chloroflexi	D_2__Caldilineae	D_3__Caldilineales	D_4__Caldilineaceae	D_5__uncultured	D_6__uncultured bacterium	0	0	0	0	0	3	5	0	5	0	4	51	0	0	58	200	243	300	0	0	0	0
OTU2160	D_0__Bacteria	D_1__Proteobacteria	D_2__Alphaproteobacteria	D_3__Caulobacterales	D_4__Hyphomonadaceae	D_5__uncultured	D_6__uncultured bacterium	0	0	0	0	0	0	0	0	0	0	0	0	0	0	0	0	4	0	0	0	0	0
OTU939	D_0__Bacteria	D_1__Chloroflexi	D_2__Anaerolineae	D_3__Anaerolineales	D_4__Anaerolineaceae			0	0	0	0	0	6	2	0	0	0	0	0	0	1	0	0	0	0	0	0	0	0
OTU1020	D_0__Bacteria	D_1__Bacteroidetes	D_2__Sphingobacteriia	D_3__Sphingobacteriales	D_4__env.OPS 17	D_5__uncultured bacterium	D_6__uncultured bacterium	0	0	0	0	0	0	0	0	0	0	0	0	0	0	0	0	0	0	7	0	0	0
OTU663	D_0__Bacteria	D_1__Proteobacteria	D_2__Gammaproteobacteria					0	0	0	0	0	0	0	0	0	0	0	0	0	0	0	0	0	0	9	0	0	0
OTU1630	D_0__Bacteria	D_1__Nitrospirae	D_2__Nitrospira	D_3__Nitrospirales	D_4__Nitrospiraceae	D_5__Leptospirillum	D_6__uncultured bacterium	0	0	0	0	0	0	0	0	0	0	0	0	0	0	0	0	0	0	0	0	2	0
OTU933	D_0__Bacteria	D_1__Proteobacteria	D_2__Gammaproteobacteria	D_3__Methylococcales	D_4__Methylococcaceae	D_5__Methylothermus		0	0	0	0	0	0	0	0	0	1	0	0	0	0	0	0	0	0	7	0	0	0
OTU1639	D_0__Bacteria	D_1__Gemmatimonadetes	D_2__Gemmatimonadetes	D_3__Gemmatimonadales	D_4__Gemmatimonadaceae	D_5__uncultured	D_6__uncultured bacterium	0	0	0	0	0	0	0	0	0	0	0	0	0	0	0	0	0	0	3	1	0	0
OTU937	D_0__Bacteria	D_1__Armatimonadetes	D_2__uncultured bacterium	D_3__uncultured bacterium	D_4__uncultured bacterium	D_5__uncultured bacterium	D_6__uncultured bacterium	0	0	0	0	0	2	0	0	1	0	0	0	0	0	1	0	0	0	0	0	0	0
OTU1245	D_0__Bacteria	D_1__Proteobacteria	D_2__Alphaproteobacteria	D_3__Sphingomonadales	D_4__Sphingomonadaceae	D_5__Sphingomonas		0	0	0	0	0	0	0	0	0	0	0	0	0	0	0	4	0	0	1	0	0	0
OTU1189	D_0__Bacteria	D_1__Deinococcus-Thermus	D_2__Deinococci	D_3__KD3-62	D_4__uncultured bacterium	D_5__uncultured bacterium	D_6__uncultured bacterium	0	0	0	0	0	0	0	0	0	0	0	0	0	0	0	0	0	0	2	1	1	1
OTU1188	D_0__Bacteria	D_1__Proteobacteria	D_2__Deltaproteobacteria	D_3__Myxococcales	D_4__Phaselicystidaceae	D_5__Phaselicystis	D_6__uncultured bacterium	0	0	0	0	0	0	0	0	0	0	0	0	0	0	0	0	0	2	5	0	0	0
OTU1185	D_0__Bacteria	D_1__Chloroflexi	D_2__Anaerolineae	D_3__Anaerolineales	D_4__Anaerolineaceae	D_5__uncultured	D_6__uncultured bacterium	0	0	0	0	0	0	0	0	0	0	0	0	0	0	0	0	0	0	4	0	0	0
OTU1184	D_0__Bacteria	D_1__Proteobacteria	D_2__Alphaproteobacteria	D_3__Rickettsiales	D_4__SM2D12	D_5__uncultured bacterium	D_6__uncultured bacterium	0	0	0	0	0	0	0	0	0	0	0	0	0	0	0	0	0	0	6	0	0	0
OTU1183	D_0__Bacteria	D_1__Proteobacteria	D_2__Deltaproteobacteria	D_3__Desulfobacterales	D_4__Desulfobacteraceae			0	0	0	0	0	0	0	0	0	0	0	0	0	0	0	0	0	0	7	0	0	0
OTU2244	D_0__Bacteria	D_1__Acidobacteria	D_2__Acidobacteria	D_3__Subgroup 3				0	0	0	0	0	1	0	0	0	0	1	0	0	0	0	0	0	0	3	0	0	0
OTU2247	D_0__Bacteria	D_1__Firmicutes	D_2__Clostridia	D_3__Clostridiales	D_4__Peptococcaceae	D_5__uncultured	D_6__uncultured bacterium	0	0	0	0	0	0	2	0	0	0	0	0	0	2	0	0	0	0	0	0	0	0
OTU1180	D_0__Bacteria	D_1__Proteobacteria	D_2__Gammaproteobacteria	D_3__Xanthomonadales	D_4__Xanthomonadaceae	D_5__Metallibacterium	D_6__uncultured bacterium	0	0	0	0	0	0	0	0	0	0	0	0	0	0	0	0	0	0	6	0	0	0
OTU237	D_0__Bacteria	D_1__Firmicutes	D_2__Bacilli	D_3__Bacillales	D_4__Alicyclobacillaceae	D_5__Alicyclobacillus	D_6__Alicyclobacillus sp.	0	0	1	0	0	0	0	0	0	0	0	0	0	0	0	6	0	0	340	0	0	0
OTU236	D_0__Bacteria	D_1__Elusimicrobia	D_2__Elusimicrobia	D_3__Lineage IV	D_4__uncultured bacterium	D_5__uncultured bacterium	D_6__uncultured bacterium	0	0	0	0	0	0	0	0	0	0	2	0	0	0	0	0	0	0	67	118	48	35
OTU235	D_0__Bacteria	D_1__Proteobacteria	D_2__Alphaproteobacteria	D_3__Sphingomonadales	D_4__Sphingomonadaceae	D_5__Sandaracinobacter	D_6__uncultured bacterium	0	5	2	0	0	19	0	0	5	0	1	191	2	0	2	19	37	107	0	0	0	2
OTU234	D_0__Bacteria	D_1__Chloroflexi	D_2__Anaerolineae	D_3__Anaerolineales	D_4__Anaerolineaceae	D_5__uncultured	D_6__uncultured Chloroflexi bacterium	0	8	0	0	1	0	4	0	0	0	2	0	0	1	0	0	0	0	260	7	5	1
OTU233	D_0__Bacteria	D_1__Proteobacteria	D_2__Deltaproteobacteria	D_3__Myxococcales	D_4__Haliangiaceae	D_5__Haliangium	D_6__uncultured bacterium	39	23	0	57	2	0	115	2	0	21	0	0	18	0	0	0	0	0	18	1	4	0
OTU231	D_0__Bacteria	D_1__Thermotogae	D_2__Thermotogae	D_3__Thermotogales	D_4__Thermotogaceae	D_5__GAL15	D_6__uncultured bacterium	5	18	18	5	5	18	3	9	29	1	16	9	13	10	30	18	13	15	21	1	0	1
OTU230	D_0__Bacteria	D_1__Planctomycetes	D_2__Planctomycetacia	D_3__Planctomycetales	D_4__Planctomycetaceae	D_5__Gemmata		13	11	17	18	4	7	12	8	11	15	15	51	16	3	7	21	11	12	0	0	0	0
OTU1062	D_0__Bacteria	D_1__Candidate division SR1						0	0	0	0	0	0	0	0	0	0	0	0	0	0	0	0	0	0	0	5	0	0
OTU1063	D_0__Bacteria	D_1__Hydrogenedentes	D_2__uncultured organism	D_3__uncultured organism	D_4__uncultured organism	D_5__uncultured organism	D_6__uncultured organism	0	0	0	0	0	0	0	0	0	0	0	0	0	0	0	0	0	0	8	0	0	0
OTU239	D_0__Bacteria	D_1__Armatimonadetes	D_2__uncultured bacterium	D_3__uncultured bacterium	D_4__uncultured bacterium	D_5__uncultured bacterium	D_6__uncultured bacterium	9	35	2	0	72	4	21	67	0	1	15	21	0	7	5	0	0	0	0	0	0	0
OTU238	D_0__Bacteria	D_1__Bacteroidetes	D_2__Cytophagia	D_3__Cytophagales	D_4__Cytophagaceae	D_5__uncultured	D_6__uncultured bacterium	0	0	0	0	0	1	0	0	10	0	6	1	0	0	6	15	32	7	0	0	0	0
OTU706	D_0__Bacteria	D_1__Proteobacteria	D_2__Deltaproteobacteria	D_3__Bdellovibrionales	D_4__Bacteriovoracaceae	D_5__HotSeep-1	D_6__uncultured bacterium	0	0	0	0	0	0	0	0	0	0	0	0	0	0	0	0	0	0	0	1	0	0
OTU1139	D_0__Bacteria	D_1__Nitrospirae	D_2__Nitrospira	D_3__Nitrospirales	D_4__0319-6A21	D_5__uncultured bacterium	D_6__uncultured bacterium	0	0	0	0	0	0	0	0	0	0	0	0	0	0	0	0	0	0	7	0	0	1
OTU61	D_0__Bacteria	D_1__Firmicutes	D_2__Clostridia	D_3__Clostridiales	D_4__Peptococcaceae	D_5__Desulfurispora	D_6__Desulfurispora thermophila	646	512	548	312	499	720	372	547	261	329	389	1153	357	288	220	0	0	0	0	0	0	0
OTU60	D_0__Bacteria	D_1__Proteobacteria	D_2__Gammaproteobacteria	D_3__Xanthomonadales	D_4__Xanthomonadaceae	D_5__uncultured	D_6__uncultured bacterium	7	15	54	18	16	95	7	26	85	12	40	143	15	40	247	569	538	426	0	1	13	66
OTU63	D_0__Bacteria	D_1__Armatimonadetes	D_2__uncultured bacterium	D_3__uncultured bacterium	D_4__uncultured bacterium	D_5__uncultured bacterium	D_6__uncultured bacterium	383	908	186	21	102	272	0	3393	13	7	108	128	0	127	7	0	41	3	70	3	5	0
OTU62	D_0__Bacteria	D_1__Planctomycetes	D_2__Planctomycetacia	D_3__Planctomycetales	D_4__Planctomycetaceae	D_5__uncultured	D_6__uncultured bacterium	130	246	428	218	317	373	71	260	350	142	289	710	149	127	436	549	638	575	0	0	0	0
OTU64	D_0__Bacteria	D_1__Caldiserica	D_2__Caldisericia	D_3__Caldisericales	D_4__Caldisericaceae	D_5__Caldisericum		13	2	6	8	9	0	8	1	0	4	0	1	0	0	0	0	0	0	60	4964	882	61
OTU67	D_0__Bacteria	D_1__Deinococcus-Thermus	D_2__Deinococci	D_3__Thermales	D_4__Thermaceae	D_5__Thermus		133	164	131	242	97	182	135	98	82	142	119	51	101	92	139	284	487	286	3044	1230	1026	1112
OTU66	D_0__Bacteria	D_1__Proteobacteria	D_2__Alphaproteobacteria	D_3__Rhodospirillales	D_4__Rhodospirillales Incertae Sedis	D_5__Candidatus Alysiosphaera	D_6__uncultured bacterium	306	521	565	587	427	556	218	384	529	521	612	371	391	398	794	609	723	592	1	12	8	28
OTU69	D_0__Bacteria	D_1__Proteobacteria	D_2__Gammaproteobacteria	D_3__Xanthomonadales	D_4__Xanthomonadaceae	D_5__uncultured	D_6__uncultured bacterium	6	17	282	1	41	736	7	40	237	0	34	160	6	24	649	136	166	192	0	1	12	119
OTU68	D_0__Bacteria	D_1__Bacteroidetes	D_2__SB-5	D_3__uncultured bacterium	D_4__uncultured bacterium	D_5__uncultured bacterium	D_6__uncultured bacterium	492	436	458	232	179	376	357	191	166	282	196	207	376	996	136	43	50	58	0	6	6	12
OTU808	D_0__Bacteria	D_1__Chlorobi	D_2__Ignavibacteria	D_3__Ignavibacteriales				1	0	1	0	0	1	0	1	4	3	4	6	3	3	1	0	0	4	6	1	0	3
OTU1134	D_0__Bacteria	D_1__Proteobacteria	D_2__Betaproteobacteria	D_3__Burkholderiales	D_4__Comamonadaceae	D_5__Paucibacter		0	0	0	0	0	0	0	0	0	0	0	0	0	0	0	0	0	0	4	0	0	0
OTU1622	D_0__Bacteria	D_1__Firmicutes	D_2__Clostridia	D_3__Clostridiales	D_4__Clostridiaceae 1			0	0	0	0	0	0	0	0	0	0	0	0	0	0	0	0	2	0	0	0	0	0
OTU2257	D_0__Bacteria	D_1__Firmicutes	D_2__Clostridia	D_3__Clostridiales	D_4__Peptococcaceae	D_5__Cryptanaerobacter	D_6__uncultured bacterium	0	0	0	0	0	0	0	0	0	0	0	0	0	3	0	0	0	0	0	0	0	0
OTU1599	D_0__Bacteria	D_1__Proteobacteria	D_2__Alphaproteobacteria	D_3__Rickettsiales	D_4__Holosporaceae	D_5__uncultured	D_6__uncultured bacterium	0	0	0	0	0	0	0	0	0	0	0	0	0	0	0	0	0	0	1	0	0	1
OTU1114	D_0__Bacteria	D_1__Planctomycetes	D_2__Planctomycetacia	D_3__Planctomycetales	D_4__Planctomycetaceae	D_5__Gemmata		0	2	0	0	0	0	0	0	0	0	0	0	0	2	0	0	1	0	0	0	0	0
OTU1117	D_0__Bacteria	D_1__Chloroflexi	D_2__Ktedonobacteria	D_3__Thermogemmatisporales	D_4__Thermogemmatisporaceae	D_5__Thermogemmatispora		0	0	0	0	0	0	0	0	0	4	0	0	0	0	0	0	0	0	0	0	0	0
OTU1112	D_0__Bacteria	D_1__Proteobacteria	D_2__Deltaproteobacteria	D_3__Oligoflexales	D_4__uncultured bacterium	D_5__uncultured bacterium	D_6__uncultured bacterium	0	0	0	0	0	0	0	0	0	0	0	0	0	0	0	0	0	0	7	0	0	0
OTU1548	D_0__Bacteria	D_1__Proteobacteria	D_2__Alphaproteobacteria	D_3__Rhodospirillales	D_4__DA111	D_5__uncultured alpha proteobacterium	D_6__uncultured alpha proteobacterium	0	0	0	0	0	0	0	0	0	0	0	0	0	0	0	0	0	0	3	0	0	0
OTU1118	D_0__Bacteria	D_1__Proteobacteria	D_2__Betaproteobacteria	D_3__B1-7BS	D_4__uncultured bacterium	D_5__uncultured bacterium	D_6__uncultured bacterium	0	0	0	0	0	0	0	0	0	0	0	2	2	0	1	0	0	0	0	0	0	0
OTU1119	D_0__Bacteria	D_1__Proteobacteria	D_2__Deltaproteobacteria	D_3__Myxococcales	D_4__bacteriap25	D_5__uncultured bacterium	D_6__uncultured bacterium	0	2	0	0	0	0	0	0	0	0	1	1	0	0	0	0	0	0	0	0	0	0
OTU356	D_0__Bacteria	D_1__Bacteroidetes	D_2__Sphingobacteriia	D_3__Sphingobacteriales	D_4__Chitinophagaceae	D_5__Terrimonas	D_6__uncultured bacterium	0	0	0	0	0	0	0	0	0	0	0	0	0	0	0	0	0	0	76	8	3	1
OTU1034	D_0__Bacteria	D_1__Chloroflexi	D_2__Anaerolineae	D_3__Anaerolineales	D_4__Anaerolineaceae	D_5__uncultured	D_6__uncultured bacterium	0	0	0	0	0	0	0	0	0	0	0	0	0	0	0	0	0	0	0	1	1	2
OTU2250	D_0__Bacteria	D_1__Proteobacteria	D_2__TA18	D_3__uncultured bacterium	D_4__uncultured bacterium	D_5__uncultured bacterium	D_6__uncultured bacterium	0	0	0	0	0	0	0	0	0	0	0	0	0	0	0	0	0	0	4	0	0	0
OTU1169	D_0__Bacteria	D_1__Armatimonadetes	D_2__Chthonomonadetes	D_3__Chthonomonadales	D_4__uncultured bacterium	D_5__uncultured bacterium	D_6__uncultured bacterium	0	0	0	0	0	0	0	0	0	0	0	0	0	0	0	0	0	0	3	0	0	0
OTU2262	D_0__Bacteria	D_1__Proteobacteria	D_2__Deltaproteobacteria	D_3__GR-WP33-30	D_4__uncultured bacterium	D_5__uncultured bacterium	D_6__uncultured bacterium	0	0	0	0	0	0	0	0	0	0	0	0	0	0	0	0	0	0	3	0	0	0
OTU1442	D_0__Bacteria	D_1__Bacteroidetes	D_2__Sphingobacteriia	D_3__Sphingobacteriales	D_4__Chitinophagaceae	D_5__uncultured	D_6__uncultured bacterium	0	0	2	0	0	1	0	0	0	0	0	0	0	0	0	0	0	0	0	0	0	0
OTU1525	D_0__Bacteria	D_1__Verrucomicrobia	D_2__OPB35 soil group	D_3__uncultured bacterium	D_4__uncultured bacterium	D_5__uncultured bacterium	D_6__uncultured bacterium	0	0	0	0	0	0	0	0	0	0	0	0	0	0	0	0	0	0	3	0	0	0
OTU1526	D_0__Bacteria	D_1__Chloroflexi	D_2__Anaerolineae	D_3__Anaerolineales	D_4__Anaerolineaceae	D_5__uncultured	D_6__uncultured Chloroflexi bacterium	0	0	0	0	0	0	0	0	0	0	0	0	0	0	0	0	0	0	3	0	0	0
OTU1521	D_0__Bacteria	D_1__Firmicutes	D_2__Bacilli	D_3__Bacillales	D_4__Family XII	D_5__Exiguobacterium		0	0	0	0	0	0	0	0	0	0	0	0	0	0	0	0	0	0	3	0	3	0
OTU1520	D_0__Bacteria	D_1__Nitrospirae	D_2__Nitrospira	D_3__Nitrospirales	D_4__0319-6A21	D_5__uncultured bacterium	D_6__uncultured bacterium	0	0	0	0	0	0	0	0	0	0	0	0	0	0	0	0	0	0	5	0	0	0
OTU1523	D_0__Bacteria	D_1__Verrucomicrobia	D_2__OPB35 soil group	D_3__uncultured bacterium	D_4__uncultured bacterium	D_5__uncultured bacterium	D_6__uncultured bacterium	0	0	0	0	0	0	0	0	0	0	0	0	0	0	0	0	0	0	3	0	0	0
OTU1522	D_0__Bacteria	D_1__Latescibacteria	D_2__uncultured bacterium	D_3__uncultured bacterium	D_4__uncultured bacterium	D_5__uncultured bacterium	D_6__uncultured bacterium	0	0	0	0	0	0	0	0	0	0	0	0	0	0	0	0	0	0	4	0	0	0
OTU1629	D_0__Bacteria	D_1__TM6	D_2__uncultured bacterium	D_3__uncultured bacterium	D_4__uncultured bacterium	D_5__uncultured bacterium	D_6__uncultured bacterium	0	3	0	0	0	0	0	0	0	0	0	0	0	0	0	0	0	0	0	0	2	0
OTU208	D_0__Bacteria	D_1__Parcubacteria						0	0	0	0	0	0	0	0	0	0	0	0	0	0	0	1	0	2	28	2	7	6
OTU884	D_0__Bacteria	D_1__Actinobacteria	D_2__Thermoleophilia	D_3__Solirubrobacterales				0	0	0	0	0	0	0	1	5	0	0	0	0	0	0	0	0	0	0	0	0	0
OTU1328	D_0__Bacteria	D_1__Acidobacteria	D_2__Acidobacteria	D_3__Subgroup 4	D_4__Unknown Family	D_5__Blastocatella	D_6__uncultured bacterium	0	0	0	0	0	0	0	0	0	0	0	0	5	0	0	0	0	0	0	0	0	0
OTU950	D_0__Bacteria	D_1__Proteobacteria	D_2__Deltaproteobacteria	D_3__Myxococcales	D_4__PS-B29			0	0	0	0	0	0	0	0	0	0	0	0	0	0	0	0	0	0	4	0	0	0
OTU209	D_0__Bacteria	D_1__Deinococcus-Thermus	D_2__Deinococci	D_3__Thermales	D_4__Thermaceae	D_5__Meiothermus	D_6__uncultured bacterium	0	0	0	0	0	0	0	0	0	0	0	0	0	0	0	0	0	0	426	2	5	6
OTU206	D_0__Bacteria	D_1__Caldiserica	D_2__Caldisericia	D_3__Caldisericales	D_4__TTA-B1	D_5__uncultured bacterium	D_6__uncultured bacterium	19	13	3	11	8	2	9	3	0	9	2	0	4	5	1	6	11	3	42	13	6	1
OTU759	D_0__Bacteria	D_1__Chloroflexi	D_2__uncultured	D_3__uncultured bacterium	D_4__uncultured bacterium	D_5__uncultured bacterium	D_6__uncultured bacterium	0	0	0	0	0	0	0	0	0	0	0	0	0	0	0	0	0	0	7	1	1	0
OTU1363	D_0__Bacteria	D_1__Verrucomicrobia	D_2__Spartobacteria	D_3__Chthoniobacterales	D_4__Chthoniobacteraceae	D_5__Chthoniobacter	D_6__uncultured bacterium	0	0	0	0	0	0	0	0	0	0	0	0	0	0	0	0	0	0	3	0	0	0
OTU1806	D_0__Bacteria	D_1__Chlorobi	D_2__Ignavibacteria	D_3__Ignavibacteriales	D_4__Ignavibacteriaceae	D_5__Ignavibacterium	D_6__uncultured bacterium	0	0	0	0	0	0	0	0	0	0	0	0	0	0	0	0	0	0	4	0	0	0
OTU1803	D_0__Bacteria	D_1__Chloroflexi	D_2__Anaerolineae	D_3__Anaerolineales	D_4__Anaerolineaceae	D_5__uncultured	D_6__uncultured bacterium	0	0	0	0	0	0	0	0	0	0	0	0	0	0	0	0	0	0	5	0	0	0
OTU1541	D_0__Bacteria	D_1__Proteobacteria	D_2__Deltaproteobacteria	D_3__Bdellovibrionales	D_4__Bacteriovoracaceae	D_5__uncultured	D_6__uncultured delta proteobacterium	0	0	0	0	0	0	0	0	0	0	0	0	0	0	0	0	0	0	0	0	0	4
OTU853	D_0__Bacteria	D_1__Firmicutes	D_2__Clostridia	D_3__Clostridiales	D_4__Syntrophomonadaceae	D_5__Syntrophothermus	D_6__uncultured bacterium	0	0	11	0	0	0	0	0	0	0	0	0	0	0	0	0	0	0	0	0	0	0
OTU615	D_0__Bacteria	D_1__Proteobacteria	D_2__Alphaproteobacteria	D_3__Rhodospirillales	D_4__Acetobacteraceae	D_5__uncultured	D_6__uncultured bacterium	0	0	0	0	0	0	0	0	0	0	0	0	0	0	0	0	0	0	20	2	1	2
OTU623	D_0__Bacteria	D_1__Proteobacteria	D_2__Gammaproteobacteria	D_3__Chromatiales	D_4__Ectothiorhodospiraceae	D_5__Acidiferrobacter	D_6__uncultured proteobacterium	0	0	0	0	0	0	0	0	0	0	0	0	0	0	0	0	0	0	10	1	2	0
OTU1904	D_0__Bacteria	D_1__Proteobacteria	D_2__Betaproteobacteria	D_3__Hydrogenophilales	D_4__Hydrogenophilaceae			0	0	0	0	0	0	0	0	0	0	0	0	0	0	0	0	0	0	2	0	0	0
OTU1037	D_0__Bacteria	D_1__Proteobacteria	D_2__Alphaproteobacteria	D_3__Rhodospirillales	D_4__Rhodospirillaceae	D_5__uncultured	D_6__uncultured bacterium	0	0	0	0	0	0	0	0	0	0	0	0	0	0	0	0	0	0	5	0	0	0
OTU200	D_0__Bacteria	D_1__Proteobacteria	D_2__Gammaproteobacteria	D_3__Xanthomonadales	D_4__Xanthomonadaceae	D_5__Silanimonas		0	0	0	0	0	0	0	0	0	0	0	0	0	0	0	0	5	3	0	1	5	476
OTU1007	D_0__Bacteria	D_1__Proteobacteria	D_2__Alphaproteobacteria	D_3__Rhodospirillales	D_4__Rhodospirillaceae	D_5__Magnetospirillum		0	0	0	0	0	0	0	0	0	0	0	0	0	0	0	0	0	0	4	3	1	1
OTU703	D_0__Bacteria	D_1__Proteobacteria	D_2__Gammaproteobacteria	D_3__Pseudomonadales	D_4__Moraxellaceae	D_5__Acinetobacter	D_6__uncultured Acinetobacter sp.	0	0	0	0	0	0	0	0	0	0	0	0	0	0	0	0	0	0	17	0	0	0
OTU1050	D_0__Bacteria	D_1__Proteobacteria	D_2__TA18	D_3__uncultured bacterium	D_4__uncultured bacterium	D_5__uncultured bacterium	D_6__uncultured bacterium	0	0	0	0	0	0	0	0	0	0	0	0	0	0	0	0	0	0	5	0	0	0
OTU471	D_0__Bacteria	D_1__Actinobacteria	D_2__Actinobacteria	D_3__Propionibacteriales	D_4__Propionibacteriaceae	D_5__Propionibacterium	D_6__uncultured bacterium	0	0	0	0	0	0	3	4	6	0	0	2	0	0	0	8	0	0	0	0	0	2
OTU2082	D_0__Bacteria	D_1__Proteobacteria	D_2__Gammaproteobacteria	D_3__Methylococcales	D_4__Methylococcaceae	D_5__Methylocaldum		0	0	0	0	0	0	0	0	0	0	1	0	0	0	0	0	0	0	1	0	0	0
OTU473	D_0__Bacteria	D_1__Armatimonadetes	D_2__uncultured bacterium	D_3__uncultured bacterium	D_4__uncultured bacterium	D_5__uncultured bacterium	D_6__uncultured bacterium	0	0	0	0	0	0	0	0	0	0	0	0	0	0	0	0	0	0	17	1	0	1
OTU472	D_0__Bacteria	D_1__Proteobacteria	D_2__Deltaproteobacteria	D_3__Desulfovibrionales	D_4__Desulfomicrobiaceae	D_5__Desulfomicrobium	D_6__uncultured delta proteobacterium	0	0	13	0	1	9	0	0	2	0	0	0	0	21	3	0	0	0	0	1	4	6
OTU475	D_0__Bacteria	D_1__Cyanobacteria	D_2__Cyanobacteria	D_3__SubsectionIII	D_4__FamilyI	D_5__uncultured	D_6__uncultured cyanobacterium	1	0	2	0	0	0	1	2	0	1	0	0	0	1	3	2	4	10	0	0	0	0
OTU474	D_0__Bacteria	D_1__Chlorobi	D_2__Ignavibacteria	D_3__Ignavibacteriales	D_4__LD-RB-34	D_5__uncultured bacterium	D_6__uncultured bacterium	0	0	0	0	0	0	0	1	17	0	0	3	0	0	6	1	11	0	0	0	0	0
OTU477	D_0__Bacteria	D_1__Nitrospirae	D_2__Nitrospira	D_3__Nitrospirales	D_4__0319-6A21	D_5__uncultured bacterium	D_6__uncultured bacterium	0	0	0	0	0	0	0	0	0	0	0	0	0	0	0	0	0	0	16	18	4	1
OTU476	D_0__Bacteria	D_1__Proteobacteria	D_2__Deltaproteobacteria	D_3__Myxococcales	D_4__mle1-27	D_5__uncultured delta proteobacterium	D_6__uncultured delta proteobacterium	2	1	0	5	0	0	1	0	0	3	0	0	2	0	0	0	0	0	12	9	4	2
OTU479	D_0__Bacteria	D_1__Bacteroidetes	D_2__Sphingobacteriia	D_3__Sphingobacteriales	D_4__env.OPS 17	D_5__uncultured bacterium	D_6__uncultured bacterium	0	0	0	0	0	0	0	0	0	0	0	0	0	0	0	0	0	0	34	1	0	0
OTU1002	D_0__Bacteria	D_1__Firmicutes	D_2__Clostridia	D_3__Clostridiales	D_4__Peptococcaceae	D_5__Desulfotomaculum		1	1	0	3	0	0	0	0	0	0	0	0	0	0	0	0	0	0	0	0	0	0
OTU1233	D_0__Bacteria	D_1__Proteobacteria	D_2__Alphaproteobacteria	D_3__Rhodospirillales	D_4__Rhodospirillaceae	D_5__uncultured		0	0	0	0	0	0	0	0	0	0	0	0	0	0	0	0	0	0	2	1	0	0
OTU1235	D_0__Bacteria	D_1__Proteobacteria	D_2__Betaproteobacteria	D_3__Hydrogenophilales	D_4__Hydrogenophilaceae	D_5__uncultured	D_6__uncultured bacterium	0	0	0	0	0	0	0	0	0	0	0	0	0	0	0	0	0	0	4	0	0	0
OTU1234	D_0__Bacteria	D_1__Acidobacteria	D_2__Acidobacteria	D_3__Subgroup 3	D_4__Elev-16S-1166	D_5__uncultured bacterium	D_6__uncultured bacterium	0	0	0	0	0	0	0	0	0	0	0	0	0	0	0	0	0	0	8	0	0	0
OTU629	D_0__Bacteria	D_1__Actinobacteria	D_2__Thermoleophilia	D_3__Gaiellales	D_4__uncultured	D_5__uncultured bacterium	D_6__uncultured bacterium	1	1	0	4	0	3	0	1	1	3	0	2	2	1	0	0	0	2	0	0	0	0
OTU579	D_0__Bacteria	D_1__SHA-109						0	0	0	0	0	0	0	0	0	0	0	0	0	0	0	0	0	0	17	0	0	0
OTU1369	D_0__Bacteria	D_1__Firmicutes	D_2__Clostridia	D_3__Clostridiales	D_4__Peptococcaceae	D_5__Desulfurispora	D_6__uncultured bacterium	0	0	0	0	0	0	0	0	0	0	0	0	0	0	3	0	0	0	0	0	0	0
OTU1195	D_0__Bacteria	D_1__Acidobacteria	D_2__Acidobacteria	D_3__Subgroup 6	D_4__uncultured bacterium	D_5__uncultured bacterium	D_6__uncultured bacterium	0	0	0	0	0	0	0	0	0	0	0	0	0	0	0	0	0	0	4	0	0	0
OTU570	D_0__Bacteria	D_1__Synergistetes	D_2__Synergistia	D_3__Synergistales	D_4__Synergistaceae	D_5__uncultured	D_6__uncultured bacterium	0	0	0	0	0	0	0	0	0	2	0	0	0	0	0	0	1	0	1	0	0	0
OTU571	D_0__Bacteria	D_1__Proteobacteria	D_2__Deltaproteobacteria	D_3__Oligoflexales	D_4__uncultured bacterium	D_5__uncultured bacterium	D_6__uncultured bacterium	0	0	0	0	0	0	0	0	0	0	0	0	0	0	0	0	0	0	19	0	0	1
OTU572	D_0__Bacteria	D_1__TA06	D_2__uncultured bacterium	D_3__uncultured bacterium	D_4__uncultured bacterium	D_5__uncultured bacterium	D_6__uncultured bacterium	0	0	0	0	0	5	0	0	0	0	0	0	0	0	0	0	0	0	12	4	0	0
OTU575	D_0__Bacteria	D_1__Bacteroidetes	D_2__Sphingobacteriia	D_3__Sphingobacteriales	D_4__Chitinophagaceae	D_5__Lacibacter	D_6__uncultured bacterium	0	0	0	0	0	0	0	0	0	0	0	0	0	0	0	0	0	0	0	0	0	27
OTU576	D_0__Bacteria	D_1__Bacteroidetes	D_2__Sphingobacteriia	D_3__Sphingobacteriales	D_4__PHOS-HE51	D_5__uncultured bacterium	D_6__uncultured bacterium	0	0	0	0	0	0	0	0	0	0	0	0	0	0	0	0	0	0	18	0	0	0
OTU619	D_0__Bacteria	D_1__Thermodesulfobacteria	D_2__Thermodesulfobacteria	D_3__Thermodesulfobacteriales	D_4__Thermodesulfobacteriaceae	D_5__Caldimicrobium	D_6__uncultured bacterium	0	0	0	2	0	0	0	0	0	0	0	0	0	0	0	2	0	0	6	6	3	2
OTU618	D_0__Bacteria	D_1__Proteobacteria	D_2__Betaproteobacteria	D_3__Nitrosomonadales	D_4__Nitrosomonadaceae	D_5__uncultured	D_6__uncultured bacterium	0	0	0	0	0	0	0	0	0	0	0	0	0	0	0	0	0	0	32	3	2	0
OTU1197	D_0__Bacteria	D_1__Proteobacteria	D_2__Deltaproteobacteria	D_3__Desulfobacterales	D_4__Nitrospinaceae	D_5__uncultured	D_6__uncultured bacterium	0	0	0	0	0	0	0	0	0	0	0	0	0	0	0	0	0	0	5	0	0	0
OTU978	D_0__Bacteria	D_1__Acidobacteria	D_2__Acidobacteria	D_3__Subgroup 6	D_4__uncultured bacterium	D_5__uncultured bacterium	D_6__uncultured bacterium	0	0	0	0	0	0	0	0	0	0	0	2	0	0	0	1	5	0	0	0	0	0
OTU979	D_0__Bacteria	D_1__Proteobacteria	D_2__Alphaproteobacteria	D_3__Rhodospirillales	D_4__Rhodospirillaceae	D_5__uncultured	D_6__uncultured bacterium	0	0	0	0	0	0	0	0	0	0	0	0	0	0	0	0	0	0	6	0	0	0
OTU756	D_0__Bacteria	D_1__Cyanobacteria	D_2__Cyanobacteria	D_3__SubsectionI	D_4__FamilyI			0	0	1	0	0	0	2	0	0	0	0	0	0	0	1	0	0	0	0	0	0	0
OTU758	D_0__Bacteria	D_1__Saccharibacteria	D_2__uncultured bacterium	D_3__uncultured bacterium	D_4__uncultured bacterium	D_5__uncultured bacterium	D_6__uncultured bacterium	0	0	0	0	0	0	0	0	0	0	0	2	0	0	0	0	0	0	0	1	2	8
OTU207	D_0__Bacteria	D_1__Chloroflexi	D_2__Anaerolineae	D_3__Anaerolineales	D_4__Anaerolineaceae	D_5__uncultured		30	27	30	39	9	31	35	34	20	30	20	12	25	12	14	10	28	9	0	0	0	0
OTU204	D_0__Bacteria	D_1__Planctomycetes	D_2__Planctomycetacia	D_3__Planctomycetales	D_4__Planctomycetaceae	D_5__Gemmata	D_6__uncultured bacterium	35	60	109	51	62	58	30	71	90	39	74	159	69	30	106	40	38	49	0	0	0	2
OTU205	D_0__Bacteria	D_1__Planctomycetes	D_2__Planctomycetacia	D_3__Planctomycetales	D_4__Planctomycetaceae	D_5__uncultured	D_6__uncultured bacterium	6	9	11	10	4	12	3	1	5	3	1	14	2	12	11	67	96	66	0	0	0	1
OTU202	D_0__Bacteria	D_1__Actinobacteria	D_2__Thermoleophilia	D_3__Gaiellales	D_4__uncultured	D_5__uncultured bacterium	D_6__uncultured bacterium	17	33	45	20	25	35	25	31	23	33	14	44	28	35	23	1	11	5	0	0	0	0
OTU203	D_0__Bacteria	D_1__Firmicutes	D_2__Clostridia	D_3__Clostridiales	D_4__Clostridiaceae 1	D_5__Thermobrachium		127	1	3	17	13	7	88	0	1	1	0	106	1	4	0	3	4	10	2	0	0	1
OTU972	D_0__Bacteria	D_1__Chloroflexi	D_2__Anaerolineae	D_3__Anaerolineales	D_4__Anaerolineaceae	D_5__uncultured	D_6__uncultured bacterium	0	3	0	1	0	0	0	0	0	0	0	0	0	0	0	0	2	0	0	0	0	0
OTU201	D_0__Bacteria	D_1__Chloroflexi	D_2__Thermoflexia	D_3__Thermoflexales	D_4__Thermoflexaceae	D_5__Thermoflexus	D_6__uncultured bacterium	85	66	27	52	13	6	27	21	12	36	16	5	32	22	9	4	0	0	0	0	1	0
OTU1239	D_0__Bacteria	D_1__Proteobacteria	D_2__Betaproteobacteria	D_3__Burkholderiales	D_4__Alcaligenaceae	D_5__uncultured	D_6__uncultured bacterium	0	0	0	0	0	0	0	0	1	2	0	0	0	0	0	0	0	0	0	0	0	0
OTU1192	D_0__Bacteria	D_1__Thermotogae	D_2__Thermotogae	D_3__Thermotogales	D_4__Thermotogaceae	D_5__GAL15	D_6__uncultured bacterium	0	0	0	0	0	0	0	0	0	0	0	0	0	0	0	0	0	0	5	0	0	0
OTU1304	D_0__Bacteria	D_1__Cyanobacteria	D_2__Cyanobacteria	D_3__SubsectionIII	D_4__FamilyI	D_5__Limnothrix	D_6__uncultured bacterium	0	0	0	0	0	0	0	0	0	0	0	0	0	0	0	1	2	0	0	0	0	0
OTU680	D_0__Bacteria	D_1__Chloroflexi	D_2__S085	D_3__uncultured bacterium	D_4__uncultured bacterium	D_5__uncultured bacterium	D_6__uncultured bacterium	0	0	0	0	0	0	0	0	0	0	0	0	0	0	0	0	0	0	4	1	0	8
OTU486	D_0__Bacteria	D_1__Bacteroidetes	D_2__Sphingobacteriia	D_3__Sphingobacteriales	D_4__Chitinophagaceae	D_5__uncultured	D_6__uncultured bacterium	0	0	0	0	0	0	0	0	1	0	0	0	0	0	0	0	0	0	0	0	0	0
OTU1287	D_0__Bacteria	D_1__Acidobacteria	D_2__Acidobacteria	D_3__Subgroup 3	D_4__PAUC26f	D_5__uncultured bacterium	D_6__uncultured bacterium	0	0	0	0	0	0	0	0	0	0	0	0	0	0	0	0	0	0	5	0	0	0
OTU689	D_0__Bacteria	D_1__Chloroflexi	D_2__uncultured					0	0	0	0	0	0	0	0	0	0	0	0	0	0	0	0	0	0	10	0	0	0
OTU763	D_0__Bacteria	D_1__Firmicutes	D_2__Clostridia	D_3__Clostridiales	D_4__Peptococcaceae	D_5__Pelotomaculum		0	0	0	0	0	0	0	0	0	0	0	0	0	0	0	0	0	0	9	0	2	0
OTU1238	D_0__Bacteria	D_1__Actinobacteria	D_2__Thermoleophilia	D_3__Gaiellales	D_4__uncultured	D_5__uncultured bacterium	D_6__uncultured bacterium	0	0	0	0	0	0	0	0	0	0	0	0	0	0	0	0	0	0	4	0	0	0
OTU372	D_0__Bacteria	D_1__Nitrospirae	D_2__Nitrospira	D_3__Nitrospirales	D_4__Nitrospiraceae	D_5__uncultured	D_6__uncultured bacterium	8	2	1	4	0	1	0	0	0	1	0	4	0	0	0	0	0	0	47	8	7	5
OTU721	D_0__Bacteria	D_1__Lentisphaerae	D_2__DEV055	D_3__uncultured bacterium	D_4__uncultured bacterium	D_5__uncultured bacterium	D_6__uncultured bacterium	0	0	0	1	0	2	2	1	4	0	0	1	0	1	0	1	0	0	0	0	0	0
OTU370	D_0__Bacteria	D_1__Acidobacteria	D_2__Acidobacteria	D_3__Subgroup 3	D_4__SJA-149			0	0	0	0	0	1	0	0	2	0	0	26	0	3	10	4	7	16	0	1	0	0
OTU278	D_0__Bacteria	D_1__Proteobacteria	D_2__Betaproteobacteria	D_3__Hydrogenophilales	D_4__Hydrogenophilaceae	D_5__uncultured		20	21	9	6	6	17	1	9	22	8	19	14	4	0	11	8	9	8	1	0	0	2
OTU376	D_0__Bacteria	D_1__Firmicutes	D_2__Clostridia	D_3__Thermoanaerobacterales	D_4__Thermoanaerobacteraceae	D_5__Moorella	D_6__uncultured bacterium	0	0	0	0	0	0	0	0	0	0	0	0	0	0	0	0	0	0	5	0	0	0
OTU374	D_0__Bacteria	D_1__Verrucomicrobia	D_2__OPB35 soil group	D_3__uncultured bacterium	D_4__uncultured bacterium	D_5__uncultured bacterium	D_6__uncultured bacterium	0	0	0	0	0	0	0	0	0	0	0	0	0	0	0	0	0	0	80	2	1	1
OTU720	D_0__Bacteria	D_1__Thermotogae	D_2__Thermotogae	D_3__Thermotogales	D_4__Thermotogaceae	D_5__Pseudothermotoga	D_6__uncultured bacterium	8	1	1	2	1	1	6	2	0	1	0	0	6	0	0	0	0	0	0	0	0	0
OTU273	D_0__Bacteria	D_1__Verrucomicrobia	D_2__OPB35 soil group	D_3__uncultured bacterium	D_4__uncultured bacterium	D_5__uncultured bacterium	D_6__uncultured bacterium	0	57	3	1	0	64	5	22	44	19	12	21	36	8	14	0	0	1	1	0	0	0
OTU272	D_0__Bacteria	D_1__Acidobacteria	D_2__Acidobacteria	D_3__Subgroup 6	D_4__uncultured bacterium	D_5__uncultured bacterium	D_6__uncultured bacterium	3	17	16	5	16	30	1	19	50	10	20	30	7	6	29	13	12	14	2	0	0	0
OTU378	D_0__Bacteria	D_1__Bacteroidetes	D_2__Sphingobacteriia	D_3__Sphingobacteriales	D_4__env.OPS 17	D_5__uncultured bacterium	D_6__uncultured bacterium	0	8	4	4	0	4	2	16	20	0	2	1	2	3	2	0	0	0	42	5	2	7
OTU270	D_0__Bacteria	D_1__Parcubacteria	D_2__uncultured bacterium	D_3__uncultured bacterium	D_4__uncultured bacterium	D_5__uncultured bacterium	D_6__uncultured bacterium	7	13	13	19	3	7	4	6	9	16	17	11	19	7	10	13	24	20	3	0	1	1
OTU277	D_0__Bacteria	D_1__OC31	D_2__uncultured bacterium	D_3__uncultured bacterium	D_4__uncultured bacterium	D_5__uncultured bacterium	D_6__uncultured bacterium	0	0	0	0	0	2	0	0	81	0	0	7	0	0	97	0	0	0	0	0	0	0
OTU276	D_0__Bacteria	D_1__Planctomycetes	D_2__vadinHA49	D_3__uncultured organism	D_4__uncultured organism	D_5__uncultured organism	D_6__uncultured organism	0	0	22	0	2	42	0	10	93	0	10	20	0	3	5	0	0	0	0	0	0	0
OTU275	D_0__Bacteria	D_1__Parcubacteria	D_2__uncultured Aquificales bacterium	D_3__uncultured Aquificales bacterium	D_4__uncultured Aquificales bacterium	D_5__uncultured Aquificales bacterium	D_6__uncultured Aquificales bacterium	0	0	1	0	0	0	0	0	0	0	0	0	0	0	0	0	0	0	16	10	7	3
OTU274	D_0__Bacteria	D_1__Proteobacteria	D_2__Deltaproteobacteria	D_3__DTB120	D_4__uncultured delta proteobacterium	D_5__uncultured delta proteobacterium	D_6__uncultured delta proteobacterium	0	0	1	1	0	4	6	4	5	14	16	2	3	11	14	25	20	37	0	2	0	0
OTU105	D_0__Bacteria	D_1__Nitrospirae	D_2__Nitrospira	D_3__Nitrospirales	D_4__Nitrospiraceae	D_5__uncultured	D_6__uncultured bacterium	11	18	81	47	52	84	13	98	384	54	185	212	116	20	158	30	19	13	666	66	229	110
OTU104	D_0__Bacteria	D_1__Proteobacteria	D_2__Betaproteobacteria	D_3__Burkholderiales	D_4__Alcaligenaceae	D_5__uncultured	D_6__uncultured beta proteobacterium	0	0	5	0	1	30	2	1	41	2	1	18	0	0	45	28	45	16	0	3	21	122
OTU107	D_0__Bacteria	D_1__Firmicutes	D_2__Clostridia	D_3__Clostridiales	D_4__Lachnospiraceae	D_5__Lachnospiraceae UCG-004	D_6__uncultured bacterium	47	153	365	33	226	173	28	309	179	216	309	149	207	103	94	0	0	0	16	9	3	9
OTU106	D_0__Bacteria	D_1__Aquificae	D_2__Aquificae	D_3__Aquificales	D_4__Aquificaceae	D_5__Thermocrinis	D_6__uncultured bacterium	0	10	0	1	0	0	0	0	0	0	0	0	0	2	0	0	0	4	467	107	106	72
OTU101	D_0__Bacteria	D_1__TA06	D_2__uncultured bacterium	D_3__uncultured bacterium	D_4__uncultured bacterium	D_5__uncultured bacterium	D_6__uncultured bacterium	0	0	1	1	0	4	1	4	0	1	1	1	2	2	1	13	13	27	397	104	139	34
OTU100	D_0__Bacteria	D_1__Chloroflexi	D_2__Anaerolineae	D_3__Anaerolineales	D_4__Anaerolineaceae	D_5__uncultured		4	0	2	2	0	0	1	0	1	8	5	1	1	1	2	2	0	0	2643	105	31	6
OTU103	D_0__Bacteria	D_1__Proteobacteria	D_2__Deltaproteobacteria	D_3__Sh765B-TzT-29	D_4__uncultured bacterium	D_5__uncultured bacterium	D_6__uncultured bacterium	150	162	176	134	114	179	62	172	265	137	229	171	142	144	156	82	115	92	0	0	0	0
OTU102	D_0__Bacteria	D_1__Aquificae	D_2__Aquificae	D_3__Aquificales	D_4__Aquificaceae	D_5__Hydrogenobacter	D_6__uncultured bacterium	136	148	112	148	159	92	97	111	100	116	160	57	70	83	195	107	205	172	201	20	25	35
OTU725	D_0__Bacteria	D_1__Bacteroidetes	D_2__Sphingobacteriia	D_3__Sphingobacteriales	D_4__env.OPS 17	D_5__uncultured bacterium	D_6__uncultured bacterium	0	0	0	1	0	0	0	0	0	5	0	0	0	0	0	0	0	0	0	5	2	3
OTU109	D_0__Bacteria	D_1__Chloroflexi	D_2__Anaerolineae	D_3__Anaerolineales	D_4__Anaerolineaceae	D_5__uncultured	D_6__uncultured bacterium	4	28	50	46	97	100	17	95	87	19	30	47	54	36	107	188	213	156	2	4	10	61
OTU108	D_0__Bacteria	D_1__Proteobacteria	D_2__Betaproteobacteria	D_3__Rhodocyclales	D_4__Rhodocyclaceae	D_5__uncultured	D_6__uncultured bacterium	43	338	417	77	267	330	13	245	214	35	25	83	108	112	78	0	0	0	505	625	638	546
OTU295	D_0__Bacteria	D_1__Verrucomicrobia	D_2__S-BQ2-57 soil group	D_3__uncultured bacterium	D_4__uncultured bacterium	D_5__uncultured bacterium	D_6__uncultured bacterium	0	3	14	0	8	12	0	5	15	0	9	26	8	4	16	3	1	3	29	0	0	2
OTU294	D_0__Bacteria	D_1__Thermotogae	D_2__Thermotogae	D_3__Thermotogales	D_4__Thermotogaceae	D_5__EM3	D_6__candidate division OP2 clone OPB25	0	0	0	0	0	0	0	0	0	0	0	0	0	0	0	0	0	0	25	13	15	1
OTU297	D_0__Bacteria	D_1__TM6	D_2__uncultured bacterium	D_3__uncultured bacterium	D_4__uncultured bacterium	D_5__uncultured bacterium	D_6__uncultured bacterium	0	7	5	2	3	3	1	1	17	0	2	58	7	0	59	4	2	5	0	1	5	0
OTU296	D_0__Bacteria	D_1__Proteobacteria	D_2__Deltaproteobacteria	D_3__Myxococcales	D_4__mle1-27	D_5__uncultured delta proteobacterium	D_6__uncultured delta proteobacterium	0	7	35	0	11	38	0	19	52	0	9	50	2	10	30	2	4	1	1	0	0	1
OTU291	D_0__Bacteria	D_1__Cyanobacteria	D_2__Cyanobacteria	D_3__SubsectionI	D_4__FamilyI	D_5__Synechococcus	D_6__uncultured Synechococcus sp.	0	0	0	0	0	0	0	0	0	0	0	0	0	0	0	41	66	26	0	0	0	0
OTU290	D_0__Bacteria	D_1__Planctomycetes	D_2__Planctomycetacia	D_3__Planctomycetales	D_4__Planctomycetaceae	D_5__Gemmata	D_6__uncultured bacterium	2	3	1	6	1	6	7	0	5	3	2	15	5	7	4	18	34	15	0	0	0	0
OTU293	D_0__Bacteria	D_1__Proteobacteria	D_2__Alphaproteobacteria	D_3__Rhodospirillales	D_4__Acetobacteraceae	D_5__Roseomonas		0	6	11	0	7	14	0	16	22	6	7	30	17	0	3	40	39	17	0	1	4	23
OTU292	D_0__Bacteria	D_1__Proteobacteria	D_2__Deltaproteobacteria	D_3__Syntrophobacterales	D_4__Syntrophobacteraceae	D_5__Thermodesulforhabdus		46	61	4	9	2	1	5	3	1	5	1	1	0	6	0	0	0	0	3	8	3	7
OTU726	D_0__Bacteria	D_1__SHA-109	D_2__uncultured bacterium	D_3__uncultured bacterium	D_4__uncultured bacterium	D_5__uncultured bacterium	D_6__uncultured bacterium	0	0	0	0	0	0	0	0	0	0	0	0	0	0	0	0	0	0	10	0	1	0
OTU299	D_0__Bacteria	D_1__Actinobacteria	D_2__Acidimicrobiia	D_3__Acidimicrobiales				56	25	1	32	3	1	1	0	4	4	4	2	9	4	0	0	0	2	0	0	2	0
OTU298	D_0__Bacteria	D_1__Acidobacteria	D_2__Acidobacteria	D_3__Subgroup 3				0	1	3	0	0	6	0	3	2	0	11	52	3	2	8	34	17	15	0	0	0	0
OTU1021	D_0__Bacteria	D_1__Proteobacteria	D_2__Alphaproteobacteria	D_3__Rhodospirillales	D_4__Rhodospirillaceae	D_5__Thalassospira	D_6__uncultured bacterium	0	0	0	0	0	0	0	0	0	0	0	0	0	0	0	0	0	0	5	0	0	0
OTU1769	D_0__Bacteria	D_1__Firmicutes	D_2__Clostridia	D_3__Clostridiales	D_4__Ruminococcaceae	D_5__Ruminiclostridium 1		0	2	0	0	0	0	0	0	0	0	0	0	0	0	0	0	0	0	0	0	0	0
OTU1303	D_0__Bacteria	D_1__Verrucomicrobia	D_2__OPB35 soil group	D_3__uncultured bacterium	D_4__uncultured bacterium	D_5__uncultured bacterium	D_6__uncultured bacterium	0	0	0	0	0	0	1	0	4	0	0	0	0	0	0	0	0	0	0	0	0	0
OTU1032	D_0__Bacteria	D_1__Actinobacteria	D_2__Actinobacteria	D_3__Corynebacteriales	D_4__Corynebacteriaceae	D_5__Corynebacterium 1	D_6__uncultured bacterium	0	0	0	0	0	0	2	0	0	0	0	0	0	0	0	0	0	0	3	0	0	0
OTU1666	D_0__Bacteria	D_1__Verrucomicrobia	D_2__Verrucomicrobia Incertae Sedis	D_3__Unknown Order	D_4__Unknown Family	D_5__Candidatus Methylacidiphilum	D_6__uncultured bacterium	0	0	0	0	0	0	0	0	0	0	0	0	0	0	0	0	0	0	2	0	0	0
OTU1664	D_0__Bacteria	D_1__Proteobacteria	D_2__Deltaproteobacteria	D_3__Myxococcales	D_4__Haliangiaceae	D_5__Haliangium	D_6__uncultured bacterium	0	0	0	0	0	0	0	0	0	0	0	0	0	0	0	0	0	0	1	0	1	0
OTU1662	D_0__Bacteria	D_1__Firmicutes	D_2__Clostridia	D_3__Clostridiales	D_4__Family XVIII	D_5__uncultured	D_6__uncultured bacterium	0	0	0	0	0	0	0	0	0	0	0	0	0	0	0	0	0	0	6	0	0	0
OTU1158	D_0__Bacteria	D_1__Deinococcus-Thermus	D_2__Deinococci	D_3__Deinococcales	D_4__Deinococcaceae	D_5__Deinococcus		0	0	0	0	0	0	0	0	0	0	0	0	0	0	0	0	0	0	5	0	0	0
OTU1159	D_0__Bacteria	D_1__Firmicutes	D_2__Clostridia	D_3__Clostridiales				0	0	0	0	0	0	0	0	0	0	0	0	0	0	0	0	0	0	4	0	0	0
OTU1013	D_0__Bacteria	D_1__Proteobacteria	D_2__Alphaproteobacteria	D_3__Rhizobiales	D_4__Xanthobacteraceae	D_5__Variibacter	D_6__uncultured bacterium	0	0	0	0	0	0	0	0	1	0	0	0	2	0	12	2	0	1	0	0	0	0
OTU1015	D_0__Bacteria	D_1__Chloroflexi	D_2__Caldilineae	D_3__Caldilineales	D_4__Caldilineaceae	D_5__uncultured	D_6__uncultured bacterium	0	0	0	0	0	0	0	0	0	0	0	0	0	0	0	0	0	0	6	0	0	0
OTU198	D_0__Bacteria	D_1__Proteobacteria	D_2__Betaproteobacteria	D_3__Hydrogenophilales	D_4__Hydrogenophilaceae	D_5__uncultured	D_6__uncultured bacterium	0	0	0	0	0	0	0	0	0	0	0	0	0	0	0	0	0	0	386	116	47	29
OTU199	D_0__Bacteria	D_1__Nitrospirae	D_2__Nitrospira	D_3__Nitrospirales	D_4__Nitrospiraceae	D_5__Thermodesulfovibrio		0	0	8	0	0	0	0	0	1	1	6	0	0	3	3	2	10	4	481	74	41	37
OTU196	D_0__Bacteria	D_1__Bacteroidetes	D_2__Cytophagia	D_3__Cytophagales	D_4__Cytophagaceae	D_5__uncultured		4	4	11	10	12	17	2	11	32	1	24	12	18	26	16	13	34	44	8	1	2	26
OTU197	D_0__Bacteria	D_1__Aquificae	D_2__Aquificae	D_3__Aquificales	D_4__Aquificaceae	D_5__Hydrogenobaculum	D_6__uncultured Hydrogenobaculum sp.	0	0	0	0	0	0	0	0	0	0	0	0	0	0	0	0	1	0	608	8	20	1
OTU194	D_0__Bacteria	D_1__Hydrogenedentes	D_2__uncultured organism	D_3__uncultured organism	D_4__uncultured organism	D_5__uncultured organism	D_6__uncultured organism	22	98	38	25	65	7	10	63	28	37	13	6	39	21	2	0	0	0	53	3	3	3
OTU192	D_0__Bacteria	D_1__Planctomycetes	D_2__Planctomycetacia	D_3__Planctomycetales	D_4__Planctomycetaceae	D_5__uncultured	D_6__uncultured bacterium	44	44	52	40	49	35	40	31	29	48	44	16	45	55	33	43	33	11	0	0	0	0
OTU193	D_0__Bacteria	D_1__Acetothermia	D_2__Unknown Class	D_3__Unknown Order	D_4__Unknown Family	D_5__Candidatus Acetothermus		0	5	1	4	0	0	0	1	0	0	0	0	0	0	0	2	0	0	418	49	23	5
OTU190	D_0__Bacteria	D_1__Bacteroidetes	D_2__SB-5	D_3__uncultured bacterium	D_4__uncultured bacterium	D_5__uncultured bacterium	D_6__uncultured bacterium	35	12	20	20	9	48	30	15	38	21	37	37	38	43	51	32	16	34	0	16	26	12
OTU191	D_0__Bacteria	D_1__Deferribacteres	D_2__Deferribacteres	D_3__Deferribacterales	D_4__Deferribacteraceae	D_5__Calditerrivibrio	D_6__uncultured bacterium	1	2	7	0	6	9	19	3	4	2	4	7	1	3	3	1	0	0	9	264	348	51
OTU695	D_0__Bacteria	D_1__Armatimonadetes	D_2__Chthonomonadetes	D_3__Chthonomonadales				0	0	0	0	0	0	0	0	0	0	0	0	0	0	0	0	0	0	12	0	0	0
OTU1408	D_0__Bacteria	D_1__Deinococcus-Thermus	D_2__Deinococci	D_3__Deinococcales	D_4__Deinococcaceae	D_5__Deinococcus	D_6__Cenchrus americanus	0	0	0	0	0	0	0	0	0	0	0	0	0	0	0	0	0	0	3	1	0	0
OTU1403	D_0__Bacteria	D_1__Proteobacteria	D_2__Gammaproteobacteria	D_3__Chromatiales	D_4__Ectothiorhodospiraceae	D_5__Acidiferrobacter	D_6__uncultured proteobacterium	0	0	0	0	0	0	0	0	0	0	0	0	0	0	0	0	0	0	3	0	0	0
OTU1406	D_0__Bacteria	D_1__Firmicutes	D_2__Clostridia	D_3__D8A-2	D_4__uncultured bacterium	D_5__uncultured bacterium	D_6__uncultured bacterium	0	0	0	0	0	0	0	0	0	0	0	0	0	0	3	0	0	0	0	0	0	0
OTU1017	D_0__Bacteria	D_1__TM6	D_2__uncultured bacterium	D_3__uncultured bacterium	D_4__uncultured bacterium	D_5__uncultured bacterium	D_6__uncultured bacterium	0	0	0	0	0	0	0	0	0	0	0	0	0	0	0	0	0	0	2	1	0	2
OTU1785	D_0__Bacteria	D_1__Proteobacteria	D_2__Deltaproteobacteria	D_3__Bdellovibrionales	D_4__Bdellovibrionaceae	D_5__Bdellovibrio	D_6__uncultured bacterium	0	0	0	0	0	0	0	0	0	0	0	0	0	0	0	0	0	0	0	0	2	0
OTU993	D_0__Bacteria	D_1__Proteobacteria	D_2__Alphaproteobacteria	D_3__Rhizobiales	D_4__Hyphomicrobiaceae	D_5__Rhodomicrobium	D_6__uncultured bacterium	0	1	1	0	2	0	2	0	0	0	0	0	0	0	0	0	0	1	0	0	0	0
OTU38	D_0__Bacteria	D_1__Acidobacteria	D_2__Acidobacteria	D_3__Subgroup 3	D_4__PAUC26f			516	750	629	684	528	773	488	615	688	741	957	431	507	738	927	449	480	437	10	3	1	3
OTU39	D_0__Bacteria	D_1__Chlorobi	D_2__Chlorobia	D_3__Chlorobiales	D_4__Chlorobiaceae	D_5__uncultured	D_6__uncultured Chlorobi bacterium	1	1	1	1	10	2	5	10	13	0	4	1	224	14	28	1075	772	712	0	84	404	1452
OTU36	D_0__Bacteria	D_1__Firmicutes	D_2__Clostridia	D_3__Clostridiales	D_4__Lachnospiraceae	D_5__Lachnospiraceae UCG-004	D_6__uncultured bacterium	127	522	1426	318	587	1438	30	716	1193	582	1368	1600	677	351	1462	207	378	250	14	29	47	180
OTU37	D_0__Bacteria	D_1__Chlorobi	D_2__Chlorobia	D_3__Chlorobiales	D_4__OPB56	D_5__uncultured bacterium	D_6__uncultured bacterium	972	653	834	607	464	845	1943	571	395	1087	607	701	814	1074	784	3	21	1	0	1	12	14
OTU34	D_0__Bacteria	D_1__Proteobacteria	D_2__Alphaproteobacteria	D_3__Rhodospirillales	D_4__Rhodospirillales Incertae Sedis	D_5__Elioraea		20	23	90	29	27	79	17	62	121	37	85	182	109	86	414	2493	1789	1555	0	0	1	0
OTU35	D_0__Bacteria	D_1__Chloroflexi	D_2__Anaerolineae	D_3__Anaerolineales	D_4__Anaerolineaceae	D_5__uncultured	D_6__uncultured bacterium	755	1418	1511	1159	922	1366	417	1442	1037	958	1193	881	834	1009	964	1108	1409	1154	30	9	19	97
OTU32	D_0__Bacteria	D_1__Proteobacteria	D_2__Betaproteobacteria	D_3__Rhodocyclales	D_4__Rhodocyclaceae	D_5__Azospira	D_6__uncultured bacterium	388	1648	2107	362	1380	1388	94	1645	1770	123	844	1559	253	340	590	0	1	0	228	168	96	127
OTU33	D_0__Bacteria	D_1__Deinococcus-Thermus	D_2__Deinococci	D_3__Thermales	D_4__Thermaceae	D_5__Meiothermus	D_6__uncultured bacterium	112	87	77	177	112	155	50	77	130	130	94	146	246	82	82	685	781	421	8	4529	213	461
OTU30	D_0__Bacteria	D_1__Firmicutes	D_2__Clostridia	D_3__Clostridiales	D_4__Ruminococcaceae	D_5__Ruminiclostridium 1		904	670	814	4	523	724	6642	390	382	1373	691	1474	1159	571	421	47	77	50	1	1	0	1
OTU31	D_0__Bacteria	D_1__Armatimonadetes	D_2__uncultured bacterium	D_3__uncultured bacterium	D_4__uncultured bacterium	D_5__uncultured bacterium	D_6__uncultured bacterium	716	885	1595	720	519	1298	715	745	832	1373	734	1473	1144	538	893	573	395	388	0	8	1	9
OTU2186	D_0__Bacteria	D_1__Proteobacteria	D_2__Betaproteobacteria	D_3__TRA3-20	D_4__uncultured bacterium	D_5__uncultured bacterium	D_6__uncultured bacterium	0	0	0	0	0	2	0	0	0	0	0	0	0	0	0	0	2	0	0	0	0	0
OTU2184	D_0__Bacteria	D_1__Actinobacteria	D_2__OPB41					2	0	0	0	0	0	0	0	0	0	0	0	0	0	0	0	0	0	0	0	0	0
OTU1575	D_0__Bacteria	D_1__Proteobacteria	D_2__Deltaproteobacteria	D_3__Syntrophobacterales	D_4__Syntrophaceae	D_5__Desulfobacca	D_6__uncultured delta proteobacterium	0	0	0	0	0	0	0	0	0	0	0	0	0	0	0	0	0	0	2	0	0	0
OTU1570	D_0__Bacteria	D_1__Proteobacteria	D_2__TA18	D_3__uncultured bacterium	D_4__uncultured bacterium	D_5__uncultured bacterium	D_6__uncultured bacterium	0	0	0	0	0	0	0	0	0	0	0	0	0	0	0	0	0	0	2	0	0	0
OTU271	D_0__Bacteria	D_1__Cyanobacteria	D_2__Cyanobacteria	D_3__SubsectionIII	D_4__FamilyI	D_5__Leptolyngbya	D_6__uncultured cyanobacterium	0	0	0	1	0	0	0	0	0	0	0	0	0	0	1	61	75	69	0	3	5	3
OTU1578	D_0__Bacteria	D_1__Chloroflexi	D_2__KD4-96	D_3__uncultured bacterium	D_4__uncultured bacterium	D_5__uncultured bacterium	D_6__uncultured bacterium	0	0	0	0	0	0	0	0	0	0	0	0	0	0	0	0	0	0	9	0	0	0
OTU1058	D_0__Bacteria	D_1__Proteobacteria	D_2__Alphaproteobacteria	D_3__Rhodospirillales	D_4__I-10	D_5__uncultured bacterium	D_6__uncultured bacterium	0	0	0	0	0	0	0	0	0	0	0	0	0	0	0	0	0	0	2	2	0	0
OTU538	D_0__Bacteria	D_1__Actinobacteria	D_2__Actinobacteria	D_3__Frankiales	D_4__Acidothermaceae	D_5__Acidothermus	D_6__uncultured bacterium	0	0	0	0	0	0	0	0	0	0	0	0	0	0	0	0	0	0	19	2	0	0
OTU534	D_0__Bacteria	D_1__Armatimonadetes	D_2__uncultured bacterium	D_3__uncultured bacterium	D_4__uncultured bacterium	D_5__uncultured bacterium	D_6__uncultured bacterium	0	0	0	6	0	0	0	0	0	0	0	0	0	0	0	0	0	0	0	0	0	0
OTU1476	D_0__Bacteria	D_1__Proteobacteria	D_2__Deltaproteobacteria	D_3__Syntrophobacterales	D_4__Syntrophaceae	D_5__Desulfobacca	D_6__uncultured delta proteobacterium	0	0	0	3	0	0	0	0	0	0	0	0	0	0	0	0	0	0	0	0	1	0
OTU536	D_0__Bacteria	D_1__TM6	D_2__uncultured bacterium	D_3__uncultured bacterium	D_4__uncultured bacterium	D_5__uncultured bacterium	D_6__uncultured bacterium	0	0	0	0	0	1	0	0	0	0	4	0	3	0	0	12	1	0	0	0	0	0
OTU537	D_0__Bacteria	D_1__Planctomycetes	D_2__Planctomycetacia	D_3__Planctomycetales	D_4__Planctomycetaceae	D_5__Pirellula		1	1	0	1	1	0	2	1	1	0	0	0	0	0	2	1	5	4	0	0	0	0
OTU531	D_0__Bacteria	D_1__Acidobacteria	D_2__Acidobacteria	D_3__Subgroup 2	D_4__uncultured bacterium	D_5__uncultured bacterium	D_6__uncultured bacterium	0	0	0	0	0	0	0	0	0	0	0	0	0	0	0	0	0	0	24	0	0	0
OTU532	D_0__Bacteria	D_1__Aerophobetes	D_2__uncultured bacterium	D_3__uncultured bacterium	D_4__uncultured bacterium	D_5__uncultured bacterium	D_6__uncultured bacterium	0	0	0	0	0	0	0	0	0	0	0	0	0	0	0	0	0	0	40	2	3	0
OTU533	D_0__Bacteria	D_1__Firmicutes	D_2__Clostridia	D_3__D8A-2	D_4__uncultured bacterium	D_5__uncultured bacterium	D_6__uncultured bacterium	5	0	0	0	0	0	20	0	0	0	0	0	0	0	0	0	0	0	0	0	0	0
OTU83	D_0__Bacteria	D_1__Bacteroidetes	D_2__Sphingobacteriia	D_3__Sphingobacteriales	D_4__env.OPS 17	D_5__uncultured bacterium	D_6__uncultured bacterium	1	0	0	0	0	0	0	0	1	0	0	2	0	1	0	0	5	0	352	1771	1822	2311
OTU82	D_0__Bacteria	D_1__TA06	D_2__uncultured bacterium	D_3__uncultured bacterium	D_4__uncultured bacterium	D_5__uncultured bacterium	D_6__uncultured bacterium	396	480	443	463	360	311	165	306	305	157	138	102	121	164	130	5	3	0	0	0	0	0
OTU81	D_0__Bacteria	D_1__Deinococcus-Thermus	D_2__Deinococci	D_3__Thermales	D_4__Thermaceae	D_5__Meiothermus		29	28	17	141	23	41	28	13	19	46	19	7	85	40	19	95	165	84	31	188	111	415
OTU80	D_0__Bacteria	D_1__Proteobacteria	D_2__Deltaproteobacteria	D_3__Syntrophobacterales	D_4__Syntrophobacteraceae	D_5__uncultured		127	600	970	214	437	636	85	811	679	68	196	656	136	187	358	14	15	10	0	0	0	0
OTU87	D_0__Bacteria	D_1__Nitrospirae	D_2__Nitrospira	D_3__Nitrospirales	D_4__Nitrospiraceae	D_5__uncultured	D_6__uncultured bacterium	99	183	166	109	158	131	143	85	83	441	358	71	280	197	372	342	286	226	84	8	1	5
OTU86	D_0__Bacteria	D_1__Proteobacteria	D_2__Deltaproteobacteria	D_3__Myxococcales	D_4__bacteriap25	D_5__uncultured delta proteobacterium	D_6__uncultured delta proteobacterium	193	399	232	207	106	269	96	223	215	270	321	293	348	380	261	0	0	1	103	37	25	3
OTU85	D_0__Bacteria	D_1__Spirochaetae	D_2__Spirochaetes	D_3__Spirochaetales	D_4__Spirochaetaceae	D_5__Spirochaeta 2	D_6__uncultured bacterium	164	245	420	126	189	301	173	225	263	149	250	285	260	331	313	61	41	20	8	7	8	4
OTU84	D_0__Bacteria	D_1__Proteobacteria	D_2__Deltaproteobacteria	D_3__GR-WP33-30	D_4__uncultured bacterium	D_5__uncultured bacterium	D_6__uncultured bacterium	220	234	312	212	219	242	171	185	143	171	197	146	165	180	291	323	388	322	10	1	1	1
OTU817	D_0__Bacteria	D_1__Nitrospirae	D_2__Nitrospira	D_3__Nitrospirales	D_4__Nitrospiraceae	D_5__Nitrospira	D_6__uncultured Nitrospira sp.	0	0	0	0	0	0	0	0	0	0	0	0	0	0	0	0	0	0	6	0	0	3
OTU89	D_0__Bacteria	D_1__Elusimicrobia	D_2__Elusimicrobia	D_3__12-31	D_4__uncultured bacterium	D_5__uncultured bacterium	D_6__uncultured bacterium	721	599	330	389	203	284	665	338	191	369	262	186	273	353	96	31	25	7	6	22	7	0
OTU88	D_0__Bacteria	D_1__Bacteroidetes	D_2__Cytophagia	D_3__Cytophagales	D_4__Cytophagaceae	D_5__uncultured	D_6__uncultured bacterium	9	11	4	45	9	4	4	3	2	25	6	6	29	10	7	192	148	121	0	365	250	79
OTU816	D_0__Bacteria	D_1__Acidobacteria	D_2__Acidobacteria	D_3__Subgroup 6	D_4__uncultured Acidobacteria bacterium	D_5__uncultured Acidobacteria bacterium	D_6__uncultured Acidobacteria bacterium	0	0	0	0	0	0	0	0	0	0	0	0	0	0	0	0	0	0	20	0	0	0
OTU897	D_0__Bacteria	D_1__Firmicutes	D_2__Clostridia	D_3__Clostridiales	D_4__TSAC18	D_5__uncultured bacterium	D_6__uncultured bacterium	0	0	0	0	0	0	0	0	0	0	0	0	0	0	0	0	0	0	0	4	3	0
OTU821	D_0__Bacteria	D_1__Proteobacteria	D_2__Betaproteobacteria	D_3__Burkholderiales	D_4__Burkholderiales Incertae Sedis	D_5__Thiomonas		0	0	0	0	0	0	0	0	0	0	0	0	0	0	0	0	0	0	26	5	1	4
OTU329	D_0__Bacteria	D_1__Actinobacteria	D_2__Acidimicrobiia	D_3__Acidimicrobiales	D_4__uncultured	D_5__uncultured bacterium	D_6__uncultured bacterium	1	6	4	4	3	8	2	4	13	3	4	6	4	4	5	10	16	6	2	0	0	0
OTU328	D_0__Bacteria	D_1__Actinobacteria	D_2__Acidimicrobiia	D_3__Acidimicrobiales	D_4__uncultured	D_5__uncultured bacterium	D_6__uncultured bacterium	2	2	3	8	5	16	7	7	13	9	9	63	7	8	11	10	19	11	0	0	0	0
OTU497	D_0__Bacteria	D_1__Proteobacteria	D_2__Gammaproteobacteria	D_3__Xanthomonadales	D_4__Xanthomonadaceae	D_5__Pseudofulvimonas	D_6__uncultured bacterium	15	5	9	5	4	15	12	7	28	11	19	9	11	13	21	131	188	114	0	0	0	0
OTU324	D_0__Bacteria	D_1__Proteobacteria	D_2__Deltaproteobacteria	D_3__Syntrophobacterales	D_4__Syntrophaceae	D_5__uncultured	D_6__uncultured delta proteobacterium	9	3	14	11	3	6	6	9	17	5	11	10	18	13	8	3	2	2	2	0	1	1
OTU327	D_0__Bacteria	D_1__Proteobacteria	D_2__Betaproteobacteria	D_3__Hydrogenophilales	D_4__Hydrogenophilaceae	D_5__uncultured		0	0	0	0	1	0	0	0	0	0	0	3	0	0	1	0	0	0	58	21	11	12
OTU326	D_0__Bacteria	D_1__Actinobacteria	D_2__Acidimicrobiia	D_3__Acidimicrobiales	D_4__uncultured	D_5__uncultured bacterium	D_6__uncultured bacterium	18	12	3	23	7	3	2	7	4	13	4	3	10	1	3	0	0	0	1	0	0	0
OTU320	D_0__Bacteria	D_1__Chloroflexi	D_2__Thermomicrobia	D_3__JG30-KF-CM45	D_4__uncultured bacterium	D_5__uncultured bacterium	D_6__uncultured bacterium	10	2	6	11	9	3	4	5	7	3	4	5	7	3	6	2	1	5	4	1	1	0
OTU323	D_0__Bacteria	D_1__Chlorobi	D_2__Chlorobia	D_3__Chlorobiales	D_4__SJA-28	D_5__uncultured bacterium	D_6__uncultured bacterium	1	4	1	0	0	14	1	1	9	0	1	2	0	3	0	28	52	7	0	0	0	0
OTU322	D_0__Bacteria	D_1__Proteobacteria	D_2__Deltaproteobacteria					13	13	4	12	11	3	15	12	0	4	0	0	5	3	1	0	0	0	22	2	4	1
OTU825	D_0__Bacteria	D_1__Proteobacteria	D_2__Betaproteobacteria	D_3__Nitrosomonadales	D_4__Nitrosomonadaceae	D_5__uncultured	D_6__uncultured bacterium	0	0	0	0	0	0	0	0	0	0	0	0	0	0	0	0	0	0	5	1	1	0
OTU818	D_0__Bacteria	D_1__Acidobacteria	D_2__Acidobacteria	D_3__Subgroup 6	D_4__uncultured bacterium	D_5__uncultured bacterium	D_6__uncultured bacterium	0	0	0	0	0	0	0	0	0	0	0	0	0	0	0	0	0	0	13	0	0	0
OTU1300	D_0__Bacteria	D_1__Verrucomicrobia	D_2__Verrucomicrobia Incertae Sedis	D_3__Unknown Order	D_4__Unknown Family	D_5__Candidatus Methylacidiphilum	D_6__uncultured bacterium	0	0	0	0	0	0	0	0	0	0	0	0	0	0	0	0	0	0	0	0	0	3
OTU779	D_0__Bacteria	D_1__Proteobacteria	D_2__Betaproteobacteria	D_3__Burkholderiales	D_4__Comamonadaceae	D_5__Acidovorax		0	0	0	0	0	0	0	1	0	0	0	0	0	0	0	0	0	0	0	0	0	2
OTU409	D_0__Bacteria	D_1__Proteobacteria	D_2__Gammaproteobacteria	D_3__Chromatiales	D_4__Halothiobacillaceae	D_5__Thiovirga	D_6__uncultured bacterium	0	0	0	0	0	0	0	0	0	0	0	0	0	0	0	0	0	0	114	18	3	4
OTU436	D_0__Bacteria	D_1__Chlorobi	D_2__Ignavibacteria	D_3__Ignavibacteriales	D_4__SR-FBR-L83	D_5__uncultured bacterium	D_6__uncultured bacterium	0	0	0	0	0	0	0	0	0	0	0	0	0	0	0	0	0	0	60	1	2	0
OTU400	D_0__Bacteria	D_1__Proteobacteria	D_2__Gammaproteobacteria	D_3__Chromatiales	D_4__Chromatiaceae	D_5__Nitrosococcus	D_6__uncultured bacterium	0	0	0	0	0	0	0	0	5	0	0	0	0	0	0	0	0	0	54	10	7	4
OTU402	D_0__Bacteria	D_1__Chloroflexi	D_2__Anaerolineae	D_3__Anaerolineales	D_4__Anaerolineaceae	D_5__uncultured	D_6__uncultured bacterium	10	6	0	11	4	0	2	6	4	6	1	0	5	2	0	1	2	1	0	0	0	0
OTU403	D_0__Bacteria	D_1__Gracilibacteria						0	0	0	0	0	0	0	0	0	0	0	0	0	0	0	0	0	0	59	0	0	0
OTU404	D_0__Bacteria	D_1__Aquificae	D_2__Aquificae	D_3__Aquificales	D_4__Aquificales Incertae Sedis	D_5__Thermosulfidibacter		0	0	0	0	0	0	0	0	0	1	0	0	0	0	0	0	0	0	0	55	9	0
OTU405	D_0__Bacteria	D_1__SHA-109	D_2__uncultured bacterium	D_3__uncultured bacterium	D_4__uncultured bacterium	D_5__uncultured bacterium	D_6__uncultured bacterium	3	0	0	0	0	0	0	0	2	0	2	0	0	0	0	0	0	0	37	1	4	13
OTU407	D_0__Bacteria	D_1__Cyanobacteria	D_2__Cyanobacteria	D_3__SubsectionV	D_4__FamilyI	D_5__Fischerella	D_6__uncultured Fischerella sp.	0	0	0	0	0	9	0	2	6	2	4	1	0	8	0	7	4	3	0	0	0	0
OTU148	D_0__Bacteria	D_1__Chloroflexi	D_2__uncultured					48	67	123	53	59	86	50	74	101	58	83	51	42	76	76	21	6	11	0	0	0	0
OTU799	D_0__Bacteria	D_1__Candidate division SR1	D_2__uncultured candidate division SR1 bacterium	D_3__uncultured candidate division SR1 bacterium	D_4__uncultured candidate division SR1 bacterium	D_5__uncultured candidate division SR1 bacterium	D_6__uncultured candidate division SR1 bacterium	0	0	0	0	0	0	0	0	0	0	0	0	0	0	0	0	0	0	7	1	0	0
OTU888	D_0__Bacteria	D_1__Verrucomicrobia	D_2__OPB35 soil group	D_3__uncultured bacterium	D_4__uncultured bacterium	D_5__uncultured bacterium	D_6__uncultured bacterium	0	0	0	0	0	0	0	0	0	0	0	0	0	0	0	0	0	0	4	1	3	0
OTU889	D_0__Bacteria	D_1__Aquificae	D_2__Aquificae	D_3__Aquificales	D_4__Aquificaceae	D_5__Thermocrinis	D_6__uncultured bacterium	0	0	0	0	0	0	0	0	0	0	0	0	0	0	0	0	0	0	14	1	4	1
OTU666	D_0__Bacteria	D_1__Verrucomicrobia	D_2__OPB35 soil group	D_3__uncultured bacterium	D_4__uncultured bacterium	D_5__uncultured bacterium	D_6__uncultured bacterium	1	0	0	0	0	0	0	0	0	0	0	0	0	0	0	0	0	0	12	3	0	1
OTU667	D_0__Bacteria	D_1__Proteobacteria	D_2__Gammaproteobacteria	D_3__Chromatiales	D_4__Chromatiaceae	D_5__Thiolamprovum		0	0	0	0	0	0	0	0	0	1	1	0	2	3	4	0	0	0	0	0	0	0
OTU141	D_0__Bacteria	D_1__Elusimicrobia	D_2__Elusimicrobia	D_3__Lineage IIc	D_4__uncultured bacterium	D_5__uncultured bacterium	D_6__uncultured bacterium	55	145	150	30	95	107	22	86	98	43	91	162	30	94	76	8	12	7	1	0	1	0
OTU143	D_0__Bacteria	D_1__Chloroflexi	D_2__Anaerolineae	D_3__Anaerolineales	D_4__Anaerolineaceae	D_5__uncultured	D_6__uncultured bacterium	42	66	154	50	86	107	38	136	159	51	107	206	100	155	216	240	232	247	0	0	1	5
OTU142	D_0__Bacteria	D_1__Chlorobi	D_2__Chlorobia	D_3__Chlorobiales	D_4__SJA-28	D_5__uncultured bacterium	D_6__uncultured bacterium	140	219	183	209	119	66	748	337	173	297	18	42	217	91	26	1	0	1	16	3	0	1
OTU145	D_0__Bacteria	D_1__Firmicutes	D_2__Clostridia	D_3__Thermoanaerobacterales	D_4__Family III	D_5__Caldicellulosiruptor		1	1	1	0	0	0	0	0	0	0	0	0	0	0	0	1	2	0	69	1423	491	27
OTU144	D_0__Bacteria	D_1__Parcubacteria	D_2__uncultured bacterium	D_3__uncultured bacterium	D_4__uncultured bacterium	D_5__uncultured bacterium	D_6__uncultured bacterium	317	119	11	204	8	26	10	8	7	95	22	10	74	13	1	0	7	0	121	26	68	90
OTU147	D_0__Bacteria	D_1__Spirochaetae	D_2__Spirochaetes	D_3__Spirochaetales	D_4__Leptospiraceae	D_5__Turneriella		0	30	201	0	76	208	0	77	199	0	108	203	3	16	141	97	77	61	5	3	5	23
OTU146	D_0__Bacteria	D_1__Hydrogenedentes	D_2__uncultured organism	D_3__uncultured organism	D_4__uncultured organism	D_5__uncultured organism	D_6__uncultured organism	51	107	193	46	37	135	39	102	83	30	45	176	16	69	32	0	0	0	0	0	0	0
OTU390	D_0__Bacteria	D_1__Acetothermia	D_2__uncultured bacterium	D_3__uncultured bacterium	D_4__uncultured bacterium	D_5__uncultured bacterium	D_6__uncultured bacterium	1	0	0	0	2	1	1	1	1	0	3	3	1	0	0	3	0	1	4	1	1	0
OTU391	D_0__Bacteria	D_1__Firmicutes	D_2__Bacilli	D_3__Bacillales	D_4__Bacillaceae	D_5__Anoxybacillus	D_6__uncultured organism	1	7	5	1	2	0	6	3	8	9	2	25	7	3	5	4	11	1	66	1	3	69
OTU393	D_0__Bacteria	D_1__Verrucomicrobia	D_2__OPB35 soil group	D_3__uncultured bacterium	D_4__uncultured bacterium	D_5__uncultured bacterium	D_6__uncultured bacterium	0	0	3	1	6	3	0	9	21	0	7	1	1	8	3	0	2	0	0	0	0	0
OTU394	D_0__Bacteria	D_1__Acidobacteria	D_2__Acidobacteria	D_3__Subgroup 3	D_4__Unknown Family	D_5__Bryobacter	D_6__uncultured bacterium	0	0	3	0	0	13	2	3	1	0	4	15	0	0	4	3	8	14	0	0	0	0
OTU395	D_0__Bacteria	D_1__Chloroflexi	D_2__Anaerolineae	D_3__Anaerolineales	D_4__Anaerolineaceae	D_5__uncultured	D_6__uncultured Chloroflexi bacterium	0	5	0	1	0	0	0	0	0	3	2	1	4	1	1	5	15	24	0	0	0	0
OTU396	D_0__Bacteria	D_1__Proteobacteria	D_2__Alphaproteobacteria	D_3__Rhodospirillales	D_4__Acetobacteraceae	D_5__Craurococcus	D_6__uncultured bacterium	4	0	6	1	2	10	2	11	7	3	17	7	2	0	5	2	1	3	0	1	0	0
OTU397	D_0__Bacteria	D_1__Proteobacteria	D_2__Alphaproteobacteria	D_3__Rhizobiales	D_4__Xanthobacteraceae	D_5__uncultured	D_6__uncultured Hyphomicrobiaceae bacterium	4	0	1	1	0	3	0	2	13	4	7	3	4	4	4	3	4	2	0	0	1	0
OTU398	D_0__Bacteria	D_1__Chloroflexi	D_2__uncultured	D_3__uncultured bacterium	D_4__uncultured bacterium	D_5__uncultured bacterium	D_6__uncultured bacterium	9	7	0	11	0	1	4	13	2	3	1	0	2	0	5	0	0	0	0	0	0	0
OTU399	D_0__Bacteria	D_1__Firmicutes	D_2__Clostridia	D_3__Thermoanaerobacterales	D_4__Thermoanaerobacteraceae	D_5__Ammonifex	D_6__uncultured bacterium	0	0	0	0	0	0	0	1	0	0	0	0	0	0	0	0	0	0	19	5	5	1
OTU1783	D_0__Bacteria	D_1__Proteobacteria	D_2__Alphaproteobacteria	D_3__Rhodospirillales	D_4__Acetobacteraceae			1	11	11	11	6	9	6	3	12	4	4	4	15	12	15	23	19	14	0	38	57	94
OTU660	D_0__Bacteria	D_1__Proteobacteria	D_2__Deltaproteobacteria	D_3__Bdellovibrionales	D_4__Bdellovibrionaceae	D_5__Bdellovibrio	D_6__uncultured organism	0	0	0	0	0	0	0	0	0	0	0	0	0	0	0	0	0	0	0	13	2	0
OTU437	D_0__Bacteria	D_1__Verrucomicrobia	D_2__Spartobacteria	D_3__Chthoniobacterales	D_4__FukuN18 freshwater group	D_5__uncultured bacterium	D_6__uncultured bacterium	0	0	0	0	0	0	0	0	0	0	0	0	0	0	0	4	14	8	0	0	0	0
OTU2258	D_0__Bacteria	D_1__Proteobacteria	D_2__Deltaproteobacteria	D_3__Oligoflexales	D_4__uncultured bacterium	D_5__uncultured bacterium	D_6__uncultured bacterium	0	0	0	0	0	0	0	0	0	0	0	0	0	0	2	0	0	0	0	0	0	0
OTU1057	D_0__Bacteria	D_1__Actinobacteria	D_2__Acidimicrobiia	D_3__Acidimicrobiales	D_4__uncultured	D_5__uncultured bacterium	D_6__uncultured bacterium	0	0	1	0	0	0	0	0	0	0	0	0	0	0	1	0	0	3	0	0	0	0
OTU1056	D_0__Bacteria	D_1__Firmicutes	D_2__Bacilli	D_3__Bacillales	D_4__Bacillaceae	D_5__Bacillus		0	0	0	0	0	1	0	0	1	0	0	0	1	0	0	1	0	0	0	0	0	0
OTU1199	D_0__Bacteria	D_1__Proteobacteria	D_2__Gammaproteobacteria	D_3__Xanthomonadales	D_4__uncultured	D_5__uncultured bacterium	D_6__uncultured bacterium	0	0	0	0	0	0	0	0	0	0	0	0	0	0	0	0	0	0	3	0	0	1
OTU431	D_0__Bacteria	D_1__Proteobacteria	D_2__Gammaproteobacteria	D_3__Chromatiales	D_4__Ectothiorhodospiraceae	D_5__Acidiferrobacter	D_6__uncultured proteobacterium	0	0	0	0	0	0	0	0	0	0	0	0	0	0	0	0	0	0	69	1	0	0
OTU1196	D_0__Bacteria	D_1__Proteobacteria	D_2__Deltaproteobacteria	D_3__Oligoflexales				0	0	0	0	0	0	0	0	0	0	0	0	0	0	0	0	0	0	4	0	0	0
OTU465	D_0__Bacteria	D_1__Thermodesulfobacteria	D_2__Thermodesulfobacteria	D_3__Thermodesulfobacteriales	D_4__Thermodesulfobacteriaceae	D_5__Caldimicrobium	D_6__uncultured bacterium	6	0	2	0	0	0	0	0	0	0	0	0	1	0	0	3	1	0	0	1	1	0
OTU1190	D_0__Bacteria	D_1__Proteobacteria	D_2__Gammaproteobacteria	D_3__Legionellales	D_4__Legionellaceae	D_5__Legionella		0	0	0	0	0	0	0	0	0	0	0	0	0	0	0	0	0	0	3	0	1	0
OTU1191	D_0__Bacteria	D_1__Nitrospirae	D_2__Nitrospira	D_3__Nitrospirales	D_4__0319-6A21	D_5__uncultured bacterium	D_6__uncultured bacterium	0	0	0	0	0	0	0	0	0	0	0	0	0	0	0	0	0	0	4	2	2	2
OTU744	D_0__Bacteria	D_1__Bacteroidetes	D_2__Sphingobacteriia	D_3__Sphingobacteriales	D_4__Chitinophagaceae	D_5__Filimonas	D_6__uncultured bacterium	0	0	0	0	0	0	0	0	0	0	0	0	0	0	0	0	0	0	15	0	0	0
OTU1193	D_0__Bacteria	D_1__Proteobacteria	D_2__Deltaproteobacteria	D_3__GR-WP33-30				0	0	0	0	0	0	0	0	0	0	0	0	0	0	0	0	0	0	4	0	0	0
OTU242	D_0__Bacteria	D_1__Proteobacteria	D_2__Alphaproteobacteria	D_3__Rhodospirillales	D_4__Rhodospirillales Incertae Sedis	D_5__Candidatus Alysiosphaera	D_6__uncultured bacterium	5	7	8	0	1	27	2	3	13	2	23	28	3	2	13	88	43	24	0	0	0	0
OTU243	D_0__Bacteria	D_1__Chloroflexi	D_2__Anaerolineae	D_3__Anaerolineales	D_4__Anaerolineaceae	D_5__uncultured	D_6__uncultured Chloroflexi bacterium	8	24	19	6	16	28	17	41	17	0	19	6	4	20	19	0	0	0	0	0	0	0
OTU240	D_0__Bacteria	D_1__Bacteroidetes	D_2__Bacteroidia	D_3__Bacteroidales	D_4__Rikenellaceae	D_5__Blvii28 wastewater-sludge group	D_6__uncultured bacterium	0	0	0	0	0	1	0	9	103	0	3	29	0	2	122	1	2	2	0	0	0	0
OTU241	D_0__Bacteria	D_1__Chloroflexi	D_2__Chloroflexia	D_3__Chloroflexales	D_4__Chloroflexaceae	D_5__Chloroflexus	D_6__uncultured bacterium	1	1	0	2	1	0	0	1	18	2	4	0	2	4	1	17	19	4	0	0	0	16
OTU246	D_0__Bacteria	D_1__Proteobacteria	D_2__Alphaproteobacteria	D_3__Rhodospirillales	D_4__Acetobacteraceae	D_5__Rubritepida		0	5	4	0	1	7	0	0	12	0	0	9	0	0	7	0	11	11	0	0	5	50
OTU247	D_0__Bacteria	D_1__Firmicutes	D_2__Bacilli	D_3__Bacillales	D_4__Bacillaceae	D_5__Bacillus	D_6__Bacillus licheniformis	23	23	13	49	10	26	18	12	11	23	11	17	32	20	8	31	31	32	5	0	0	0
OTU244	D_0__Bacteria	D_1__Verrucomicrobia	D_2__OPB35 soil group	D_3__uncultured bacterium	D_4__uncultured bacterium	D_5__uncultured bacterium	D_6__uncultured bacterium	3	12	13	13	14	34	18	24	45	11	36	7	24	16	28	1	1	2	0	0	0	0
OTU248	D_0__Bacteria	D_1__Saccharibacteria	D_2__uncultured bacterium	D_3__uncultured bacterium	D_4__uncultured bacterium	D_5__uncultured bacterium	D_6__uncultured bacterium	5	6	0	0	4	11	1	0	7	2	13	48	3	3	10	48	24	50	0	0	2	0
OTU432	D_0__Bacteria	D_1__Proteobacteria	D_2__Alphaproteobacteria	D_3__Rhodospirillales	D_4__B79	D_5__uncultured bacterium	D_6__uncultured bacterium	0	1	3	0	0	1	0	1	3	0	1	0	1	0	0	0	0	1	9	4	4	6
OTU719	D_0__Bacteria	D_1__Proteobacteria	D_2__Alphaproteobacteria	D_3__Rickettsiales	D_4__Rickettsiales Incertae Sedis	D_5__Candidatus Odyssella	D_6__uncultured bacterium	0	0	0	0	0	0	0	0	0	0	0	0	0	0	0	0	0	0	13	1	2	0
OTU1299	D_0__Bacteria	D_1__Firmicutes	D_2__Clostridia	D_3__Thermoanaerobacterales	D_4__Thermoanaerobacteraceae	D_5__Gelria	D_6__uncultured bacterium	0	0	0	0	0	0	4	0	0	0	0	0	0	2	0	0	0	0	0	0	0	0
OTU1298	D_0__Bacteria	D_1__Spirochaetae	D_2__Spirochaetes	D_3__Spirochaetales	D_4__Spirochaetaceae	D_5__uncultured	D_6__uncultured bacterium	0	0	0	0	0	0	1	0	0	0	0	0	0	0	0	0	0	0	1	1	0	0
OTU787	D_0__Bacteria	D_1__Proteobacteria	D_2__Deltaproteobacteria	D_3__Desulfuromonadales	D_4__Geobacteraceae	D_5__Geobacter		0	0	0	0	0	0	0	0	0	0	0	0	0	0	0	0	0	0	11	3	0	0
OTU967	D_0__Bacteria	D_1__Verrucomicrobia	D_2__S-BQ2-57 soil group	D_3__uncultured bacterium	D_4__uncultured bacterium	D_5__uncultured bacterium	D_6__uncultured bacterium	0	0	0	0	0	0	0	0	0	0	0	0	0	0	0	0	0	0	5	6	0	0
OTU433	D_0__Bacteria	D_1__Acidobacteria	D_2__Acidobacteria	D_3__Subgroup 2	D_4__uncultured bacterium	D_5__uncultured bacterium	D_6__uncultured bacterium	0	0	0	0	0	0	0	0	0	0	0	0	0	0	0	0	0	0	39	0	0	0
OTU72	D_0__Bacteria	D_1__Cyanobacteria	D_2__ML635J-21					92	298	138	71	166	56	21	130	116	76	159	112	188	88	57	55	29	44	66	37	25	168
OTU73	D_0__Bacteria	D_1__Chloroflexi	D_2__Thermoflexia	D_3__Thermoflexales	D_4__Thermoflexaceae	D_5__Thermoflexus	D_6__uncultured bacterium	1	6	5	1	0	0	1	5	2	17	3	0	2	2	1	28	44	33	219	28	138	4
OTU70	D_0__Bacteria	D_1__Bacteroidetes	D_2__Sphingobacteriia	D_3__Sphingobacteriales	D_4__env.OPS 17	D_5__uncultured bacterium	D_6__uncultured bacterium	25	17	3	105	14	4	6	6	4	71	7	4	65	13	5	94	98	126	192	697	335	892
OTU71	D_0__Bacteria	D_1__Thermotogae	D_2__Thermotogae	D_3__Thermotogales	D_4__Thermotogaceae	D_5__EM3	D_6__uncultured bacterium	6	10	6	5	7	8	9	12	17	7	10	7	16	2	14	999	944	1014	49	81	213	141
OTU76	D_0__Bacteria	D_1__Spirochaetae	D_2__Spirochaetes	D_3__Spirochaetales	D_4__Brevinemataceae	D_5__Brevinema		158	158	271	146	159	255	166	132	192	98	168	370	292	336	158	64	114	51	19	90	57	34
OTU77	D_0__Bacteria	D_1__Firmicutes	D_2__Clostridia	D_3__Clostridiales	D_4__Clostridiaceae 1	D_5__Caloramator	D_6__uncultured bacterium	837	300	245	215	139	313	867	143	52	243	114	735	270	303	77	1	7	4	0	1	1	5
OTU815	D_0__Bacteria	D_1__Verrucomicrobia	D_2__S-BQ2-57 soil group	D_3__uncultured bacterium	D_4__uncultured bacterium	D_5__uncultured bacterium	D_6__uncultured bacterium	0	0	0	0	0	0	0	0	2	0	1	6	0	0	0	0	0	5	0	0	0	0
OTU75	D_0__Bacteria	D_1__Chlorobi	D_2__Chlorobia	D_3__Chlorobiales	D_4__OPB56	D_5__uncultured bacterium	D_6__uncultured bacterium	199	287	309	514	125	189	137	149	129	622	203	153	593	215	184	1223	1198	863	69	402	619	944
OTU78	D_0__Bacteria	D_1__Spirochaetae	D_2__Spirochaetes	D_3__Spirochaetales	D_4__PL-11B10	D_5__uncultured bacterium	D_6__uncultured bacterium	441	352	353	471	229	283	133	158	183	373	119	178	303	279	198	47	60	68	15	3	7	20
OTU79	D_0__Bacteria	D_1__Bacteroidetes	D_2__Cytophagia	D_3__Cytophagales	D_4__Cytophagaceae	D_5__uncultured		1	4	45	3	27	123	1	36	48	0	27	17	14	19	71	73	75	35	0	25	25	252
OTU794	D_0__Bacteria	D_1__Chloroflexi	D_2__uncultured					0	0	0	0	0	0	0	0	0	0	0	0	0	0	0	0	0	0	4	3	0	1
OTU1655	D_0__Bacteria	D_1__Chloroflexi	D_2__Ktedonobacteria	D_3__Ktedonobacterales	D_4__Ktedonobacteraceae	D_5__Ktedonobacter		0	0	0	0	0	0	0	0	1	0	0	2	0	0	0	0	0	0	0	0	0	0
OTU1391	D_0__Bacteria	D_1__Acidobacteria	D_2__Acidobacteria	D_3__Subgroup 2	D_4__uncultured bacterium	D_5__uncultured bacterium	D_6__uncultured bacterium	0	0	0	0	0	0	0	0	0	0	0	0	0	0	0	0	0	0	3	0	0	0
OTU1651	D_0__Bacteria	D_1__Thermotogae	D_2__Thermotogae	D_3__Thermotogales	D_4__Thermotogaceae	D_5__EM3	D_6__uncultured bacterium	0	0	0	0	0	0	0	0	0	0	0	0	0	0	0	0	0	0	1	0	0	1
OTU1650	D_0__Bacteria	D_1__Nitrospirae	D_2__Nitrospira	D_3__Nitrospirales	D_4__0319-6A21	D_5__uncultured bacterium	D_6__uncultured bacterium	0	0	0	0	0	0	0	0	0	0	0	0	0	0	0	0	0	0	7	1	0	0
OTU966	D_0__Bacteria	D_1__Chlorobi	D_2__Ignavibacteria	D_3__Ignavibacteriales	D_4__BSV26	D_5__uncultured bacterium	D_6__uncultured bacterium	0	0	0	0	0	0	0	0	0	0	0	0	0	0	0	0	0	0	6	0	2	0
OTU1711	D_0__Bacteria	D_1__Proteobacteria	D_2__Deltaproteobacteria	D_3__GR-WP33-30	D_4__uncultured bacterium	D_5__uncultured bacterium	D_6__uncultured bacterium	0	0	0	0	0	0	0	0	0	0	0	0	0	0	0	0	0	0	2	0	1	0
OTU74	D_0__Bacteria	D_1__Chloroflexi	D_2__Anaerolineae	D_3__Anaerolineales	D_4__Anaerolineaceae			865	243	127	460	78	116	588	115	82	378	97	71	143	111	111	128	177	222	20	57	32	55
OTU1126	D_0__Bacteria	D_1__Proteobacteria	D_2__Deltaproteobacteria	D_3__Myxococcales	D_4__Sandaracinaceae	D_5__uncultured	D_6__uncultured bacterium	0	0	0	0	0	0	0	0	0	0	0	1	0	0	0	4	1	3	0	0	0	0
OTU990	D_0__Bacteria	D_1__Firmicutes	D_2__Clostridia	D_3__Clostridiales	D_4__Peptococcaceae	D_5__Cryptanaerobacter	D_6__uncultured bacterium	0	0	3	0	0	0	4	0	0	0	0	0	0	0	0	0	0	0	0	0	0	0
OTU513	D_0__Bacteria	D_1__Nitrospirae	D_2__Nitrospira	D_3__Nitrospirales	D_4__0319-6A21	D_5__uncultured bacterium	D_6__uncultured bacterium	0	0	0	0	0	0	0	0	0	0	0	0	0	0	0	0	0	0	24	9	3	1
OTU658	D_0__Bacteria	D_1__GAL08	D_2__uncultured Acidobacteria bacterium	D_3__uncultured Acidobacteria bacterium	D_4__uncultured Acidobacteria bacterium	D_5__uncultured Acidobacteria bacterium	D_6__uncultured Acidobacteria bacterium	0	0	0	0	0	0	0	0	0	0	0	0	0	0	0	0	0	0	16	0	0	0
OTU1538	D_0__Bacteria	D_1__Armatimonadetes	D_2__Chthonomonadetes	D_3__Chthonomonadales	D_4__uncultured bacterium	D_5__uncultured bacterium	D_6__uncultured bacterium	0	0	0	0	0	0	0	0	0	0	0	0	0	0	0	0	0	0	5	1	0	0
OTU458	D_0__Bacteria	D_1__Actinobacteria	D_2__Actinobacteria	D_3__Corynebacteriales	D_4__Nocardiaceae	D_5__Rhodococcus		0	0	0	0	0	0	0	0	0	0	0	0	2	0	0	0	0	0	0	0	0	0
OTU1491	D_0__Bacteria	D_1__Chloroflexi	D_2__Anaerolineae	D_3__Anaerolineales	D_4__Anaerolineaceae	D_5__uncultured	D_6__uncultured Chloroflexi bacterium	0	0	1	0	0	0	0	0	0	0	0	0	0	0	0	0	1	0	0	0	0	0
OTU1536	D_0__Bacteria	D_1__Proteobacteria	D_2__Gammaproteobacteria	D_3__Thiotrichales	D_4__Thiotrichaceae	D_5__Beggiatoa	D_6__uncultured bacterium	0	0	0	0	0	0	0	0	0	0	0	0	0	0	0	0	0	0	0	3	0	0
OTU1535	D_0__Bacteria	D_1__Acidobacteria	D_2__Acidobacteria	D_3__Subgroup 2	D_4__uncultured bacterium	D_5__uncultured bacterium	D_6__uncultured bacterium	0	0	0	0	0	0	0	0	0	0	0	0	0	0	0	0	0	0	4	0	0	0
OTU867	D_0__Bacteria	D_1__Actinobacteria	D_2__OPB41	D_3__uncultured bacterium	D_4__uncultured bacterium	D_5__uncultured bacterium	D_6__uncultured bacterium	0	0	0	0	0	0	0	0	0	0	0	0	0	0	0	0	0	0	5	3	1	1
OTU865	D_0__Bacteria	D_1__Proteobacteria	D_2__Gammaproteobacteria	D_3__Pseudomonadales	D_4__Pseudomonadaceae	D_5__Pseudomonas	D_6__Pseudomonas otitidis	0	0	0	0	0	0	0	0	0	0	0	0	0	0	0	0	0	0	13	0	0	0
OTU863	D_0__Bacteria	D_1__Nitrospirae	D_2__Nitrospira	D_3__Nitrospirales	D_4__4-29	D_5__uncultured bacterium	D_6__uncultured bacterium	0	0	0	0	0	0	0	0	0	0	0	0	0	0	0	0	0	0	3	2	0	0
OTU453	D_0__Bacteria	D_1__Planctomycetes	D_2__Phycisphaerae	D_3__WD2101 soil group				0	0	0	0	0	0	0	0	0	0	0	0	0	0	0	0	0	0	27	2	5	3
OTU665	D_0__Bacteria	D_1__Bacteroidetes	D_2__Sphingobacteriia	D_3__Sphingobacteriales	D_4__Chitinophagaceae	D_5__uncultured		0	0	0	0	0	0	0	0	0	0	0	0	0	0	0	0	0	0	20	0	0	0
OTU519	D_0__Bacteria	D_1__Candidate division WS6	D_2__uncultured bacterium	D_3__uncultured bacterium	D_4__uncultured bacterium	D_5__uncultured bacterium	D_6__uncultured bacterium	0	0	0	1	0	0	0	0	0	0	0	0	0	1	0	6	4	2	0	0	0	4
OTU1876	D_0__Bacteria	D_1__Actinobacteria	D_2__Actinobacteria	D_3__Micrococcales	D_4__Micrococcaceae	D_5__Nesterenkonia	D_6__uncultured bacterium	0	0	0	0	0	0	0	0	0	0	0	2	0	0	0	0	0	0	0	0	0	0
OTU592	D_0__Bacteria	D_1__Chloroflexi	D_2__S085	D_3__uncultured bacterium	D_4__uncultured bacterium	D_5__uncultured bacterium	D_6__uncultured bacterium	0	0	0	0	0	0	0	0	0	0	0	0	0	0	0	0	0	0	14	0	2	0
OTU593	D_0__Bacteria	D_1__Chlorobi	D_2__Chlorobia	D_3__Chlorobiales	D_4__OPB56	D_5__uncultured bacterium	D_6__uncultured bacterium	0	0	0	0	0	0	0	0	0	0	0	0	0	1	1	10	6	2	0	0	0	0
OTU590	D_0__Bacteria	D_1__Proteobacteria	D_2__Alphaproteobacteria	D_3__Caulobacterales	D_4__Caulobacteraceae	D_5__Phenylobacterium		0	0	0	0	0	0	0	0	0	0	0	0	0	0	0	0	0	0	0	0	21	0
OTU597	D_0__Bacteria	D_1__Aquificae	D_2__Aquificae	D_3__Aquificales	D_4__Hydrogenothermaceae	D_5__Sulfurihydrogenibium		0	1	0	0	0	0	5	0	1	0	0	0	0	0	0	7	1	0	0	0	1	0
OTU594	D_0__Bacteria	D_1__Acidobacteria	D_2__Acidobacteria	D_3__Subgroup 3	D_4__Unknown Family	D_5__Bryobacter	D_6__uncultured bacterium	0	0	4	0	0	5	2	5	0	0	3	0	2	0	0	0	0	0	0	0	0	0
OTU595	D_0__Bacteria	D_1__Proteobacteria	D_2__Betaproteobacteria	D_3__Burkholderiales	D_4__Comamonadaceae	D_5__uncultured	D_6__uncultured bacterium	0	0	0	0	0	0	0	0	0	0	0	0	0	0	0	0	0	0	29	1	5	0
OTU470	D_0__Bacteria	D_1__Proteobacteria	D_2__Betaproteobacteria	D_3__Hydrogenophilales	D_4__Hydrogenophilaceae	D_5__Thiobacillus		0	0	0	0	0	0	0	0	0	0	0	0	0	0	0	0	0	0	1	0	0	0
OTU1389	D_0__Bacteria	D_1__Proteobacteria	D_2__Betaproteobacteria	D_3__Rhodocyclales	D_4__Rhodocyclaceae	D_5__Azospira	D_6__uncultured bacterium	0	0	0	0	0	0	0	0	0	0	0	0	0	0	0	0	0	0	5	0	0	0
OTU1223	D_0__Bacteria	D_1__Chloroflexi	D_2__Anaerolineae	D_3__Anaerolineales	D_4__Anaerolineaceae	D_5__uncultured	D_6__uncultured bacterium	0	0	0	0	0	0	0	0	0	0	0	0	0	0	0	0	0	0	5	0	0	0
OTU1221	D_0__Bacteria	D_1__Firmicutes	D_2__Negativicutes	D_3__Selenomonadales	D_4__Veillonellaceae	D_5__Thermosinus	D_6__Thermosinus carboxydivorans	1	0	0	0	0	0	0	0	0	4	0	0	0	0	0	0	0	0	0	0	0	0
OTU1381	D_0__Bacteria	D_1__Firmicutes	D_2__Clostridia	D_3__Clostridiales	D_4__TSAC18	D_5__uncultured bacterium	D_6__uncultured bacterium	0	0	0	0	0	0	0	0	0	0	0	0	0	0	0	0	0	0	0	4	1	6
OTU1228	D_0__Bacteria	D_1__SHA-109	D_2__uncultured bacterium	D_3__uncultured bacterium	D_4__uncultured bacterium	D_5__uncultured bacterium	D_6__uncultured bacterium	0	0	0	0	0	0	0	0	0	0	0	0	0	0	0	0	0	0	5	0	0	1
OTU567	D_0__Bacteria	D_1__GAL08	D_2__uncultured Acidobacteria bacterium	D_3__uncultured Acidobacteria bacterium	D_4__uncultured Acidobacteria bacterium	D_5__uncultured Acidobacteria bacterium	D_6__uncultured Acidobacteria bacterium	0	0	1	0	1	0	0	0	0	0	0	0	0	0	0	0	1	0	11	2	6	0
OTU1508	D_0__Bacteria	D_1__Proteobacteria	D_2__Betaproteobacteria	D_3__Burkholderiales	D_4__Oxalobacteraceae			0	0	0	0	0	0	0	0	0	0	0	0	0	0	0	0	0	0	3	0	0	0
OTU563	D_0__Bacteria	D_1__Gemmatimonadetes	D_2__Gemmatimonadetes	D_3__Gemmatimonadales	D_4__Gemmatimonadaceae	D_5__uncultured		1	7	2	1	1	2	0	0	1	0	6	2	1	1	1	5	2	1	1	0	0	0
OTU449	D_0__Bacteria	D_1__Chloroflexi	D_2__Thermomicrobia	D_3__JG30-KF-CM45	D_4__uncultured bacterium	D_5__uncultured bacterium	D_6__uncultured bacterium	0	0	2	0	0	6	0	0	0	3	1	0	0	1	0	2	3	7	0	0	0	0
OTU561	D_0__Bacteria	D_1__Chloroflexi	D_2__uncultured	D_3__uncultured Anaerolineaceae bacterium	D_4__uncultured Anaerolineaceae bacterium	D_5__uncultured Anaerolineaceae bacterium	D_6__uncultured Anaerolineaceae bacterium	0	0	0	0	0	0	0	0	7	0	0	0	2	0	0	13	4	0	0	0	0	0
OTU560	D_0__Bacteria	D_1__Proteobacteria	D_2__Gammaproteobacteria	D_3__Thiotrichales	D_4__Thiotrichaceae	D_5__Thiothrix	D_6__uncultured bacterium	0	0	0	0	0	0	0	0	0	0	0	0	0	0	0	0	0	0	22	4	0	0
OTU444	D_0__Bacteria	D_1__Nitrospirae	D_2__Nitrospira	D_3__Nitrospirales	D_4__Nitrospiraceae	D_5__Nitrospira	D_6__uncultured bacterium	0	0	0	0	0	0	0	0	0	0	0	0	0	0	0	0	0	0	40	0	0	0
OTU446	D_0__Bacteria	D_1__Deinococcus-Thermus	D_2__Deinococci	D_3__Thermales	D_4__Thermaceae	D_5__Meiothermus		31	25	23	78	13	22	6	23	28	27	30	4	53	46	22	131	156	100	2	504	66	134
OTU440	D_0__Bacteria	D_1__Hydrogenedentes	D_2__uncultured bacterium	D_3__uncultured bacterium	D_4__uncultured bacterium	D_5__uncultured bacterium	D_6__uncultured bacterium	0	0	0	0	0	0	0	0	0	0	0	0	0	0	0	0	0	0	42	1	0	0
OTU441	D_0__Bacteria	D_1__Firmicutes	D_2__Clostridia	D_3__Clostridiales	D_4__Syntrophomonadaceae	D_5__uncultured	D_6__uncultured bacterium	38	0	0	0	0	0	0	0	0	0	0	0	0	0	0	0	0	0	0	0	0	0
OTU569	D_0__Bacteria	D_1__Acidobacteria	D_2__Acidobacteria	D_3__Subgroup 3	D_4__Unknown Family	D_5__Bryobacter	D_6__uncultured bacterium	0	0	1	0	0	1	1	1	0	0	4	4	1	7	0	0	1	0	0	0	0	0
OTU568	D_0__Bacteria	D_1__Chloroflexi	D_2__Thermomicrobia	D_3__AKYG1722	D_4__uncultured bacterium	D_5__uncultured bacterium	D_6__uncultured bacterium	0	0	0	0	4	0	0	0	0	0	0	0	0	0	3	0	0	0	0	0	0	0
OTU949	D_0__Bacteria	D_1__Chloroflexi	D_2__Anaerolineae	D_3__Anaerolineales	D_4__Anaerolineaceae	D_5__uncultured	D_6__uncultured bacterium	0	0	0	0	4	0	0	1	0	0	0	0	0	0	2	0	0	0	0	0	0	0
OTU7	D_0__Bacteria	D_1__Cyanobacteria	D_2__Cyanobacteria	D_3__SubsectionI	D_4__FamilyI	D_5__Thermosynechococcus		13	25	58	363	180	303	62	35	146	81	70	91	495	357	386	7920	8310	5293	1	1507	3150	3047
OTU600	D_0__Bacteria	D_1__Proteobacteria	D_2__Alphaproteobacteria	D_3__Rhizobiales	D_4__Methylobacteriaceae	D_5__Methylobacterium	D_6__uncultured bacterium	0	0	0	0	0	0	0	0	0	0	0	0	0	0	0	0	0	0	0	1	1	1
OTU1486	D_0__Bacteria	D_1__Proteobacteria	D_2__Alphaproteobacteria	D_3__Rhodobacterales	D_4__Rhodobacteraceae	D_5__Rhodobacter	D_6__uncultured bacterium	0	0	0	0	0	0	0	0	0	0	0	0	0	0	0	1	0	2	0	0	0	0
OTU842	D_0__Archaea	D_1__Euryarchaeota	D_2__Thermoplasmata	D_3__Thermoplasmatales	D_4__Terrestrial Miscellaneous Gp(TMEG)	D_5__crenarchaeote SRI-298	D_6__crenarchaeote SRI-298	0	0	0	0	0	0	0	0	0	0	0	0	0	0	0	0	0	0	6	1	1	0
OTU601	D_0__Bacteria	D_1__Firmicutes	D_2__Clostridia	D_3__Clostridiales	D_4__Clostridiaceae 1	D_5__Caloramator		0	0	0	0	0	0	0	0	0	0	0	16	0	0	0	0	1	0	0	0	0	0
OTU219	D_0__Bacteria	D_1__Proteobacteria	D_2__Gammaproteobacteria	D_3__Enterobacteriales	D_4__Enterobacteriaceae	D_5__Serratia	D_6__uncultured bacterium	4	34	15	25	24	10	17	16	20	18	12	4	5	14	24	18	9	13	21	2	4	8
OTU218	D_0__Bacteria	D_1__Proteobacteria	D_2__Deltaproteobacteria	D_3__Syntrophobacterales	D_4__Syntrophaceae	D_5__Desulfobacca		23	24	29	19	15	37	11	29	24	5	32	18	15	49	32	8	1	0	14	2	0	0
OTU748	D_0__Bacteria	D_1__Proteobacteria	D_2__Gammaproteobacteria	D_3__Xanthomonadales	D_4__Xanthomonadaceae	D_5__Thermomonas	D_6__uncultured bacterium	0	0	0	0	0	0	0	0	0	0	0	0	0	0	0	0	0	0	25	0	0	0
OTU215	D_0__Bacteria	D_1__Proteobacteria	D_2__Deltaproteobacteria	D_3__Sva0485	D_4__uncultured bacterium	D_5__uncultured bacterium	D_6__uncultured bacterium	0	1	25	5	10	22	0	14	135	1	37	7	15	9	54	20	35	12	0	1	0	1
OTU214	D_0__Bacteria	D_1__Bacteroidetes	D_2__SB-5	D_3__uncultured bacterium	D_4__uncultured bacterium	D_5__uncultured bacterium	D_6__uncultured bacterium	5	11	2	5	0	109	18	42	50	1	42	59	81	53	5	2	0	0	0	0	0	0
OTU217	D_0__Bacteria	D_1__Actinobacteria	D_2__Thermoleophilia	D_3__Gaiellales	D_4__uncultured	D_5__uncultured bacterium	D_6__uncultured bacterium	7	11	33	1	34	33	2	27	57	7	53	83	8	5	39	9	13	0	0	0	0	0
OTU216	D_0__Bacteria	D_1__Actinobacteria	D_2__Thermoleophilia	D_3__Gaiellales	D_4__uncultured	D_5__uncultured bacterium	D_6__uncultured bacterium	63	52	32	24	22	20	38	33	9	29	14	3	22	10	3	0	0	0	0	0	0	0
OTU211	D_0__Bacteria	D_1__Proteobacteria	D_2__Gammaproteobacteria	D_3__Xanthomonadales	D_4__Xanthomonadales Incertae Sedis	D_5__Acidibacter	D_6__uncultured bacterium	0	0	32	0	3	70	0	2	86	0	3	136	0	1	192	5	10	25	0	0	5	6
OTU210	D_0__Bacteria	D_1__Proteobacteria	D_2__Alphaproteobacteria	D_3__Rhodospirillales	D_4__Rhodospirillales Incertae Sedis	D_5__Candidatus Alysiosphaera	D_6__uncultured bacterium	30	22	32	35	35	34	13	29	26	39	27	19	32	16	17	15	33	36	0	0	0	3
OTU213	D_0__Bacteria	D_1__Elusimicrobia	D_2__Elusimicrobia	D_3__Lineage IV	D_4__uncultured bacterium	D_5__uncultured bacterium	D_6__uncultured bacterium	39	45	1	14	57	87	16	72	23	1	8	3	5	2	7	0	0	0	0	0	0	0
OTU1019	D_0__Bacteria	D_1__Firmicutes	D_2__Clostridia	D_3__Thermoanaerobacterales	D_4__Family XVII	D_5__Candidatus Fervidibacter	D_6__Candidatus Fervidibacter sacchari JGI OTU-1	0	0	0	0	0	0	0	0	0	0	0	0	0	0	0	0	0	0	3	1	1	1
OTU2219	D_0__Bacteria	D_1__Latescibacteria						0	0	0	0	0	0	0	0	0	0	0	0	0	0	0	0	0	0	4	0	0	0
OTU1560	D_0__Bacteria	D_1__Elusimicrobia	D_2__Elusimicrobia	D_3__Lineage IV	D_4__uncultured bacterium	D_5__uncultured bacterium	D_6__uncultured bacterium	0	0	0	0	0	0	0	0	0	0	0	0	0	0	0	0	0	0	0	2	0	0
OTU1908	D_0__Bacteria	D_1__Parcubacteria	D_2__uncultured bacterium	D_3__uncultured bacterium	D_4__uncultured bacterium	D_5__uncultured bacterium	D_6__uncultured bacterium	0	0	0	0	0	0	0	0	0	0	0	0	0	0	0	0	0	0	0	0	1	2
OTU1907	D_0__Bacteria	D_1__Proteobacteria	D_2__Deltaproteobacteria	D_3__GR-WP33-30	D_4__uncultured bacterium	D_5__uncultured bacterium	D_6__uncultured bacterium	0	0	0	0	0	0	0	0	0	0	0	0	0	0	0	0	0	0	4	0	0	0
OTU1905	D_0__Bacteria	D_1__Chloroflexi	D_2__uncultured	D_3__uncultured soil bacterium	D_4__uncultured soil bacterium	D_5__uncultured soil bacterium	D_6__uncultured soil bacterium	0	0	0	0	0	0	0	0	0	0	0	0	0	0	0	0	0	0	0	1	3	0
OTU2211	D_0__Bacteria	D_1__Actinobacteria	D_2__Thermoleophilia	D_3__Gaiellales	D_4__uncultured			0	0	0	0	0	0	0	0	0	0	0	2	0	0	0	0	0	0	0	0	0	0
OTU1903	D_0__Bacteria	D_1__Acidobacteria	D_2__Acidobacteria	D_3__Subgroup 6				0	0	0	0	0	0	0	0	0	0	0	0	0	0	0	0	0	0	3	0	0	0
OTU1902	D_0__Bacteria	D_1__Actinobacteria	D_2__Acidimicrobiia	D_3__Acidimicrobiales	D_4__Acidimicrobiaceae	D_5__Acidimicrobium	D_6__uncultured bacterium	0	0	0	0	0	0	0	0	0	0	0	0	0	0	0	0	0	0	2	0	0	0
OTU1901	D_0__Bacteria	D_1__Planctomycetes	D_2__Phycisphaerae	D_3__Phycisphaerales	D_4__Phycisphaeraceae	D_5__AKYG587	D_6__uncultured bacterium	0	0	0	0	0	0	0	0	0	0	0	0	0	0	0	0	0	0	0	0	0	2
OTU1138	D_0__Bacteria	D_1__Proteobacteria	D_2__Alphaproteobacteria	D_3__Caulobacterales	D_4__Caulobacteraceae	D_5__uncultured		0	0	0	0	1	0	0	0	0	0	0	0	0	0	0	0	0	0	0	0	0	0
OTU691	D_0__Bacteria	D_1__Proteobacteria	D_2__Deltaproteobacteria	D_3__Bdellovibrionales	D_4__Bacteriovoracaceae	D_5__uncultured	D_6__uncultured delta proteobacterium	1	1	0	3	0	0	0	0	0	0	0	0	0	0	0	0	0	0	13	3	9	5
OTU1313	D_0__Bacteria	D_1__Chloroflexi	D_2__uncultured	D_3__uncultured bacterium	D_4__uncultured bacterium	D_5__uncultured bacterium	D_6__uncultured bacterium	0	0	0	0	0	0	0	0	0	0	0	0	0	0	0	0	0	3	0	0	0	0
OTU1316	D_0__Bacteria	D_1__Nitrospirae	D_2__Nitrospira	D_3__Nitrospirales	D_4__wb1-A12	D_5__unidentified bacterium wb1_A12	D_6__unidentified bacterium wb1_A12	0	0	0	0	0	0	0	0	0	0	0	0	0	0	0	0	0	0	4	0	0	0
OTU1317	D_0__Bacteria	D_1__WD272	D_2__uncultured bacterium	D_3__uncultured bacterium	D_4__uncultured bacterium	D_5__uncultured bacterium	D_6__uncultured bacterium	0	0	0	0	0	0	0	0	0	0	0	0	0	0	0	0	0	0	3	0	0	0
OTU698	D_0__Bacteria	D_1__Bacteroidetes	D_2__Sphingobacteriia	D_3__Sphingobacteriales	D_4__KD1-131	D_5__uncultured bacterium	D_6__uncultured bacterium	0	0	0	0	0	0	0	0	0	0	0	0	0	0	0	0	0	0	6	7	4	1
OTU781	D_0__Bacteria	D_1__Firmicutes	D_2__Clostridia	D_3__Clostridiales	D_4__TSAC18	D_5__uncultured bacterium	D_6__uncultured bacterium	0	0	0	0	0	0	0	0	0	0	0	0	0	0	0	0	0	0	0	0	1	0
OTU1094	D_0__Bacteria	D_1__Chloroflexi	D_2__TK10					0	0	0	0	0	0	0	0	0	0	0	0	0	0	0	0	0	0	0	1	0	0
OTU1155	D_0__Bacteria	D_1__Proteobacteria	D_2__Deltaproteobacteria	D_3__43F-1404R	D_4__uncultured bacterium	D_5__uncultured bacterium	D_6__uncultured bacterium	0	0	0	0	0	0	0	2	0	0	0	0	0	0	0	0	0	0	0	0	0	0
OTU361	D_0__Bacteria	D_1__Chlorobi	D_2__Ignavibacteria	D_3__Ignavibacteriales	D_4__IheB3-7	D_5__uncultured bacterium	D_6__uncultured bacterium	0	0	0	0	0	0	0	0	0	0	0	0	0	0	0	0	0	0	4	5	78	5
OTU362	D_0__Bacteria	D_1__Chloroflexi	D_2__Anaerolineae	D_3__Anaerolineales	D_4__Anaerolineaceae	D_5__uncultured	D_6__uncultured bacterium	0	0	0	0	0	0	0	0	0	0	0	0	0	0	0	0	0	0	78	3	1	0
OTU364	D_0__Bacteria	D_1__Atribacteria	D_2__Atribacteria Incertae Sedis	D_3__Unknown Order	D_4__Unknown Family	D_5__Candidatus Caldatribacterium	D_6__uncultured bacterium	1	6	2	3	1	2	2	4	0	1	1	4	4	0	0	0	2	4	0	0	1	0
OTU366	D_0__Bacteria	D_1__Firmicutes	D_2__Bacilli	D_3__Bacillales	D_4__Bacillaceae	D_5__Bacillus		13	1	1	13	0	2	0	0	1	2	2	42	2	0	2	3	7	36	0	0	0	0
OTU1295	D_0__Bacteria	D_1__Chloroflexi	D_2__uncultured					0	0	0	0	0	1	0	0	1	0	0	0	0	0	0	0	0	1	0	0	0	0
OTU130	D_0__Bacteria	D_1__Verrucomicrobia	D_2__Verrucomicrobia Incertae Sedis	D_3__Unknown Order	D_4__Unknown Family	D_5__Candidatus Methylacidiphilum	D_6__uncultured bacterium	1	0	4	11	0	11	0	8	5	3	22	64	12	17	6	472	614	530	0	6	21	7
OTU131	D_0__Bacteria	D_1__Planctomycetes	D_2__Phycisphaerae	D_3__WD2101 soil group	D_4__uncultured bacterium	D_5__uncultured bacterium	D_6__uncultured bacterium	0	34	1	4	0	123	2	22	1161	8	0	0	240	22	0	4	6	0	0	0	0	0
OTU132	D_0__Bacteria	D_1__Spirochaetae	D_2__Spirochaetes	D_3__Spirochaetales	D_4__Brevinemataceae	D_5__Brevinema	D_6__uncultured bacterium	66	33	59	23	55	93	66	27	71	147	75	108	112	156	130	58	30	28	16	163	26	42
OTU133	D_0__Bacteria	D_1__Thermotogae	D_2__Thermotogae	D_3__Thermotogales	D_4__Thermotogaceae	D_5__EM3	D_6__uncultured bacterium	19	12	12	11	2	14	13	15	21	41	34	12	24	11	21	130	135	118	0	3	8	0
OTU134	D_0__Bacteria	D_1__Armatimonadetes	D_2__Chthonomonadetes	D_3__Chthonomonadales	D_4__uncultured bacterium	D_5__uncultured bacterium	D_6__uncultured bacterium	3	1	5	0	46	34	8	0	35	0	11	1499	1	4	34	33	44	58	0	0	0	0
OTU135	D_0__Bacteria	D_1__Spirochaetae	D_2__Spirochaetes	D_3__Spirochaetales	D_4__Leptospiraceae	D_5__Leptospira	D_6__uncultured bacterium	0	9	87	4	36	73	2	82	189	4	111	64	11	27	103	39	41	30	25	152	275	192
OTU136	D_0__Bacteria	D_1__Chloroflexi	D_2__uncultured	D_3__uncultured bacterium	D_4__uncultured bacterium	D_5__uncultured bacterium	D_6__uncultured bacterium	393	432	213	180	80	158	160	298	46	143	107	109	107	184	87	14	8	3	10	2	3	1
OTU137	D_0__Bacteria	D_1__Proteobacteria	D_2__Gammaproteobacteria	D_3__Enterobacteriales	D_4__Enterobacteriaceae	D_5__Escherichia-Shigella	D_6__uncultured bacterium	29	70	35	50	57	45	35	50	24	40	27	56	34	30	33	56	46	52	90	10	15	33
OTU138	D_0__Bacteria	D_1__Acidobacteria	D_2__Acidobacteria	D_3__Subgroup 3	D_4__AKIW659			110	144	114	76	61	86	74	80	68	161	111	38	108	60	106	22	22	35	15	1	1	4
OTU139	D_0__Bacteria	D_1__Firmicutes	D_2__Clostridia	D_3__Clostridiales	D_4__Peptococcaceae	D_5__uncultured	D_6__uncultured bacterium	286	230	349	204	231	143	283	155	94	240	58	213	147	144	67	0	0	0	0	0	0	1
OTU2245	D_0__Bacteria	D_1__TM6	D_2__uncultured bacterium	D_3__uncultured bacterium	D_4__uncultured bacterium	D_5__uncultured bacterium	D_6__uncultured bacterium	0	0	0	0	0	0	0	0	0	0	0	0	0	0	0	0	0	0	2	0	0	0
OTU738	D_0__Bacteria	D_1__Chloroflexi	D_2__Anaerolineae	D_3__Anaerolineales	D_4__Anaerolineaceae	D_5__uncultured		0	0	0	0	0	0	0	0	1	0	0	0	4	0	0	0	0	8	0	0	0	0
OTU1182	D_0__Bacteria	D_1__Aquificae	D_2__Aquificae	D_3__Aquificales	D_4__Aquificaceae	D_5__Hydrogenobaculum	D_6__uncultured Hydrogenobaculum sp.	0	0	0	0	0	0	0	0	0	0	0	0	0	0	0	0	0	0	4	0	0	0
OTU1294	D_0__Bacteria	D_1__WCHB1-60	D_2__uncultured bacterium	D_3__uncultured bacterium	D_4__uncultured bacterium	D_5__uncultured bacterium	D_6__uncultured bacterium	0	0	0	0	0	0	0	0	0	0	0	0	0	0	0	0	4	0	0	0	0	0
OTU1181	D_0__Bacteria	D_1__Proteobacteria	D_2__Deltaproteobacteria	D_3__Bdellovibrionales	D_4__Bacteriovoracaceae	D_5__Peredibacter	D_6__uncultured bacterium	0	0	0	0	0	0	0	0	0	0	0	0	0	0	0	0	0	0	4	0	0	0
OTU918	D_0__Bacteria	D_1__Proteobacteria	D_2__Gammaproteobacteria	D_3__Xanthomonadales	D_4__Xanthomonadaceae	D_5__Stenotrophomonas	D_6__uncultured bacterium	0	0	0	0	1	0	0	0	0	1	0	2	0	0	3	0	0	0	0	0	2	0
OTU919	D_0__Bacteria	D_1__Cyanobacteria	D_2__Melainabacteria	D_3__Vampirovibrionales	D_4__uncultured bacterium	D_5__uncultured bacterium	D_6__uncultured bacterium	0	0	0	0	0	0	0	0	0	0	0	0	0	0	0	1	4	4	0	0	0	0
OTU2065	D_0__Bacteria	D_1__Firmicutes	D_2__Clostridia	D_3__Clostridiales	D_4__Peptococcaceae	D_5__Pelotomaculum	D_6__Pelotomaculum thermopropionicum SI	0	0	0	0	0	1	0	0	0	1	0	0	0	0	1	0	0	0	0	0	0	0
OTU1808	D_0__Bacteria	D_1__Proteobacteria	D_2__Deltaproteobacteria	D_3__Syntrophobacterales	D_4__Syntrophaceae	D_5__Syntrophus		0	0	0	0	0	0	0	0	0	0	0	0	0	0	0	0	0	0	1	0	1	0
OTU2246	D_0__Bacteria	D_1__Proteobacteria	D_2__Gammaproteobacteria	D_3__Xanthomonadales	D_4__Xanthomonadaceae	D_5__Lysobacter		0	0	0	0	0	0	0	0	0	0	0	0	0	0	0	0	0	0	3	0	0	0
OTU2109	D_0__Bacteria	D_1__Proteobacteria	D_2__Deltaproteobacteria	D_3__GR-WP33-30	D_4__uncultured bacterium	D_5__uncultured bacterium	D_6__uncultured bacterium	0	0	0	0	0	0	0	0	0	0	0	0	0	0	0	0	0	0	0	0	0	2
OTU1165	D_0__Bacteria	D_1__Firmicutes	D_2__Bacilli	D_3__Bacillales	D_4__Alicyclobacillaceae	D_5__Tumebacillus	D_6__uncultured bacterium	0	0	0	0	0	0	0	0	0	0	0	0	0	0	0	0	0	0	4	0	0	0
OTU1068	D_0__Bacteria	D_1__Firmicutes	D_2__Clostridia	D_3__Clostridiales	D_4__TSAC18	D_5__uncultured bacterium	D_6__uncultured bacterium	0	0	0	0	0	5	0	0	0	0	0	0	0	0	0	0	0	0	0	0	0	0
OTU1167	D_0__Bacteria	D_1__Lentisphaerae	D_2__WCHB1-41	D_3__uncultured bacterium	D_4__uncultured bacterium	D_5__uncultured bacterium	D_6__uncultured bacterium	0	0	0	0	0	0	0	0	1	0	0	2	0	1	0	0	0	0	0	0	0	0
OTU1166	D_0__Bacteria	D_1__Proteobacteria	D_2__Deltaproteobacteria	D_3__Desulfarculales	D_4__Desulfarculaceae	D_5__uncultured	D_6__uncultured bacterium	1	3	5	4	2	3	1	5	5	3	5	6	0	3	6	1	1	0	4	0	1	1
OTU1992	D_0__Bacteria	D_1__Nitrospirae	D_2__Nitrospira	D_3__Nitrospirales	D_4__Nitrospiraceae	D_5__Nitrospira	D_6__uncultured bacterium	0	0	0	0	0	3	0	0	0	0	0	0	0	0	0	0	0	0	0	1	0	0
OTU1162	D_0__Bacteria	D_1__Saccharibacteria	D_2__uncultured bacterium	D_3__uncultured bacterium	D_4__uncultured bacterium	D_5__uncultured bacterium	D_6__uncultured bacterium	0	0	0	0	0	0	0	0	0	0	0	0	0	0	0	0	0	0	4	0	0	0
OTU1613	D_0__Bacteria	D_1__Proteobacteria	D_2__Gammaproteobacteria	D_3__Legionellales	D_4__Coxiellaceae	D_5__Aquicella	D_6__uncultured bacterium	0	0	0	0	0	0	0	0	0	0	0	0	0	0	0	0	0	0	3	0	0	0
OTU1612	D_0__Bacteria	D_1__Thermotogae	D_2__Thermotogae	D_3__Thermotogales	D_4__Thermotogaceae	D_5__GAL15	D_6__uncultured bacterium	0	0	0	0	0	0	0	0	0	0	0	0	0	0	0	0	0	0	1	0	1	0
OTU1617	D_0__Bacteria	D_1__Chloroflexi	D_2__Anaerolineae	D_3__Anaerolineales	D_4__Anaerolineaceae	D_5__uncultured	D_6__uncultured bacterium	0	0	0	0	0	0	0	0	0	0	0	0	0	0	0	0	1	2	0	0	0	0
OTU1999	D_0__Bacteria	D_1__Proteobacteria	D_2__Alphaproteobacteria	D_3__Rhizobiales	D_4__Rhodobiaceae	D_5__uncultured	D_6__uncultured bacterium	0	0	0	0	2	0	0	0	0	0	0	0	0	1	0	2	0	0	0	0	0	0
OTU948	D_0__Bacteria	D_1__Bacteroidetes	D_2__Sphingobacteriia	D_3__Sphingobacteriales	D_4__PHOS-HE51	D_5__uncultured bacterium	D_6__uncultured bacterium	0	0	0	0	0	0	0	0	0	0	0	0	0	0	0	0	0	0	6	0	0	0
OTU1367	D_0__Bacteria	D_1__Thermotogae	D_2__Thermotogae	D_3__Thermotogales	D_4__Thermotogaceae	D_5__GAL15	D_6__uncultured bacterium	0	4	0	0	0	0	3	1	0	0	0	0	0	0	0	0	0	6	2	0	0	0
OTU625	D_0__Bacteria	D_1__Proteobacteria	D_2__Alphaproteobacteria	D_3__Sphingomonadales	D_4__Erythrobacteraceae	D_5__Porphyrobacter		0	0	0	0	0	3	0	0	0	0	0	0	0	0	0	0	0	0	0	0	10	12
OTU1365	D_0__Bacteria	D_1__Proteobacteria	D_2__Betaproteobacteria					0	0	0	0	0	0	0	0	0	0	0	0	0	0	0	3	0	0	0	0	0	0
OTU627	D_0__Bacteria	D_1__TM6	D_2__uncultured bacterium	D_3__uncultured bacterium	D_4__uncultured bacterium	D_5__uncultured bacterium	D_6__uncultured bacterium	0	0	0	0	0	0	0	0	0	0	0	0	0	0	0	0	0	0	17	0	0	0
OTU189	D_0__Bacteria	D_1__Proteobacteria	D_2__Deltaproteobacteria	D_3__Syntrophobacterales	D_4__Syntrophaceae	D_5__Desulfobacca	D_6__uncultured bacterium	23	40	79	36	41	54	31	28	71	23	31	17	26	15	46	2	1	0	3	0	0	0
OTU188	D_0__Bacteria	D_1__Cyanobacteria	D_2__Cyanobacteria	D_3__SubsectionI	D_4__FamilyI	D_5__Synechococcus	D_6__uncultured Synechococcus sp.	1	3	0	3	0	1	3	4	5	1	0	1	3	0	2	145	171	122	0	0	0	0
OTU1008	D_0__Bacteria	D_1__Actinobacteria	D_2__Thermoleophilia	D_3__Gaiellales	D_4__uncultured	D_5__uncultured bacterium	D_6__uncultured bacterium	0	0	0	0	0	0	0	0	0	0	0	0	0	0	0	0	0	0	5	0	0	0
OTU185	D_0__Bacteria	D_1__Spirochaetae	D_2__Spirochaetes	D_3__Spirochaetales	D_4__Spirochaetaceae	D_5__Treponema		35	40	4	9	2	75	59	58	49	11	6	207	86	104	14	0	0	0	0	14	77	2
OTU184	D_0__Bacteria	D_1__Atribacteria	D_2__Atribacteria Incertae Sedis	D_3__Unknown Order	D_4__Unknown Family	D_5__Candidatus Caldatribacterium	D_6__uncultured Atribacteria bacterium	119	56	54	44	55	49	137	56	24	72	40	86	64	81	42	12	25	18	0	0	0	0
OTU187	D_0__Bacteria	D_1__Chloroflexi	D_2__Anaerolineae	D_3__Anaerolineales	D_4__Anaerolineaceae	D_5__uncultured	D_6__uncultured bacterium	20	15	15	26	32	29	12	29	21	27	29	18	31	24	30	55	91	66	0	0	0	0
OTU186	D_0__Bacteria	D_1__Bacteroidetes	D_2__SB-5	D_3__uncultured bacterium	D_4__uncultured bacterium	D_5__uncultured bacterium	D_6__uncultured bacterium	42	115	4	58	13	126	55	19	71	0	22	3	44	16	3	0	0	0	0	0	0	1
OTU180	D_0__Bacteria	D_1__Planctomycetes	D_2__Planctomycetacia	D_3__Planctomycetales	D_4__Planctomycetaceae	D_5__Gemmata		68	61	97	82	43	49	68	42	49	71	63	42	112	52	47	172	168	134	6	0	4	39
OTU183	D_0__Bacteria	D_1__Elusimicrobia	D_2__Elusimicrobia	D_3__Lineage IV	D_4__uncultured bacterium	D_5__uncultured bacterium	D_6__uncultured bacterium	26	11	17	11	17	23	83	11	2	38	6	15	22	14	10	13	22	9	50	82	87	37
OTU182	D_0__Bacteria	D_1__Chloroflexi	D_2__Caldilineae	D_3__Caldilineales	D_4__Caldilineaceae	D_5__uncultured	D_6__uncultured bacterium	0	0	10	0	0	0	1	0	1	0	4	0	0	0	9	0	0	7	624	3	3	0
OTU1035	D_0__Bacteria	D_1__Acidobacteria	D_2__Acidobacteria	D_3__Subgroup 6	D_4__uncultured bacterium	D_5__uncultured bacterium	D_6__uncultured bacterium	0	0	0	0	0	0	0	0	0	0	0	0	0	0	0	0	0	0	8	0	0	0
OTU736	D_0__Bacteria	D_1__Parcubacteria	D_2__uncultured bacterium	D_3__uncultured bacterium	D_4__uncultured bacterium	D_5__uncultured bacterium	D_6__uncultured bacterium	0	0	0	0	0	0	0	0	0	0	0	0	0	0	0	0	0	0	4	1	0	9
OTU1357	D_0__Bacteria	D_1__Verrucomicrobia	D_2__Verrucomicrobia Incertae Sedis	D_3__Unknown Order	D_4__Unknown Family	D_5__Candidatus Methylacidiphilum	D_6__uncultured bacterium	0	0	0	0	0	0	0	0	0	0	0	0	0	0	0	0	0	0	0	0	2	0
OTU737	D_0__Bacteria	D_1__Proteobacteria	D_2__Alphaproteobacteria	D_3__Rhodobacterales	D_4__Rhodobacteraceae	D_5__Paracocccus	D_6__uncultured bacterium	0	0	0	0	0	0	1	0	0	0	1	0	0	0	0	0	0	0	0	0	0	0
OTU1540	D_0__Bacteria	D_1__Proteobacteria	D_2__Alphaproteobacteria	D_3__Rhodospirillales	D_4__I-10	D_5__uncultured bacterium	D_6__uncultured bacterium	0	0	0	0	0	0	0	0	0	0	0	0	0	0	0	0	0	0	4	1	0	0
OTU1292	D_0__Bacteria	D_1__Acidobacteria	D_2__Acidobacteria	D_3__Subgroup 6	D_4__uncultured bacterium	D_5__uncultured bacterium	D_6__uncultured bacterium	0	0	0	0	0	0	0	0	0	0	0	0	0	0	0	0	0	0	5	0	0	0
OTU735	D_0__Bacteria	D_1__Proteobacteria	D_2__Gammaproteobacteria	D_3__Pseudomonadales	D_4__Moraxellaceae	D_5__Moraxella	D_6__uncultured bacterium	0	0	0	0	0	3	2	1	0	1	0	0	0	0	0	1	2	0	0	0	0	0
OTU492	D_0__Bacteria	D_1__Chloroflexi	D_2__Anaerolineae	D_3__Anaerolineales	D_4__Anaerolineaceae	D_5__uncultured	D_6__uncultured bacterium	0	0	0	0	6	0	0	7	3	0	1	9	0	0	5	0	0	0	0	0	0	0
OTU984	D_0__Bacteria	D_1__Bacteroidetes	D_2__Sphingobacteriia	D_3__Sphingobacteriales	D_4__Chitinophagaceae	D_5__uncultured	D_6__uncultured bacterium	0	0	0	0	0	0	0	0	0	0	0	0	0	0	0	0	1	5	0	0	0	0
OTU828	D_0__Bacteria	D_1__Chlorobi	D_2__Ignavibacteria	D_3__Ignavibacteriales	D_4__SR-FBR-L83	D_5__uncultured bacterium	D_6__uncultured bacterium	0	0	0	0	0	0	0	0	1	0	0	0	0	0	0	7	3	0	0	0	0	0
OTU829	D_0__Bacteria	D_1__TA06	D_2__uncultured candidate division AC1 bacterium	D_3__uncultured candidate division AC1 bacterium	D_4__uncultured candidate division AC1 bacterium	D_5__uncultured candidate division AC1 bacterium	D_6__uncultured candidate division AC1 bacterium	4	1	0	1	0	0	0	0	0	2	0	0	0	0	0	0	0	0	13	2	0	3
OTU980	D_0__Bacteria	D_1__Proteobacteria	D_2__Deltaproteobacteria	D_3__Myxococcales	D_4__Haliangiaceae	D_5__Haliangium	D_6__uncultured bacterium	0	0	0	0	0	0	0	0	0	0	0	0	0	0	0	0	0	0	5	1	0	0
OTU822	D_0__Bacteria	D_1__Proteobacteria	D_2__Alphaproteobacteria	D_3__Rhodospirillales	D_4__JG37-AG-20	D_5__uncultured bacterium	D_6__uncultured bacterium	0	0	0	0	0	0	0	0	0	0	0	0	0	0	0	0	0	0	7	1	1	0
OTU823	D_0__Bacteria	D_1__Acidobacteria	D_2__Acidobacteria	D_3__Subgroup 6	D_4__uncultured bacterium	D_5__uncultured bacterium	D_6__uncultured bacterium	0	0	0	0	0	0	0	0	0	0	0	0	0	0	0	0	0	0	9	0	1	0
OTU820	D_0__Bacteria	D_1__Acidobacteria	D_2__Acidobacteria	D_3__Subgroup 2	D_4__uncultured bacterium	D_5__uncultured bacterium	D_6__uncultured bacterium	0	0	0	0	0	0	0	0	0	0	0	0	0	0	0	0	0	0	3	0	4	3
OTU895	D_0__Bacteria	D_1__Proteobacteria	D_2__Deltaproteobacteria	D_3__Myxococcales	D_4__mle1-27	D_5__uncultured delta proteobacterium	D_6__uncultured delta proteobacterium	0	0	0	0	0	0	0	0	0	0	0	0	0	0	0	0	0	0	7	5	0	0
OTU1796	D_0__Bacteria	D_1__Chloroflexi	D_2__Anaerolineae	D_3__Anaerolineales	D_4__Anaerolineaceae	D_5__uncultured	D_6__uncultured bacterium	0	0	0	0	0	0	0	0	0	0	0	0	0	0	0	0	1	2	0	0	0	0
OTU279	D_0__Bacteria	D_1__Aquificae	D_2__Aquificae	D_3__Aquificales	D_4__Aquificaceae	D_5__Thermocrinis		53	17	7	60	3	2	11	5	2	40	5	1	21	4	5	1	1	3	839	201	189	186
OTU1291	D_0__Bacteria	D_1__Verrucomicrobia	D_2__OPB35 soil group	D_3__uncultured bacterium	D_4__uncultured bacterium	D_5__uncultured bacterium	D_6__uncultured bacterium	0	0	0	0	0	0	0	0	0	0	0	0	0	0	0	0	0	0	3	0	0	0
OTU1066	D_0__Bacteria	D_1__Synergistetes	D_2__Synergistia	D_3__Synergistales	D_4__Synergistaceae	D_5__uncultured	D_6__uncultured bacterium	0	0	0	0	0	0	0	0	0	0	0	0	0	0	0	0	0	0	3	0	1	0
OTU1067	D_0__Bacteria	D_1__Proteobacteria	D_2__Deltaproteobacteria	D_3__Oligoflexales	D_4__uncultured bacterium	D_5__uncultured bacterium	D_6__uncultured bacterium	0	0	0	0	0	0	0	0	0	0	0	0	0	0	0	0	0	0	5	0	0	0
OTU1943	D_0__Bacteria	D_1__Firmicutes	D_2__Bacilli	D_3__Bacillales	D_4__Paenibacillaceae	D_5__Paenibacillus	D_6__uncultured bacterium	0	0	0	0	0	0	0	0	0	0	0	0	0	0	0	0	5	0	0	0	0	0
OTU611	D_0__Bacteria	D_1__Verrucomicrobia	D_2__Spartobacteria	D_3__Chthoniobacterales	D_4__FukuN18 freshwater group	D_5__uncultured bacterium	D_6__uncultured bacterium	0	0	0	0	0	0	0	0	1	0	0	0	0	0	0	0	0	0	16	3	0	0
OTU1503	D_0__Bacteria	D_1__Proteobacteria	D_2__Alphaproteobacteria	D_3__Rhizobiales	D_4__Hyphomicrobiaceae	D_5__uncultured	D_6__uncultured bacterium	0	0	0	0	0	0	0	0	0	0	0	0	0	0	0	0	0	0	3	0	0	1
OTU1501	D_0__Bacteria	D_1__Gemmatimonadetes	D_2__Gemmatimonadetes	D_3__Gemmatimonadales	D_4__Gemmatimonadaceae	D_5__uncultured	D_6__uncultured bacterium	0	0	0	0	0	0	0	0	0	0	0	0	0	0	0	0	0	0	3	0	0	0
OTU1507	D_0__Bacteria	D_1__Aerophobetes	D_2__uncultured bacterium	D_3__uncultured bacterium	D_4__uncultured bacterium	D_5__uncultured bacterium	D_6__uncultured bacterium	0	0	0	0	0	0	0	0	0	0	0	0	0	0	0	0	0	0	3	0	0	0
OTU1506	D_0__Bacteria	D_1__Proteobacteria	D_2__Betaproteobacteria	D_3__Burkholderiales	D_4__Comamonadaceae	D_5__Inhella	D_6__uncultured bacterium	0	0	0	0	0	0	0	0	0	0	0	0	0	0	0	0	0	0	5	0	0	0
OTU1504	D_0__Bacteria	D_1__Nitrospirae	D_2__Nitrospira	D_3__Nitrospirales	D_4__Nitrospiraceae	D_5__Leptospirillum	D_6__uncultured bacterium	0	0	0	0	0	0	0	0	0	0	0	0	0	0	0	0	0	0	2	2	1	0
OTU1261	D_0__Bacteria	D_1__Firmicutes	D_2__Bacilli	D_3__Lactobacillales	D_4__Carnobacteriaceae	D_5__Granulicatella	D_6__uncultured bacterium	0	0	0	0	0	0	0	0	0	0	0	0	4	0	0	0	0	0	0	0	0	0
OTU1916	D_0__Bacteria	D_1__Proteobacteria	D_2__Betaproteobacteria	D_3__Nitrosomonadales	D_4__Gallionellaceae	D_5__uncultured	D_6__uncultured beta proteobacterium	0	0	0	0	0	0	0	0	0	0	0	0	0	0	0	0	0	0	0	2	0	0
OTU1468	D_0__Bacteria	D_1__Actinobacteria	D_2__Actinobacteria	D_3__Micrococcales	D_4__Dermabacteraceae	D_5__Dermabacter	D_6__uncultured bacterium	0	0	0	0	0	0	0	0	0	0	0	3	0	0	0	0	0	0	0	0	0	0
OTU523	D_0__Bacteria	D_1__Proteobacteria	D_2__Alphaproteobacteria	D_3__Rhizobiales	D_4__Hyphomicrobiaceae	D_5__Hyphomicrobium		0	0	0	1	2	0	0	0	0	0	1	2	0	2	0	12	5	0	0	0	0	0
OTU522	D_0__Bacteria	D_1__Hydrogenedentes	D_2__uncultured bacterium	D_3__uncultured bacterium	D_4__uncultured bacterium	D_5__uncultured bacterium	D_6__uncultured bacterium	0	0	0	0	0	0	0	0	0	0	0	0	0	0	0	0	0	0	21	5	0	0
OTU521	D_0__Bacteria	D_1__Acidobacteria	D_2__Acidobacteria	D_3__Subgroup 6	D_4__uncultured Acidobacteria bacterium	D_5__uncultured Acidobacteria bacterium	D_6__uncultured Acidobacteria bacterium	1	0	0	0	0	0	0	0	0	0	0	0	0	1	4	7	2	10	0	0	0	0
OTU520	D_0__Bacteria	D_1__Bacteroidetes	D_2__Sphingobacteriia	D_3__Sphingobacteriales	D_4__env.OPS 17	D_5__uncultured bacterium	D_6__uncultured bacterium	0	0	0	0	0	0	0	0	0	0	0	0	0	0	0	0	0	0	27	1	0	0
OTU526	D_0__Bacteria	D_1__Acidobacteria	D_2__Acidobacteria	D_3__Subgroup 3	D_4__Unknown Family	D_5__Bryobacter	D_6__uncultured bacterium	0	0	0	0	0	0	0	0	0	0	0	7	0	0	0	0	8	0	0	0	0	0
OTU525	D_0__Bacteria	D_1__Chloroflexi	D_2__Thermomicrobia	D_3__Thermomicrobiales	D_4__Thermomicrobiaceae	D_5__Thermomicrobium	D_6__uncultured bacterium	5	1	1	9	2	2	1	1	2	5	1	1	1	0	1	4	5	2	4	2	3	0
OTU98	D_0__Bacteria	D_1__Bacteroidetes	D_2__Flavobacteriia	D_3__Flavobacteriales	D_4__Schleiferiaceae	D_5__Schleiferia	D_6__uncultured Schleiferia sp.	0	0	0	0	0	1	0	0	1	0	0	0	0	2	0	8	8	0	0	258	1068	1063
OTU99	D_0__Bacteria	D_1__Acidobacteria	D_2__Acidobacteria	D_3__Subgroup 3	D_4__AKIW659			103	187	133	10	76	246	49	104	114	265	367	274	197	419	326	10	17	0	0	0	0	0
OTU94	D_0__Bacteria	D_1__Chloroflexi	D_2__Anaerolineae	D_3__Anaerolineales	D_4__Anaerolineaceae	D_5__uncultured	D_6__uncultured Chloroflexi bacterium	238	180	256	119	308	137	186	188	208	77	106	380	344	325	87	0	0	0	0	0	9	4
OTU95	D_0__Bacteria	D_1__Chloroflexi	D_2__uncultured	D_3__uncultured bacterium	D_4__uncultured bacterium	D_5__uncultured bacterium	D_6__uncultured bacterium	312	259	292	298	136	149	253	198	94	196	128	172	173	127	106	53	44	21	0	1	0	1
OTU96	D_0__Bacteria	D_1__Thermotogae	D_2__Thermotogae	D_3__Thermotogales	D_4__Thermotogaceae	D_5__Fervidobacterium		639	242	116	205	71	188	227	57	49	538	41	100	215	162	21	4	0	0	24	1008	698	182
OTU90	D_0__Bacteria	D_1__Chloroflexi	D_2__Anaerolineae	D_3__Anaerolineales	D_4__Anaerolineaceae	D_5__uncultured	D_6__uncultured prokaryote	12	10	12	28	20	7	19	3	29	45	17	23	76	45	34	34	37	24	102	578	198	465
OTU92	D_0__Bacteria	D_1__Proteobacteria	D_2__Deltaproteobacteria	D_3__Desulfarculales	D_4__Desulfarculaceae	D_5__uncultured	D_6__uncultured bacterium	201	288	502	184	259	413	64	279	461	203	357	346	150	209	393	29	60	41	31	3	4	9
OTU93	D_0__Bacteria	D_1__Chloroflexi	D_2__Anaerolineae	D_3__Anaerolineales	D_4__Anaerolineaceae	D_5__uncultured	D_6__uncultured bacterium	1052	469	67	768	54	45	94	89	18	508	58	19	153	45	31	56	119	54	1130	63	58	18
OTU318	D_0__Bacteria	D_1__Actinobacteria	D_2__Thermoleophilia	D_3__Gaiellales	D_4__Gaiellaceae	D_5__Gaiella	D_6__uncultured bacterium	10	12	5	7	6	7	1	4	18	6	12	12	4	3	1	3	3	3	1	3	0	0
OTU319	D_0__Bacteria	D_1__Firmicutes	D_2__Bacilli	D_3__Bacillales	D_4__Paenibacillaceae	D_5__Paenibacillus	D_6__Paenibacillus popilliae	1	5	1	4	0	3	7	0	0	1	3	7	1	1	5	9	7	61	0	0	0	0
OTU1940	D_0__Bacteria	D_1__Proteobacteria	D_2__Alphaproteobacteria	D_3__Rhodospirillales	D_4__Acetobacteraceae	D_5__uncultured		0	0	0	0	0	0	0	0	0	0	0	0	0	0	0	0	2	2	0	0	0	0
OTU1946	D_0__Bacteria	D_1__Proteobacteria	D_2__Alphaproteobacteria	D_3__DB1-14				0	0	0	0	0	0	0	0	0	0	0	0	0	0	0	0	0	0	2	0	0	0
OTU1945	D_0__Bacteria	D_1__Actinobacteria	D_2__Actinobacteria	D_3__Corynebacteriales	D_4__Corynebacteriaceae	D_5__Corynebacterium 1	D_6__uncultured bacterium	2	0	0	0	0	0	0	0	0	0	0	0	0	0	0	0	0	0	0	0	0	0
OTU310	D_0__Bacteria	D_1__Proteobacteria	D_2__Betaproteobacteria	D_3__Neisseriales	D_4__Neisseriaceae	D_5__Vogesella		0	0	0	0	0	0	0	0	0	0	0	0	0	0	0	0	0	0	147	0	0	0
OTU311	D_0__Bacteria	D_1__Thermotogae	D_2__Thermotogae	D_3__Thermotogales	D_4__Thermotogaceae	D_5__GAL15	D_6__uncultured bacterium	0	0	2	1	13	5	3	0	1	2	0	2	6	0	1	0	8	1	12	5	5	13
OTU312	D_0__Bacteria	D_1__Thermotogae	D_2__Thermotogae	D_3__Thermotogales	D_4__Thermotogaceae	D_5__EM3	D_6__uncultured bacterium	0	0	0	0	0	0	0	0	0	0	0	1	5	0	0	11	3	6	6	5	2	5
OTU313	D_0__Bacteria	D_1__Proteobacteria	D_2__Alphaproteobacteria	D_3__Sphingomonadales	D_4__Sphingomonadaceae	D_5__uncultured		0	0	0	0	8	1	0	2	3	0	0	86	0	3	0	5	2	26	0	0	0	0
OTU314	D_0__Bacteria	D_1__Firmicutes	D_2__Bacilli	D_3__Bacillales	D_4__Bacillaceae	D_5__Fictibacillus		1	5	0	0	0	28	0	0	11	1	0	4	27	1	0	38	22	0	2	0	2	1
OTU315	D_0__Bacteria	D_1__Actinobacteria	D_2__Acidimicrobiia	D_3__Acidimicrobiales	D_4__Acidimicrobiaceae	D_5__uncultured	D_6__uncultured bacterium	0	4	1	0	3	0	0	1	5	0	1	65	0	2	9	3	6	15	0	0	0	0
OTU316	D_0__Bacteria	D_1__Actinobacteria	D_2__Acidimicrobiia	D_3__Acidimicrobiales	D_4__uncultured	D_5__uncultured bacterium	D_6__uncultured bacterium	10	16	16	21	18	30	3	14	31	6	24	42	19	3	12	0	0	0	0	0	0	0
OTU317	D_0__Bacteria	D_1__TA06	D_2__uncultured bacterium	D_3__uncultured bacterium	D_4__uncultured bacterium	D_5__uncultured bacterium	D_6__uncultured bacterium	0	0	0	0	0	0	0	0	0	0	0	0	0	0	0	0	0	0	117	9	6	0
OTU1218	D_0__Bacteria	D_1__Thermotogae	D_2__Thermotogae	D_3__Thermotogales	D_4__Thermotogaceae	D_5__EM3	D_6__uncultured bacterium	0	0	0	0	0	0	0	0	0	0	0	0	0	0	0	0	0	0	0	0	2	0
OTU1585	D_0__Bacteria	D_1__Proteobacteria	D_2__Alphaproteobacteria	D_3__Rhodospirillales	D_4__Rhodospirillaceae	D_5__uncultured	D_6__uncultured bacterium	0	0	0	0	0	0	0	0	0	0	0	0	0	0	0	0	0	0	4	0	0	0
OTU417	D_0__Bacteria	D_1__Spirochaetae	D_2__Spirochaetes	D_3__Spirochaetales	D_4__PL-11B10	D_5__uncultured bacterium	D_6__uncultured bacterium	0	0	0	0	0	0	0	0	0	0	0	0	0	0	0	0	0	0	31	4	12	9
OTU416	D_0__Bacteria	D_1__Chlorobi	D_2__Ignavibacteria	D_3__Ignavibacteriales	D_4__BSV26	D_5__uncultured bacterium	D_6__uncultured bacterium	0	0	0	0	0	0	0	0	0	1	0	1	1	0	2	0	0	0	26	1	2	0
OTU415	D_0__Bacteria	D_1__Proteobacteria	D_2__Deltaproteobacteria	D_3__DTB120	D_4__uncultured delta proteobacterium	D_5__uncultured delta proteobacterium	D_6__uncultured delta proteobacterium	0	0	0	0	0	0	0	0	0	0	0	0	0	0	0	0	0	0	68	7	0	1
OTU414	D_0__Bacteria	D_1__Chlorobi	D_2__Ignavibacteria	D_3__Ignavibacteriales	D_4__SR-FBR-L83	D_5__uncultured bacterium	D_6__uncultured bacterium	5	4	3	2	1	5	3	5	0	6	4	41	4	11	0	0	0	0	0	1	0	0
OTU413	D_0__Bacteria	D_1__Proteobacteria	D_2__Gammaproteobacteria	D_3__Chromatiales	D_4__Ectothiorhodospiraceae	D_5__Acidiferrobacter	D_6__uncultured proteobacterium	0	0	3	0	0	0	0	0	3	0	0	2	0	0	0	0	2	0	9	0	2	0
OTU412	D_0__Bacteria	D_1__Armatimonadetes	D_2__uncultured bacterium	D_3__uncultured bacterium	D_4__uncultured bacterium	D_5__uncultured bacterium	D_6__uncultured bacterium	1	1	2	0	4	3	0	0	1	2	0	0	3	0	0	0	1	0	1	0	0	0
OTU411	D_0__Bacteria	D_1__Firmicutes	D_2__Clostridia	D_3__Clostridiales	D_4__Clostridiaceae 4	D_5__Thermotalea	D_6__uncultured bacterium	4	2	0	10	1	1	3	6	3	10	1	0	0	0	3	7	12	5	0	0	0	0
OTU805	D_0__Bacteria	D_1__Proteobacteria	D_2__Betaproteobacteria	D_3__Rhodocyclales	D_4__Rhodocyclaceae	D_5__Azospira	D_6__uncultured bacterium	0	0	0	0	0	0	0	0	0	0	0	0	0	2	0	0	0	0	0	0	0	7
OTU1217	D_0__Bacteria	D_1__Firmicutes	D_2__Bacilli	D_3__Bacillales	D_4__Bacillaceae	D_5__Bacillus		0	0	0	1	0	2	1	0	21	1	2	2	22	3	4	47	27	0	0	0	0	0
OTU795	D_0__Bacteria	D_1__Firmicutes	D_2__Clostridia	D_3__Clostridiales	D_4__Clostridiaceae 1	D_5__Fervidicella		0	1	0	0	0	0	0	2	0	0	0	0	8	0	0	0	0	0	0	0	0	0
OTU796	D_0__Bacteria	D_1__Firmicutes	D_2__Clostridia	D_3__Clostridiales	D_4__Family XVII	D_5__uncultured	D_6__uncultured bacterium	0	0	0	0	0	0	0	0	0	0	0	0	0	0	0	0	0	0	17	1	0	0
OTU991	D_0__Bacteria	D_1__Chloroflexi	D_2__Thermoflexia	D_3__Thermoflexales	D_4__Thermoflexaceae	D_5__Thermoflexus		2	0	0	0	0	0	0	0	0	0	0	0	0	0	0	0	0	0	6	1	2	1
OTU790	D_0__Bacteria	D_1__Verrucomicrobia	D_2__OPB35 soil group	D_3__uncultured bacterium	D_4__uncultured bacterium	D_5__uncultured bacterium	D_6__uncultured bacterium	0	0	0	0	0	0	0	0	0	0	0	0	0	0	0	0	0	0	21	0	0	0
OTU419	D_0__Bacteria	D_1__WD272	D_2__uncultured bacterium	D_3__uncultured bacterium	D_4__uncultured bacterium	D_5__uncultured bacterium	D_6__uncultured bacterium	0	0	0	0	0	0	0	0	0	0	0	0	0	0	0	0	0	0	50	0	0	0
OTU418	D_0__Bacteria	D_1__Proteobacteria	D_2__Alphaproteobacteria	D_3__Rhodospirillales	D_4__Acetobacteraceae	D_5__Acidicaldus		0	0	0	0	0	0	0	0	0	0	0	0	0	0	0	0	0	0	42	0	0	0
OTU857	D_0__Bacteria	D_1__Proteobacteria	D_2__Gammaproteobacteria	D_3__Chromatiales	D_4__Ectothiorhodospiraceae	D_5__Acidiferrobacter	D_6__uncultured proteobacterium	0	0	0	0	0	0	0	0	0	0	0	0	0	0	0	0	0	0	7	0	0	0
OTU807	D_0__Bacteria	D_1__Chlorobi	D_2__Ignavibacteria	D_3__Ignavibacteriales	D_4__BSV26	D_5__uncultured bacterium	D_6__uncultured bacterium	0	0	0	0	0	0	0	0	0	0	0	0	0	0	0	0	0	0	6	0	2	0
OTU262	D_0__Bacteria	D_1__Aquificae	D_2__Aquificae	D_3__Aquificales	D_4__Aquificaceae	D_5__Thermocrinis		3	6	2	9	0	10	0	7	2	5	4	1	2	4	4	4	7	1	0	1	1	1
OTU556	D_0__Bacteria	D_1__Proteobacteria	D_2__Alphaproteobacteria	D_3__Rhizobiales	D_4__Hyphomicrobiaceae	D_5__Pedomicrobium	D_6__uncultured bacterium	0	2	1	0	1	0	0	0	0	0	6	2	3	0	2	6	10	0	0	0	0	0
OTU800	D_0__Bacteria	D_1__Acidobacteria	D_2__Holophagae	D_3__Holophagales	D_4__Holophagaceae			0	0	0	0	0	0	0	0	0	0	0	0	0	0	0	0	0	0	8	0	0	0
OTU554	D_0__Bacteria	D_1__Proteobacteria	D_2__Deltaproteobacteria	D_3__GR-WP33-30	D_4__uncultured bacterium	D_5__uncultured bacterium	D_6__uncultured bacterium	1	1	1	1	0	0	0	3	2	1	2	0	3	2	0	1	5	0	0	0	0	0
OTU263	D_0__Bacteria	D_1__Firmicutes	D_2__Clostridia	D_3__Clostridiales	D_4__Clostridiaceae 1	D_5__Caloramator	D_6__uncultured bacterium	269	7	3	84	5	7	169	4	7	113	0	12	45	13	1	0	0	0	1	0	0	1
OTU552	D_0__Bacteria	D_1__Bacteroidetes	D_2__Sphingobacteriia	D_3__Sphingobacteriales	D_4__env.OPS 17	D_5__uncultured bacterium	D_6__uncultured bacterium	5	1	0	2	0	0	1	0	0	0	0	1	0	0	0	0	0	0	0	1	4	12
OTU551	D_0__Bacteria	D_1__Spirochaetae	D_2__Spirochaetes	D_3__Spirochaetales	D_4__Spirochaetaceae	D_5__uncultured		0	0	0	1	0	0	0	0	3	0	1	4	7	0	3	0	0	0	0	0	0	0
OTU899	D_0__Bacteria	D_1__Firmicutes	D_2__Negativicutes	D_3__Selenomonadales	D_4__Veillonellaceae	D_5__Thermosinus	D_6__Thermosinus carboxydivorans	0	0	0	3	0	0	3	0	0	0	0	5	0	1	0	0	0	0	0	0	0	3
OTU1792	D_0__Bacteria	D_1__Proteobacteria	D_2__Gammaproteobacteria	D_3__Legionellales	D_4__Legionellaceae	D_5__uncultured	D_6__uncultured bacterium	0	0	0	0	0	0	0	0	0	0	0	0	0	0	0	0	0	0	2	0	0	0
OTU2123	D_0__Bacteria	D_1__Proteobacteria	D_2__Alphaproteobacteria	D_3__Rickettsiales	D_4__Mitochondria	D_5__Betula platyphylla	D_6__Betula platyphylla	0	0	0	0	0	0	0	0	0	0	0	0	0	0	0	0	0	0	4	0	0	0
OTU954	D_0__Bacteria	D_1__Chloroflexi	D_2__Dehalococcoidia	D_3__GIF9	D_4__uncultured bacterium	D_5__uncultured bacterium	D_6__uncultured bacterium	0	0	0	0	0	0	0	0	0	0	0	0	0	0	0	0	0	0	2	0	0	0
OTU678	D_0__Bacteria	D_1__Nitrospirae	D_2__Nitrospira	D_3__Nitrospirales	D_4__Nitrospiraceae	D_5__uncultured	D_6__uncultured bacterium	0	0	0	0	0	0	0	0	0	0	0	0	0	0	0	0	0	0	9	1	4	1
OTU676	D_0__Bacteria	D_1__Chlorobi	D_2__Chlorobia	D_3__Chlorobiales	D_4__OPB56	D_5__uncultured Bacteroidetes/Chlorobi group bacterium	D_6__uncultured Bacteroidetes/Chlorobi group bacterium	0	0	0	0	0	0	0	1	2	0	0	1	0	0	0	6	0	3	0	0	1	0
OTU674	D_0__Bacteria	D_1__Verrucomicrobia	D_2__Spartobacteria	D_3__Chthoniobacterales	D_4__FukuN18 freshwater group	D_5__uncultured bacterium	D_6__uncultured bacterium	0	0	0	0	0	0	0	0	0	0	0	0	0	0	0	0	0	0	10	3	2	0
OTU672	D_0__Bacteria	D_1__Thermotogae	D_2__Thermotogae	D_3__Thermotogales	D_4__Thermotogaceae	D_5__EM3	D_6__candidate division OP2 clone OPB25	0	0	0	0	0	0	0	0	0	0	0	0	0	0	0	4	0	0	11	2	2	0
OTU1798	D_0__Bacteria	D_1__Proteobacteria	D_2__Deltaproteobacteria	D_3__Myxococcales	D_4__27F-1492R	D_5__uncultured bacterium	D_6__uncultured bacterium	0	0	0	0	0	0	0	0	0	0	0	0	0	0	0	0	0	0	2	0	0	0
OTU852	D_0__Bacteria	D_1__Planctomycetes	D_2__Planctomycetacia	D_3__Planctomycetales	D_4__Planctomycetaceae	D_5__uncultured	D_6__uncultured bacterium	0	0	1	0	0	2	0	0	0	0	0	0	0	0	0	0	0	0	0	0	0	0
OTU2222	D_0__Bacteria	D_1__Proteobacteria	D_2__Deltaproteobacteria	D_3__Oligoflexales	D_4__uncultured bacterium	D_5__uncultured bacterium	D_6__uncultured bacterium	0	0	0	0	0	0	0	0	0	0	0	0	0	0	0	0	0	0	2	0	0	0
OTU2227	D_0__Bacteria	D_1__Acidobacteria	D_2__Acidobacteria	D_3__Subgroup 21	D_4__uncultured bacterium	D_5__uncultured bacterium	D_6__uncultured bacterium	0	0	0	0	0	0	0	0	0	0	0	0	0	0	0	0	0	0	3	0	0	0
OTU851	D_0__Bacteria	D_1__Chloroflexi	D_2__Anaerolineae	D_3__Anaerolineales	D_4__Anaerolineaceae	D_5__uncultured	D_6__uncultured bacterium	0	0	0	0	0	0	0	0	0	0	0	0	0	0	0	2	3	2	0	0	0	0
OTU388	D_0__Bacteria	D_1__Chloroflexi	D_2__uncultured					6	6	0	3	2	2	4	0	3	4	0	0	3	1	0	0	0	0	7	0	2	1
OTU387	D_0__Bacteria	D_1__Proteobacteria	D_2__Deltaproteobacteria	D_3__Deltaproteobacteria Incertae Sedis	D_4__Syntrophorhabdaceae	D_5__Syntrophorhabdus	D_6__uncultured bacterium	13	6	0	32	0	0	0	1	0	0	0	0	0	0	0	0	0	0	0	0	0	0
OTU2143	D_0__Bacteria	D_1__Saccharibacteria	D_2__uncultured bacterium	D_3__uncultured bacterium	D_4__uncultured bacterium	D_5__uncultured bacterium	D_6__uncultured bacterium	0	0	0	0	0	0	0	0	1	0	0	0	0	0	0	0	0	1	0	0	0	0
OTU385	D_0__Bacteria	D_1__Proteobacteria	D_2__Betaproteobacteria	D_3__Rhodocyclales	D_4__Rhodocyclaceae	D_5__Denitratisoma	D_6__uncultured bacterium	0	0	0	0	0	0	0	0	0	0	0	0	0	0	0	0	0	0	99	28	35	15
OTU384	D_0__Bacteria	D_1__Armatimonadetes	D_2__Chthonomonadetes	D_3__Chthonomonadales	D_4__Chthonomonadaceae	D_5__Chthonomonas	D_6__uncultured bacterium	0	0	0	0	0	1	0	0	0	0	0	0	0	0	0	43	18	18	0	0	0	0
OTU383	D_0__Bacteria	D_1__Proteobacteria	D_2__Deltaproteobacteria	D_3__Myxococcales	D_4__UASB-TL25	D_5__uncultured bacterium	D_6__uncultured bacterium	0	0	0	0	0	1	0	0	10	0	1	10	0	0	39	0	2	0	12	0	1	0
OTU380	D_0__Bacteria	D_1__Thermotogae	D_2__Thermotogae	D_3__Thermotogales	D_4__Thermotogaceae	D_5__EM3	D_6__uncultured bacterium	3	3	2	6	0	0	0	0	0	17	1	0	30	4	1	4	0	0	1	1	0	6
OTU1891	D_0__Bacteria	D_1__Proteobacteria	D_2__Alphaproteobacteria	D_3__Rhizobiales	D_4__Rhizobiales Incertae Sedis	D_5__Nordella	D_6__uncultured bacterium	0	0	0	0	0	0	0	0	0	0	0	0	0	0	0	0	0	0	4	0	2	1
OTU1890	D_0__Bacteria	D_1__Proteobacteria	D_2__Betaproteobacteria	D_3__Nitrosomonadales	D_4__Nitrosomonadaceae	D_5__uncultured	D_6__uncultured bacterium	0	0	0	0	0	0	0	0	0	0	0	0	0	0	0	0	0	0	2	1	0	0
OTU1040	D_0__Bacteria	D_1__Verrucomicrobia	D_2__S-BQ2-57 soil group	D_3__uncultured bacterium	D_4__uncultured bacterium	D_5__uncultured bacterium	D_6__uncultured bacterium	0	0	0	0	0	0	0	0	0	0	0	0	0	0	0	0	0	0	12	0	0	0
OTU1892	D_0__Bacteria	D_1__Proteobacteria	D_2__Deltaproteobacteria	D_3__Myxococcales	D_4__Sandaracinaceae	D_5__Sandaracinus	D_6__uncultured bacterium	0	0	0	0	0	0	0	0	0	0	0	0	0	0	0	0	0	0	3	0	1	0
OTU1897	D_0__Bacteria	D_1__Gemmatimonadetes	D_2__Gemmatimonadetes	D_3__Gemmatimonadales	D_4__Gemmatimonadaceae	D_5__uncultured	D_6__uncultured bacterium	0	0	0	0	0	0	0	0	0	0	0	0	0	0	0	0	0	0	3	0	0	0
OTU1896	D_0__Bacteria	D_1__Proteobacteria	D_2__Alphaproteobacteria	D_3__Rickettsiales	D_4__AKIW1012			0	0	0	0	0	0	0	0	0	0	0	0	0	0	0	0	0	0	2	0	1	0
OTU1899	D_0__Bacteria	D_1__Proteobacteria	D_2__Betaproteobacteria	D_3__Burkholderiales	D_4__Comamonadaceae	D_5__Schlegelella	D_6__uncultured Schlegelella sp.	0	0	0	0	0	0	0	1	0	0	0	0	0	0	0	0	0	0	0	0	0	2
OTU1898	D_0__Bacteria	D_1__Proteobacteria	D_2__Betaproteobacteria	D_3__TRA3-20	D_4__uncultured bacterium	D_5__uncultured bacterium	D_6__uncultured bacterium	0	0	0	0	0	0	0	0	0	0	0	0	0	0	0	0	0	0	3	0	0	0
OTU1049	D_0__Bacteria	D_1__Planctomycetes	D_2__Pla4 lineage	D_3__uncultured bacterium	D_4__uncultured bacterium	D_5__uncultured bacterium	D_6__uncultured bacterium	0	0	0	0	0	0	0	0	0	0	0	0	0	0	0	0	0	0	3	4	0	0
OTU251	D_0__Bacteria	D_1__Chlorobi	D_2__Chlorobia	D_3__Chlorobiales	D_4__OPB56	D_5__uncultured bacterium	D_6__uncultured bacterium	0	3	3	1	11	14	0	1	11	3	3	83	0	13	38	11	18	33	0	1	0	5
OTU250	D_0__Bacteria	D_1__Proteobacteria	D_2__Alphaproteobacteria	D_3__Rhizobiales	D_4__Rhizobiales Incertae Sedis	D_5__Phreatobacter		2	6	1	6	11	4	0	9	2	5	0	9	10	6	3	0	10	12	10	1	1	4
OTU253	D_0__Bacteria	D_1__Firmicutes	D_2__Clostridia	D_3__Clostridiales	D_4__Syntrophomonadaceae	D_5__Thermosyntropha	D_6__uncultured bacterium	80	5	5	43	6	18	41	5	0	53	6	4	53	29	4	0	0	0	0	2	0	0
OTU700	D_0__Bacteria	D_1__Firmicutes	D_2__Negativicutes	D_3__Selenomonadales	D_4__Veillonellaceae	D_5__uncultured		0	0	0	0	0	0	0	0	0	0	1	22	0	0	0	0	0	0	0	0	0	0
OTU255	D_0__Bacteria	D_1__Nitrospirae	D_2__Nitrospira	D_3__Nitrospirales	D_4__Nitrospiraceae	D_5__uncultured	D_6__uncultured bacterium	0	0	1	0	0	0	0	0	0	0	1	0	0	0	0	0	0	0	175	6	4	0
OTU254	D_0__Bacteria	D_1__Verrucomicrobia	D_2__OPB35 soil group	D_3__uncultured bacterium	D_4__uncultured bacterium	D_5__uncultured bacterium	D_6__uncultured bacterium	1	14	16	5	15	13	0	26	45	11	17	11	11	14	20	0	0	0	5	0	3	1
OTU1282	D_0__Bacteria	D_1__Firmicutes	D_2__Clostridia	D_3__Clostridiales	D_4__Clostridiaceae 1	D_5__Clostridium sensu stricto 13		2	0	0	0	0	0	0	0	0	0	0	0	0	0	0	0	1	0	0	0	0	0
OTU259	D_0__Bacteria	D_1__Elusimicrobia	D_2__Elusimicrobia	D_3__Lineage IV	D_4__uncultured bacterium	D_5__uncultured bacterium	D_6__uncultured bacterium	21	16	16	2	12	18	9	5	14	4	1	2	9	4	0	0	0	0	33	17	24	16
OTU708	D_0__Bacteria	D_1__Thermotogae	D_2__Thermotogae	D_3__Thermotogales	D_4__Thermotogaceae	D_5__GAL15	D_6__uncultured bacterium	0	2	0	0	0	0	0	0	0	0	0	0	0	0	0	0	0	2	0	0	0	0
OTU1326	D_0__Bacteria	D_1__Firmicutes	D_2__Clostridia	D_3__D8A-2	D_4__uncultured bacterium	D_5__uncultured bacterium	D_6__uncultured bacterium	0	0	0	0	0	0	0	0	0	0	0	0	0	0	0	0	0	0	3	0	0	0
OTU1324	D_0__Bacteria	D_1__Proteobacteria	D_2__Gammaproteobacteria	D_3__Xanthomonadales	D_4__Nevskiaceae	D_5__Nevskia	D_6__uncultured bacterium	0	0	0	0	0	0	0	0	0	0	0	0	0	0	0	0	0	0	3	0	0	0
OTU488	D_0__Bacteria	D_1__Firmicutes	D_2__Bacilli	D_3__Bacillales	D_4__Planococcaceae	D_5__Paenisporosarcina		0	0	0	0	0	2	0	0	7	0	0	0	9	1	0	13	3	0	0	0	0	0
OTU1069	D_0__Bacteria	D_1__Proteobacteria	D_2__Alphaproteobacteria	D_3__Sphingomonadales	D_4__Sphingomonadaceae			0	0	0	0	0	0	0	0	0	0	0	0	0	0	0	0	0	0	4	0	0	0
OTU701	D_0__Bacteria	D_1__Proteobacteria	D_2__Deltaproteobacteria	D_3__Syntrophobacterales	D_4__Syntrophobacteraceae	D_5__uncultured	D_6__uncultured bacterium	0	0	1	0	0	6	1	5	1	0	2	0	0	0	0	0	0	0	0	0	0	0
OTU2280	D_0__Bacteria	D_1__Proteobacteria	D_2__Alphaproteobacteria	D_3__Rickettsiales	D_4__Rickettsiaceae	D_5__uncultured		0	0	0	0	0	0	0	0	0	0	0	0	0	0	0	0	0	0	0	2	0	0
OTU354	D_0__Bacteria	D_1__Proteobacteria	D_2__Betaproteobacteria	D_3__Rhodocyclales	D_4__Rhodocyclaceae	D_5__uncultured		0	0	0	0	0	0	0	0	0	0	0	0	0	0	0	0	0	0	101	8	6	7
OTU2035	D_0__Bacteria	D_1__Firmicutes	D_2__Clostridia	D_3__Clostridiales	D_4__TSAC18	D_5__uncultured bacterium	D_6__uncultured bacterium	0	0	0	0	0	0	0	0	0	0	0	0	3	0	0	0	0	0	0	0	0	0
OTU1974	D_0__Bacteria	D_1__Firmicutes	D_2__Bacilli	D_3__Bacillales	D_4__Thermoactinomycetaceae	D_5__Planifilum		0	0	0	0	0	0	0	0	0	0	0	0	0	2	0	0	0	0	0	0	0	0
OTU48	D_0__Bacteria	D_1__Proteobacteria	D_2__Betaproteobacteria	D_3__Hydrogenophilales	D_4__Hydrogenophilaceae	D_5__Hydrogenophilus	D_6__uncultured bacterium	211	222	35	187	43	54	164	81	33	153	31	37	182	320	15	6	2	0	4253	2492	814	1994
OTU47	D_0__Bacteria	D_1__Proteobacteria	D_2__Deltaproteobacteria	D_3__Oligoflexales	D_4__uncultured bacterium	D_5__uncultured bacterium	D_6__uncultured bacterium	735	874	632	690	526	835	663	542	442	461	324	798	446	896	463	9	1	0	3	4	1	0
OTU46	D_0__Bacteria	D_1__Proteobacteria	D_2__Betaproteobacteria	D_3__Hydrogenophilales	D_4__Hydrogenophilaceae	D_5__Thiobacter		1194	1128	1011	716	476	580	186	715	842	1168	1055	570	736	348	353	0	0	0	1016	1392	373	719
OTU45	D_0__Bacteria	D_1__Thermodesulfobacteria	D_2__Thermodesulfobacteria	D_3__Thermodesulfobacteriales	D_4__Thermodesulfobacteriaceae	D_5__Caldimicrobium	D_6__uncultured bacterium	193	185	199	295	102	177	468	265	328	1023	738	101	878	603	738	517	517	397	1917	1144	1145	768
OTU44	D_0__Bacteria	D_1__Proteobacteria	D_2__Betaproteobacteria	D_3__Hydrogenophilales	D_4__Hydrogenophilaceae	D_5__uncultured	D_6__uncultured bacterium	413	701	665	401	771	852	138	806	626	847	856	276	709	741	1217	86	100	67	1966	1582	801	2487
OTU43	D_0__Bacteria	D_1__Bacteroidetes	D_2__Bacteroidetes VC2.1 Bac22	D_3__uncultured bacterium	D_4__uncultured bacterium	D_5__uncultured bacterium	D_6__uncultured bacterium	7	26	12	1	8	16	5	12	15	15	3	15	30	13	4	65	66	61	0	5	56	360
OTU41	D_0__Bacteria	D_1__Chlorobi	D_2__Chlorobia	D_3__Chlorobiales	D_4__SJA-28	D_5__uncultured bacterium	D_6__uncultured bacterium	121	349	144	195	365	837	51	549	1842	88	696	1057	250	251	1146	678	634	801	4	0	0	4
OTU40	D_0__Bacteria	D_1__Chloroflexi	D_2__Anaerolineae	D_3__Anaerolineales	D_4__Anaerolineaceae	D_5__uncultured	D_6__uncultured bacterium	687	1305	1495	703	2140	1052	569	1622	955	714	590	608	837	695	854	273	392	282	9	4	2	2
OTU1644	D_0__Bacteria	D_1__Proteobacteria	D_2__Deltaproteobacteria	D_3__Oligoflexales	D_4__Oligoflexaceae	D_5__uncultured bacterium	D_6__uncultured bacterium	0	0	0	0	0	0	0	0	0	0	0	0	0	0	0	0	0	0	2	0	0	0
OTU58	D_0__Bacteria	D_1__Proteobacteria	D_2__Alphaproteobacteria	D_3__Sphingomonadales	D_4__Sphingomonadaceae	D_5__Sphingomonas	D_6__uncultured bacterium	109	204	191	282	459	240	198	121	98	154	121	149	144	187	195	359	233	278	291	30	61	153
OTU1646	D_0__Bacteria	D_1__Actinobacteria	D_2__Actinobacteria	D_3__Corynebacteriales	D_4__Corynebacteriaceae	D_5__uncultured	D_6__uncultured bacterium	0	0	0	0	0	0	0	0	0	0	0	0	0	0	1	0	0	0	0	0	0	0
OTU357	D_0__Bacteria	D_1__Proteobacteria	D_2__Gammaproteobacteria	D_3__Acidithiobacillales	D_4__Acidithiobacillaceae	D_5__Acidithiobacillus		0	0	0	0	0	0	0	0	2	0	0	0	0	0	0	0	0	0	104	0	0	0
OTU287	D_0__Bacteria	D_1__Verrucomicrobia	D_2__OPB35 soil group	D_3__uncultured bacterium	D_4__uncultured bacterium	D_5__uncultured bacterium	D_6__uncultured bacterium	0	12	11	5	4	9	5	1	7	2	14	0	10	15	19	0	3	10	36	8	4	2
OTU422	D_0__Bacteria	D_1__Chloroflexi	D_2__Anaerolineae	D_3__Anaerolineales	D_4__Anaerolineaceae	D_5__uncultured	D_6__uncultured bacterium	4	2	1	5	0	6	0	0	1	4	4	0	0	3	0	0	5	0	0	0	0	0
OTU2131	D_0__Bacteria	D_1__Proteobacteria	D_2__Gammaproteobacteria	D_3__Legionellales	D_4__Coxiellaceae	D_5__Aquicella	D_6__uncultured bacterium	0	0	0	0	0	0	0	0	0	0	0	0	0	0	0	0	0	0	0	1	1	0
OTU351	D_0__Bacteria	D_1__Firmicutes	D_2__Clostridia	D_3__Thermoanaerobacterales	D_4__Family XVII	D_5__Candidatus Fervidibacter		0	0	1	0	0	0	0	0	0	0	0	0	0	0	0	0	1	1	22	1	3	4
OTU174	D_0__Bacteria	D_1__Thermotogae	D_2__Thermotogae	D_3__Thermotogales	D_4__Thermotogaceae	D_5__Fervidobacterium		59	33	8	58	18	37	119	21	4	61	11	32	60	17	11	0	0	0	6	404	291	73
OTU176	D_0__Bacteria	D_1__Armatimonadetes	D_2__Chthonomonadetes	D_3__Chthonomonadales				0	23	87	0	92	0	0	80	17	7	52	89	22	87	86	0	0	0	0	0	0	0
OTU177	D_0__Bacteria	D_1__Chloroflexi	D_2__KD4-96	D_3__uncultured bacterium	D_4__uncultured bacterium	D_5__uncultured bacterium	D_6__uncultured bacterium	54	56	63	61	67	32	4	46	94	36	48	38	79	32	46	79	108	40	90	1	5	1
OTU170	D_0__Bacteria	D_1__Chloroflexi	D_2__Anaerolineae	D_3__Anaerolineales	D_4__Anaerolineaceae	D_5__uncultured	D_6__uncultured bacterium	2	3	1	0	8	0	1	0	1	0	4	0	1	5	9	289	473	349	0	3	3	6
OTU171	D_0__Bacteria	D_1__Proteobacteria	D_2__Betaproteobacteria	D_3__Methylophilales	D_4__Methylophilaceae	D_5__uncultured	D_6__uncultured bacterium	2	33	86	12	46	48	6	58	148	26	130	58	24	41	37	0	0	0	0	0	0	1
OTU172	D_0__Bacteria	D_1__Chloroflexi	D_2__uncultured					6	2	4	2	4	12	13	2	12	43	18	86	25	37	33	39	57	84	0	0	0	0
OTU1137	D_0__Bacteria	D_1__Proteobacteria	D_2__Gammaproteobacteria	D_3__Chromatiales	D_4__Chromatiaceae	D_5__Rheinheimera	D_6__uncultured Rheinheimera sp.	0	0	0	0	0	0	0	0	0	0	0	0	0	0	0	0	0	0	5	0	0	0
OTU1706	D_0__Bacteria	D_1__Acidobacteria	D_2__Acidobacteria	D_3__Subgroup 4	D_4__11-24	D_5__uncultured bacterium	D_6__uncultured bacterium	0	0	0	0	0	0	0	0	0	0	0	0	0	0	0	0	0	0	6	0	0	0
OTU420	D_0__Bacteria	D_1__Cyanobacteria	D_2__ML635J-21	D_3__uncultured bacterium	D_4__uncultured bacterium	D_5__uncultured bacterium	D_6__uncultured bacterium	0	0	0	0	0	0	0	0	0	0	0	0	0	0	0	0	0	0	38	2	3	0
OTU178	D_0__Bacteria	D_1__Aminicenantes	D_2__uncultured bacterium	D_3__uncultured bacterium	D_4__uncultured bacterium	D_5__uncultured bacterium	D_6__uncultured bacterium	35	5	21	18	1	2	14	4	3	41	8	3	8	7	1	0	0	0	406	42	20	2
OTU179	D_0__Bacteria	D_1__Armatimonadetes	D_2__Chthonomonadetes	D_3__Chthonomonadales				24	19	24	12	3	5	26	3	2	21	17	2	5	4	7	0	0	0	331	95	61	41
OTU1388	D_0__Bacteria	D_1__Proteobacteria	D_2__Alphaproteobacteria	D_3__Rhodospirillales	D_4__Acetobacteraceae	D_5__uncultured	D_6__uncultured bacterium	0	0	0	0	0	0	0	0	0	0	0	0	0	0	0	0	0	0	2	0	2	0
OTU707	D_0__Bacteria	D_1__Firmicutes	D_2__Bacilli	D_3__Bacillales	D_4__Bacillaceae	D_5__Bacillus	D_6__Hydrogenibacillus schlegelii	2	0	0	0	0	0	0	0	0	0	0	0	0	0	0	0	0	0	0	0	0	0
OTU427	D_0__Bacteria	D_1__Firmicutes	D_2__Clostridia	D_3__Clostridiales	D_4__TSAC18			0	0	0	0	0	0	0	0	0	0	0	0	0	0	0	0	0	0	52	3	7	1
OTU2255	D_0__Bacteria	D_1__Proteobacteria	D_2__Deltaproteobacteria	D_3__Bdellovibrionales	D_4__Bdellovibrionaceae	D_5__OM27 clade	D_6__uncultured bacterium	0	0	0	0	0	0	0	0	0	0	0	0	0	0	0	0	0	0	2	0	0	0
OTU51	D_0__Bacteria	D_1__Proteobacteria	D_2__Gammaproteobacteria	D_3__Chromatiales	D_4__Halothiobacillaceae	D_5__Thiofaba	D_6__uncultured bacterium	0	0	0	0	0	2	0	0	0	0	0	0	0	0	0	3	0	3	74	22	27	28
OTU1428	D_0__Bacteria	D_1__Proteobacteria	D_2__Deltaproteobacteria	D_3__Bdellovibrionales	D_4__Bdellovibrionaceae	D_5__Bdellovibrio		0	0	4	0	3	0	0	3	1	0	2	1	0	0	0	0	0	0	2	0	1	6
OTU875	D_0__Bacteria	D_1__Proteobacteria	D_2__Deltaproteobacteria	D_3__GR-WP33-30	D_4__uncultured bacterium	D_5__uncultured bacterium	D_6__uncultured bacterium	0	0	0	0	0	0	0	0	0	0	0	0	0	0	0	0	0	0	6	1	0	0
OTU877	D_0__Bacteria	D_1__Proteobacteria	D_2__Epsilonproteobacteria	D_3__Campylobacterales	D_4__Campylobacteraceae	D_5__Arcobacter	D_6__uncultured bacterium	0	0	0	0	0	0	0	0	0	0	0	0	0	0	0	0	0	0	9	0	0	0
OTU876	D_0__Bacteria	D_1__Proteobacteria	D_2__Betaproteobacteria	D_3__Neisseriales	D_4__Neisseriaceae	D_5__Chromobacterium		0	0	0	0	0	0	0	0	0	0	0	0	0	0	0	0	0	0	8	0	0	0
OTU871	D_0__Bacteria	D_1__TM6	D_2__uncultured bacterium	D_3__uncultured bacterium	D_4__uncultured bacterium	D_5__uncultured bacterium	D_6__uncultured bacterium	0	0	0	0	0	0	0	0	0	0	0	0	0	0	0	0	0	0	9	0	0	0
OTU873	D_0__Bacteria	D_1__Acidobacteria	D_2__Acidobacteria	D_3__Subgroup 3	D_4__PAUC26f	D_5__uncultured bacterium	D_6__uncultured bacterium	0	0	0	0	0	0	0	0	0	0	0	0	0	0	0	0	0	0	6	1	0	0
OTU872	D_0__Bacteria	D_1__Nitrospirae	D_2__Nitrospira	D_3__Nitrospirales	D_4__Nitrospiraceae	D_5__uncultured	D_6__uncultured Nitrospirae bacterium	2	0	0	0	0	0	0	0	0	0	2	2	0	0	0	0	0	0	2	0	0	0
OTU641	D_0__Bacteria	D_1__Cyanobacteria	D_2__ML635J-21	D_3__uncultured bacterium	D_4__uncultured bacterium	D_5__uncultured bacterium	D_6__uncultured bacterium	0	0	0	4	0	0	0	0	0	0	0	0	0	0	0	0	0	0	18	1	0	0
OTU879	D_0__Bacteria	D_1__Thermotogae	D_2__Thermotogae	D_3__Thermotogales	D_4__Thermotogaceae	D_5__GAL15	D_6__uncultured bacterium	0	0	0	0	0	0	0	0	0	0	0	0	0	0	0	0	0	0	5	0	4	1
OTU878	D_0__Bacteria	D_1__Bacteroidetes	D_2__Sphingobacteriia	D_3__Sphingobacteriales	D_4__FFCH9454	D_5__uncultured bacterium	D_6__uncultured bacterium	0	0	0	0	0	0	0	0	0	0	0	0	0	0	0	0	0	0	7	0	0	0
OTU288	D_0__Bacteria	D_1__Firmicutes	D_2__Bacilli	D_3__Bacillales	D_4__Bacillaceae	D_5__Bacillus		7	6	2	5	14	16	8	1	20	14	16	34	47	15	11	73	47	11	2	1	0	1
OTU1948	D_0__Bacteria	D_1__Firmicutes	D_2__Clostridia	D_3__Clostridiales	D_4__Syntrophomonadaceae	D_5__Dethiobacter	D_6__uncultured bacterium	0	0	0	0	0	0	0	0	0	0	0	0	0	0	0	0	0	2	0	0	0	0
OTU289	D_0__Bacteria	D_1__Hydrogenedentes	D_2__Candidatus Hydrogenedens terephthalicus JGI OTU-1	D_3__Candidatus Hydrogenedens terephthalicus JGI OTU-1	D_4__Candidatus Hydrogenedens terephthalicus JGI OTU-1	D_5__Candidatus Hydrogenedens terephthalicus JGI OTU-1	D_6__Candidatus Hydrogenedens terephthalicus JGI OTU-1	18	29	18	15	19	18	15	22	20	24	13	63	14	26	15	0	0	0	0	0	0	0
OTU589	D_0__Bacteria	D_1__Thermotogae	D_2__Thermotogae	D_3__Thermotogales	D_4__Thermotogaceae	D_5__GAL15	D_6__uncultured bacterium	0	0	0	0	0	0	0	0	0	0	0	0	0	0	0	0	0	0	8	0	2	2
OTU705	D_0__Bacteria	D_1__Nitrospirae	D_2__Nitrospira	D_3__Nitrospirales	D_4__Nitrospiraceae	D_5__uncultured	D_6__uncultured Nitrospirae bacterium	0	0	0	0	0	0	0	0	2	0	0	0	0	0	0	0	0	0	6	0	5	0
OTU581	D_0__Bacteria	D_1__Synergistetes	D_2__Synergistia	D_3__Synergistales	D_4__Synergistaceae	D_5__uncultured	D_6__uncultured bacterium	0	0	0	0	0	0	0	0	0	0	0	0	0	0	0	4	0	2	3	0	5	1
OTU580	D_0__Bacteria	D_1__Proteobacteria	D_2__Alphaproteobacteria	D_3__Rhodospirillales	D_4__Rhodospirillaceae	D_5__uncultured	D_6__uncultured bacterium	0	0	0	0	0	0	0	0	0	0	0	0	0	0	0	0	0	0	0	0	0	3
OTU582	D_0__Bacteria	D_1__Proteobacteria	D_2__Betaproteobacteria	D_3__Burkholderiales	D_4__Comamonadaceae	D_5__uncultured	D_6__uncultured prokaryote	0	0	0	0	0	0	0	0	0	0	0	0	0	0	0	0	0	0	18	0	0	0
OTU585	D_0__Bacteria	D_1__Planctomycetes	D_2__Planctomycetacia	D_3__Planctomycetales	D_4__Planctomycetaceae	D_5__Pir3 lineage		0	4	1	0	0	11	0	1	4	0	0	4	0	0	0	0	0	0	0	0	0	0
OTU587	D_0__Bacteria	D_1__Nitrospirae	D_2__Nitrospira	D_3__Nitrospirales	D_4__Nitrospiraceae	D_5__Nitrospira		0	0	0	0	0	0	0	0	0	0	0	0	0	0	0	0	0	0	22	5	5	8
OTU1253	D_0__Bacteria	D_1__Proteobacteria	D_2__Alphaproteobacteria	D_3__Rhodobacterales	D_4__Rhodobacteraceae	D_5__Rubellimicrobium	D_6__uncultured bacterium	0	0	0	0	0	0	0	0	0	0	0	0	0	0	0	0	3	0	0	0	0	0
OTU1251	D_0__Bacteria	D_1__Acidobacteria	D_2__Acidobacteria	D_3__Subgroup 4	D_4__Unknown Family	D_5__Candidatus Chloracidobacterium		0	0	0	0	0	0	0	0	0	0	0	0	0	0	0	0	0	0	3	0	0	0
OTU648	D_0__Bacteria	D_1__Proteobacteria	D_2__Epsilonproteobacteria	D_3__Campylobacterales	D_4__Helicobacteraceae	D_5__uncultured	D_6__uncultured bacterium	0	0	0	0	0	0	0	0	0	0	0	0	0	0	0	0	0	0	20	6	8	12
OTU1255	D_0__Bacteria	D_1__Chloroflexi	D_2__uncultured	D_3__uncultured bacterium	D_4__uncultured bacterium	D_5__uncultured bacterium	D_6__uncultured bacterium	0	0	0	0	0	0	0	0	0	0	0	0	0	0	0	0	0	0	3	1	0	0
OTU1254	D_0__Bacteria	D_1__Proteobacteria	D_2__Deltaproteobacteria	D_3__Sva0485	D_4__uncultured bacterium	D_5__uncultured bacterium	D_6__uncultured bacterium	0	0	0	1	0	0	2	0	0	0	0	0	0	1	0	0	0	0	2	3	1	0
OTU1392	D_0__Bacteria	D_1__Bacteroidetes	D_2__Sphingobacteriia	D_3__Sphingobacteriales	D_4__Chitinophagaceae	D_5__uncultured	D_6__uncultured bacterium	0	0	0	0	0	0	0	0	0	0	0	0	0	0	0	0	0	0	3	0	0	0
OTU1393	D_0__Bacteria	D_1__Firmicutes	D_2__Bacilli	D_3__Lactobacillales	D_4__Streptococcaceae	D_5__Streptococcus	D_6__uncultured bacterium	0	0	0	0	0	0	0	0	0	0	0	0	0	0	0	0	0	0	1	0	0	0
OTU1390	D_0__Bacteria	D_1__Proteobacteria	D_2__Deltaproteobacteria	D_3__Desulfurellales	D_4__Desulfurellaceae	D_5__uncultured	D_6__uncultured bacterium	0	0	0	0	0	0	0	0	0	0	0	0	0	0	0	0	0	0	6	0	0	1
OTU1258	D_0__Bacteria	D_1__Actinobacteria	D_2__Actinobacteria	D_3__Micrococcales	D_4__Micrococcaceae	D_5__Arthrobacter	D_6__uncultured bacterium	0	0	0	0	0	0	0	0	0	0	0	0	0	0	0	0	0	4	0	0	0	0
OTU1395	D_0__Bacteria	D_1__Proteobacteria	D_2__Gammaproteobacteria	D_3__Xanthomonadales	D_4__Solimonadaceae	D_5__Fontimonas		0	0	0	1	0	0	0	0	0	0	0	0	0	0	0	0	0	0	3	1	0	0
OTU512	D_0__Bacteria	D_1__Proteobacteria	D_2__Alphaproteobacteria	D_3__Rickettsiales	D_4__SM2D12			0	2	12	0	0	0	0	0	0	0	1	0	0	0	0	0	0	4	0	9	1	0
OTU511	D_0__Bacteria	D_1__Firmicutes	D_2__Bacilli	D_3__Bacillales	D_4__Paenibacillaceae	D_5__Brevibacillus		0	2	0	0	3	1	1	0	0	6	6	0	1	0	2	1	0	6	17	0	0	0
OTU517	D_0__Bacteria	D_1__Actinobacteria	D_2__Acidimicrobiia	D_3__Acidimicrobiales	D_4__Acidimicrobiaceae	D_5__uncultured		0	0	0	3	0	0	0	0	0	0	3	3	0	3	0	4	4	5	0	0	0	0
OTU514	D_0__Bacteria	D_1__Nitrospirae	D_2__Nitrospira	D_3__Nitrospirales	D_4__Nitrospiraceae	D_5__Thermodesulfovibrio	D_6__uncultured bacterium	29	34	55	48	34	32	109	94	41	39	8	8	15	18	4	0	0	0	155	61	51	56
OTU1554	D_0__Bacteria	D_1__Actinobacteria	D_2__MB-A2-108	D_3__uncultured bacterium	D_4__uncultured bacterium	D_5__uncultured bacterium	D_6__uncultured bacterium	0	0	0	1	0	0	0	0	0	0	0	0	0	0	0	0	0	0	0	1	0	1
OTU518	D_0__Bacteria	D_1__Chloroflexi	D_2__uncultured	D_3__uncultured bacterium	D_4__uncultured bacterium	D_5__uncultured bacterium	D_6__uncultured bacterium	3	0	0	0	0	0	0	0	0	0	0	0	0	0	0	0	0	0	0	1	0	1
OTU450	D_0__Bacteria	D_1__Armatimonadetes	D_2__Chthonomonadetes	D_3__Chthonomonadales	D_4__Chthonomonadaceae	D_5__Chthonomonas	D_6__uncultured bacterium	0	0	0	0	0	0	0	0	0	0	0	5	0	0	5	0	10	10	0	0	1	0
OTU457	D_0__Bacteria	D_1__Firmicutes	D_2__Bacilli	D_3__Bacillales	D_4__Alicyclobacillaceae	D_5__Alicyclobacillus	D_6__uncultured bacterium	0	0	0	0	0	0	0	0	0	0	0	0	0	0	0	0	0	0	58	0	0	0
OTU456	D_0__Bacteria	D_1__Thermotogae	D_2__Thermotogae	D_3__Thermotogales	D_4__Thermotogaceae	D_5__GAL15	D_6__uncultured bacterium	0	0	0	0	0	0	0	0	0	0	0	0	0	1	0	0	0	0	24	6	4	4
OTU455	D_0__Bacteria	D_1__Planctomycetes	D_2__Planctomycetacia	D_3__Planctomycetales	D_4__Planctomycetaceae			2	6	7	1	5	3	0	2	2	0	5	5	1	2	1	6	1	1	0	0	0	0
OTU454	D_0__Bacteria	D_1__Acidobacteria	D_2__Acidobacteria	D_3__Subgroup 4	D_4__11-24	D_5__uncultured bacterium	D_6__uncultured bacterium	0	0	4	0	0	6	0	0	11	0	1	6	1	0	0	0	0	0	18	0	2	10
OTU683	D_0__Bacteria	D_1__Proteobacteria	D_2__Deltaproteobacteria	D_3__Desulfobacterales	D_4__Desulfobacteraceae	D_5__Desulfatirhabdium	D_6__uncultured bacterium	0	0	0	0	0	0	0	0	0	0	0	0	0	0	0	0	0	0	16	2	1	2
OTU811	D_0__Bacteria	D_1__Verrucomicrobia	D_2__Verrucomicrobia Incertae Sedis	D_3__Unknown Order	D_4__Unknown Family	D_5__Candidatus Methylacidiphilum	D_6__uncultured bacterium	0	0	0	0	0	0	0	0	0	0	0	0	0	0	0	0	0	0	9	0	0	0
OTU1573	D_0__Bacteria	D_1__Proteobacteria	D_2__TA18	D_3__uncultured bacterium	D_4__uncultured bacterium	D_5__uncultured bacterium	D_6__uncultured bacterium	0	0	0	0	0	0	0	0	0	0	0	0	0	0	0	0	0	0	0	1	1	0
OTU228	D_0__Bacteria	D_1__Chloroflexi	D_2__Thermomicrobia	D_3__JG30-KF-CM45	D_4__uncultured bacterium	D_5__uncultured bacterium	D_6__uncultured bacterium	26	15	22	15	17	12	11	12	12	22	30	11	7	6	14	17	30	40	0	0	0	0
OTU229	D_0__Bacteria	D_1__Planctomycetes	D_2__Planctomycetacia	D_3__Planctomycetales	D_4__Planctomycetaceae	D_5__uncultured	D_6__uncultured bacterium	23	26	22	18	12	11	15	22	17	13	15	20	18	19	26	36	41	17	0	0	0	0
OTU220	D_0__Bacteria	D_1__Cyanobacteria	D_2__Cyanobacteria	D_3__SubsectionIII	D_4__FamilyI	D_5__Leptolyngbya	D_6__uncultured bacterium	0	14	2	0	13	16	10	2	27	6	8	6	1	4	2	25	19	18	0	0	0	0
OTU221	D_0__Bacteria	D_1__Bacteroidetes	D_2__SB-5	D_3__uncultured bacterium	D_4__uncultured bacterium	D_5__uncultured bacterium	D_6__uncultured bacterium	37	16	33	37	52	1	6	5	5	26	0	1	10	7	0	6	3	5	44	19	16	19
OTU222	D_0__Bacteria	D_1__Proteobacteria	D_2__Betaproteobacteria	D_3__Burkholderiales	D_4__Burkholderiales Incertae Sedis	D_5__Thiomonas		0	0	0	0	0	0	0	0	0	0	0	0	0	0	0	0	0	0	587	21	3	12
OTU224	D_0__Bacteria	D_1__Proteobacteria	D_2__Deltaproteobacteria	D_3__Syntrophobacterales	D_4__Syntrophaceae	D_5__uncultured		22	21	34	26	19	21	8	23	23	18	31	20	9	16	25	0	2	6	3	0	0	0
OTU225	D_0__Bacteria	D_1__Nitrospirae	D_2__Nitrospira	D_3__Nitrospirales	D_4__Nitrospiraceae	D_5__Nitrospira		1	39	40	0	9	16	1	26	37	2	39	17	7	0	15	22	15	5	9	5	7	29
OTU226	D_0__Bacteria	D_1__Acidobacteria	D_2__Acidobacteria	D_3__Subgroup 3	D_4__Elev-16S-1166	D_5__uncultured bacterium	D_6__uncultured bacterium	0	0	0	0	0	0	0	0	19	0	0	23	0	2	8	82	65	89	0	0	0	0
OTU1496	D_0__Bacteria	D_1__Bacteroidetes	D_2__Cytophagia	D_3__Cytophagales	D_4__Cytophagaceae	D_5__Flexibacter	D_6__uncultured Flexibacteraceae bacterium	0	0	0	0	0	0	0	0	0	0	0	0	0	0	1	0	0	2	0	0	0	0
OTU1086	D_0__Bacteria	D_1__Hydrogenedentes	D_2__uncultured bacterium	D_3__uncultured bacterium	D_4__uncultured bacterium	D_5__uncultured bacterium	D_6__uncultured bacterium	0	0	0	0	0	0	0	0	0	0	0	0	0	0	0	0	0	0	4	0	0	0
OTU1087	D_0__Bacteria	D_1__Actinobacteria	D_2__OPB41	D_3__uncultured actinomycete	D_4__uncultured actinomycete	D_5__uncultured actinomycete	D_6__uncultured actinomycete	0	0	0	0	0	0	0	2	0	0	0	0	3	0	0	0	0	0	0	0	0	0
OTU442	D_0__Bacteria	D_1__Proteobacteria	D_2__Deltaproteobacteria	D_3__Bdellovibrionales	D_4__Bacteriovoracaceae	D_5__uncultured	D_6__uncultured bacterium	0	0	0	0	0	0	0	0	0	0	0	0	0	0	0	0	0	0	23	4	1	5
OTU1081	D_0__Bacteria	D_1__Proteobacteria	D_2__Betaproteobacteria	D_3__Burkholderiales	D_4__Burkholderiaceae	D_5__Chitinimonas	D_6__Chitinimonas taiwanensis	0	0	0	0	0	0	0	0	0	0	0	0	0	0	0	0	0	0	5	0	0	0
OTU1919	D_0__Bacteria	D_1__Proteobacteria	D_2__Deltaproteobacteria	D_3__Oligoflexales	D_4__uncultured bacterium	D_5__uncultured bacterium	D_6__uncultured bacterium	0	0	0	0	0	0	0	0	0	0	0	0	0	0	0	0	0	0	2	0	0	0
OTU443	D_0__Bacteria	D_1__Deinococcus-Thermus	D_2__Deinococci	D_3__Thermales	D_4__Thermaceae	D_5__Meiothermus	D_6__uncultured bacterium	0	0	0	0	0	0	0	0	0	0	0	0	0	0	0	0	0	0	47	0	0	0
OTU773	D_0__Bacteria	D_1__Proteobacteria	D_2__Betaproteobacteria	D_3__Burkholderiales	D_4__Comamonadaceae	D_5__Hydrogenophaga	D_6__uncultured bacterium	0	0	0	0	0	0	0	0	0	0	0	0	0	0	0	0	0	0	1	2	4	1
OTU1024	D_0__Bacteria	D_1__Chlorobi	D_2__Ignavibacteria	D_3__Ignavibacteriales	D_4__BSV26	D_5__uncultured bacterium	D_6__uncultured bacterium	0	0	0	0	0	0	0	0	0	0	0	0	0	0	0	2	0	0	6	0	0	0
OTU1025	D_0__Bacteria	D_1__Nitrospirae	D_2__Nitrospira	D_3__Nitrospirales	D_4__Nitrospiraceae	D_5__uncultured	D_6__uncultured bacterium	0	0	0	0	0	0	0	0	0	0	0	0	0	0	0	0	0	0	6	0	0	0
OTU771	D_0__Bacteria	D_1__Thermotogae	D_2__Thermotogae	D_3__Thermotogales	D_4__Thermotogaceae	D_5__EM3		0	0	0	0	0	0	0	0	0	0	0	0	0	0	0	0	0	0	6	6	2	1
OTU714	D_0__Bacteria	D_1__Firmicutes	D_2__Bacilli	D_3__Bacillales	D_4__Paenibacillaceae	D_5__Brevibacillus	D_6__Brevibacillus borstelensis	0	0	0	0	0	0	0	0	0	0	0	0	0	0	0	0	0	0	15	0	0	0
OTU358	D_0__Bacteria	D_1__Actinobacteria	D_2__Actinobacteria	D_3__Micrococcales	D_4__Micrococcaceae	D_5__Arthrobacter		6	1	2	1	4	0	4	1	0	0	2	0	0	1	0	0	0	2	3	1	0	5
OTU359	D_0__Bacteria	D_1__TA06	D_2__uncultured bacterium	D_3__uncultured bacterium	D_4__uncultured bacterium	D_5__uncultured bacterium	D_6__uncultured bacterium	0	0	0	0	0	2	2	0	0	0	1	0	0	0	0	0	0	0	13	4	0	0
OTU428	D_0__Bacteria	D_1__Proteobacteria	D_2__Betaproteobacteria	D_3__Burkholderiales	D_4__Comamonadaceae			0	0	0	0	0	0	0	0	0	0	0	0	0	0	0	13	16	12	0	0	0	0
OTU426	D_0__Bacteria	D_1__Proteobacteria	D_2__Deltaproteobacteria	D_3__Myxococcales	D_4__Phaselicystidaceae	D_5__Phaselicystis		1	0	5	0	0	3	0	0	11	0	1	7	0	0	5	4	0	0	2	2	0	0
OTU355	D_0__Bacteria	D_1__Chloroflexi	D_2__Anaerolineae	D_3__Anaerolineales	D_4__Anaerolineaceae	D_5__uncultured	D_6__uncultured bacterium	6	9	7	5	3	18	4	9	11	4	9	18	7	18	11	0	5	0	0	1	0	0
OTU425	D_0__Bacteria	D_1__Verrucomicrobia	D_2__OPB35 soil group	D_3__uncultured bacterium	D_4__uncultured bacterium	D_5__uncultured bacterium	D_6__uncultured bacterium	0	1	0	0	0	0	0	0	0	0	0	0	0	0	0	0	0	0	17	14	4	7
OTU350	D_0__Bacteria	D_1__Proteobacteria	D_2__Deltaproteobacteria	D_3__Myxococcales	D_4__mle1-27	D_5__uncultured bacterium	D_6__uncultured bacterium	0	1	2	0	0	2	0	0	11	0	0	88	0	0	77	8	7	12	0	1	0	2
OTU352	D_0__Bacteria	D_1__Proteobacteria	D_2__Betaproteobacteria	D_3__Burkholderiales	D_4__Comamonadaceae	D_5__Tepidimonas		0	5	1	0	5	2	0	2	4	4	1	21	3	3	3	0	0	0	87	213	375	2559
OTU353	D_0__Bacteria	D_1__Bacteroidetes	D_2__Cytophagia	D_3__Cytophagales	D_4__Cytophagaceae	D_5__uncultured	D_6__uncultured bacterium	0	0	0	0	0	0	0	0	0	0	1	0	0	0	1	9	14	7	0	0	0	0
OTU644	D_0__Bacteria	D_1__Armatimonadetes	D_2__Chthonomonadetes	D_3__Chthonomonadales	D_4__uncultured bacterium	D_5__uncultured bacterium	D_6__uncultured bacterium	0	0	0	0	0	0	0	0	2	0	2	3	0	0	0	0	0	0	7	0	1	0
OTU642	D_0__Bacteria	D_1__Proteobacteria	D_2__Betaproteobacteria	D_3__Burkholderiales	D_4__Comamonadaceae	D_5__Schlegelella	D_6__uncultured Schlegelella sp.	0	0	0	0	0	0	0	0	0	0	0	0	0	0	0	0	0	0	18	0	0	0
OTU128	D_0__Bacteria	D_1__Chloroflexi	D_2__uncultured					385	541	296	445	230	160	174	282	154	167	220	56	153	108	122	9	3	8	246	23	11	17
OTU127	D_0__Bacteria	D_1__Proteobacteria	D_2__Deltaproteobacteria	D_3__Desulfobacterales	D_4__Desulfobacteraceae	D_5__Sva0081 sediment group		24	138	555	94	266	394	49	223	389	42	227	267	33	213	352	5	25	13	0	0	0	0
OTU126	D_0__Bacteria	D_1__S2R-29						40	30	3	177	25	3	13	3	0	48	1	0	1314	16	1	27	44	32	828	204	251	372
OTU125	D_0__Bacteria	D_1__Aquificae	D_2__Aquificae	D_3__Aquificales	D_4__Aquificaceae	D_5__Thermocrinis		20	22	22	39	6	9	4	14	2	44	15	7	13	8	10	0	1	3	3428	450	434	282
OTU123	D_0__Bacteria	D_1__Bacteroidetes	D_2__Cytophagia	D_3__Order IV	D_4__Unknown Family	D_5__Thermonema	D_6__Thermonema rossianum	0	1	2	0	0	0	0	0	1	0	0	1	0	0	0	2	0	0	0	757	1056	263
OTU122	D_0__Bacteria	D_1__Acidobacteria	D_2__Acidobacteria	D_3__Subgroup 4	D_4__Unknown Family			38	57	7	363	63	26	27	6	1	136	3	0	1054	46	1	0	0	0	6	9	15	155
OTU121	D_0__Bacteria	D_1__Chloroflexi	D_2__Anaerolineae	D_3__Anaerolineales	D_4__Anaerolineaceae	D_5__Anaerolinea	D_6__uncultured bacterium	1125	42	11	41	49	41	324	14	6	61	4	95	64	59	15	0	0	0	70	285	176	592
OTU120	D_0__Bacteria	D_1__Chloroflexi	D_2__uncultured					31	25	44	52	13	28	17	17	23	69	44	36	54	53	52	307	277	259	0	0	5	28
OTU2173	D_0__Bacteria	D_1__Thermotogae	D_2__Thermotogae	D_3__Thermotogales	D_4__Thermotogaceae	D_5__GAL15	D_6__uncultured bacterium	0	0	0	0	0	0	0	0	0	0	0	0	0	0	0	0	0	0	4	0	0	0
OTU227	D_0__Bacteria	D_1__Nitrospirae	D_2__Nitrospira	D_3__Nitrospirales	D_4__Nitrospiraceae	D_5__uncultured	D_6__uncultured Nitrospirae bacterium	0	0	0	0	0	0	0	0	0	0	0	0	0	0	0	0	0	0	251	34	16	10
OTU909	D_0__Bacteria	D_1__Chloroflexi	D_2__uncultured	D_3__uncultured bacterium	D_4__uncultured bacterium	D_5__uncultured bacterium	D_6__uncultured bacterium	0	0	0	0	0	0	0	0	0	0	0	0	0	0	0	0	0	0	4	2	0	0
OTU908	D_0__Bacteria	D_1__Proteobacteria	D_2__Gammaproteobacteria	D_3__Legionellales	D_4__Legionellaceae	D_5__Legionella		0	0	0	4	3	1	0	0	1	0	0	0	0	0	0	5	0	0	0	0	1	0
OTU489	D_0__Bacteria	D_1__Bacteroidetes	D_2__Sphingobacteriia	D_3__Sphingobacteriales	D_4__Chitinophagaceae	D_5__Hydrotalea		0	0	0	0	0	0	0	0	0	0	0	0	0	0	0	0	0	0	39	0	10	1
OTU555	D_0__Bacteria	D_1__Parcubacteria	D_2__uncultured bacterium	D_3__uncultured bacterium	D_4__uncultured bacterium	D_5__uncultured bacterium	D_6__uncultured bacterium	0	0	0	0	0	0	0	0	0	0	0	0	0	0	0	0	0	0	26	0	0	0
OTU905	D_0__Bacteria	D_1__Firmicutes	D_2__Bacilli	D_3__SHBZ1548	D_4__uncultured bacterium	D_5__uncultured bacterium	D_6__uncultured bacterium	0	0	0	0	0	0	0	0	0	0	0	0	0	0	0	0	0	0	11	0	0	0
OTU343	D_0__Bacteria	D_1__Proteobacteria	D_2__Betaproteobacteria	D_3__Hydrogenophilales	D_4__Hydrogenophilaceae	D_5__Thiobacillus	D_6__uncultured bacterium	0	0	0	0	0	0	0	0	0	0	0	0	0	0	0	0	0	0	89	25	16	5
OTU907	D_0__Bacteria	D_1__Verrucomicrobia	D_2__B29	D_3__uncultured bacterium	D_4__uncultured bacterium	D_5__uncultured bacterium	D_6__uncultured bacterium	0	0	0	0	0	0	0	0	0	0	0	0	0	0	0	0	0	0	6	1	0	0
OTU901	D_0__Bacteria	D_1__Proteobacteria	D_2__Deltaproteobacteria	D_3__GR-WP33-30	D_4__uncultured bacterium	D_5__uncultured bacterium	D_6__uncultured bacterium	0	0	0	0	0	0	0	0	0	0	0	0	0	0	0	0	0	0	9	0	0	0
OTU900	D_0__Bacteria	D_1__Proteobacteria	D_2__Alphaproteobacteria	D_3__Rhizobiales	D_4__Rhizobiales Incertae Sedis	D_5__Bauldia		0	0	0	0	3	0	0	0	0	0	0	0	0	0	0	0	2	0	0	0	0	0
OTU903	D_0__Bacteria	D_1__Proteobacteria	D_2__Deltaproteobacteria	D_3__Desulfurellales	D_4__Desulfurellaceae	D_5__uncultured	D_6__uncultured bacterium	0	0	0	0	0	0	0	0	0	0	0	0	0	0	0	0	0	0	8	0	0	0
OTU1172	D_0__Bacteria	D_1__Planctomycetes	D_2__Planctomycetacia	D_3__Planctomycetales	D_4__Planctomycetaceae	D_5__uncultured		3	0	0	0	0	0	0	0	0	1	0	0	0	0	0	0	0	0	0	0	0	0
OTU1170	D_0__Bacteria	D_1__Proteobacteria	D_2__Betaproteobacteria	D_3__Hydrogenophilales	D_4__Hydrogenophilaceae	D_5__uncultured	D_6__uncultured bacterium	0	0	0	0	0	0	0	0	0	0	0	0	0	0	0	0	0	0	4	1	0	2
OTU1171	D_0__Bacteria	D_1__Verrucomicrobia	D_2__S-BQ2-57 soil group	D_3__uncultured bacterium	D_4__uncultured bacterium	D_5__uncultured bacterium	D_6__uncultured bacterium	0	0	0	0	0	0	0	0	0	0	0	0	0	0	0	0	0	0	5	4	0	0
OTU1176	D_0__Bacteria	D_1__Proteobacteria	D_2__Alphaproteobacteria	D_3__Rhodospirillales	D_4__Acetobacteraceae	D_5__Acidicaldus	D_6__uncultured bacterium	0	0	0	0	0	0	0	0	0	0	0	0	0	0	0	0	0	0	7	0	0	0
OTU1177	D_0__Bacteria	D_1__Proteobacteria	D_2__Gammaproteobacteria	D_3__Pseudomonadales	D_4__Moraxellaceae	D_5__Acinetobacter		0	0	0	0	0	0	0	0	0	0	0	0	0	0	0	0	0	0	8	0	0	0
OTU1174	D_0__Bacteria	D_1__Deinococcus-Thermus	D_2__Deinococci	D_3__Thermales	D_4__Thermaceae	D_5__Meiothermus	D_6__uncultured bacterium	0	0	0	0	0	0	0	0	2	0	0	0	2	0	0	0	0	0	0	0	0	3
OTU1175	D_0__Bacteria	D_1__Acidobacteria	D_2__Acidobacteria	D_3__Subgroup 6	D_4__uncultured Acidobacteria bacterium	D_5__uncultured Acidobacteria bacterium	D_6__uncultured Acidobacteria bacterium	0	0	0	0	0	0	0	0	0	0	0	0	0	0	0	0	0	0	8	0	0	0
OTU1601	D_0__Bacteria	D_1__Acidobacteria	D_2__Acidobacteria	D_3__Subgroup 4	D_4__11-24	D_5__uncultured Acidobacteria bacterium	D_6__uncultured Acidobacteria bacterium	0	0	0	0	0	0	0	0	0	0	0	0	0	0	0	0	0	0	2	0	0	0
OTU1178	D_0__Bacteria	D_1__Parcubacteria	D_2__uncultured bacterium	D_3__uncultured bacterium	D_4__uncultured bacterium	D_5__uncultured bacterium	D_6__uncultured bacterium	0	0	0	0	0	0	0	0	0	0	0	0	0	0	0	0	0	0	0	0	2	2
OTU1179	D_0__Bacteria	D_1__Proteobacteria	D_2__Gammaproteobacteria	D_3__Chromatiales	D_4__Ectothiorhodospiraceae	D_5__Acidiferrobacter	D_6__uncultured bacterium	0	0	0	0	0	0	0	0	0	0	0	0	0	0	0	0	0	0	8	0	2	0
OTU2273	D_0__Bacteria	D_1__Elusimicrobia	D_2__Elusimicrobia	D_3__Lineage IV	D_4__uncultured bacterium	D_5__uncultured bacterium	D_6__uncultured bacterium	0	0	0	0	0	0	0	0	0	0	0	0	0	0	0	0	0	0	3	0	0	0
OTU632	D_0__Bacteria	D_1__Deinococcus-Thermus	D_2__Deinococci	D_3__Thermales	D_4__Thermaceae	D_5__Meiothermus		0	0	0	0	0	0	1	0	0	0	0	2	0	0	0	0	0	0	3	0	0	15
OTU631	D_0__Bacteria	D_1__Proteobacteria	D_2__Deltaproteobacteria	D_3__Sva0485	D_4__uncultured delta proteobacterium	D_5__uncultured delta proteobacterium	D_6__uncultured delta proteobacterium	0	0	1	0	0	2	1	1	1	0	0	1	0	1	14	0	0	0	0	2	0	0
OTU630	D_0__Bacteria	D_1__Actinobacteria	D_2__MB-A2-108					2	3	2	1	1	1	0	5	2	0	3	1	1	0	0	0	0	0	8	0	0	4
OTU637	D_0__Bacteria	D_1__Chlorobi	D_2__Chlorobia	D_3__Chlorobiales	D_4__OPB56			0	0	0	0	0	0	0	0	2	0	0	0	0	0	0	6	5	4	0	0	0	0
OTU535	D_0__Bacteria	D_1__Chlorobi	D_2__Ignavibacteria	D_3__Ignavibacteriales	D_4__BSV26	D_5__uncultured bacterium	D_6__uncultured bacterium	0	0	0	0	0	0	0	0	0	0	0	0	0	0	0	0	0	0	14	4	6	1
OTU639	D_0__Bacteria	D_1__Fibrobacteres	D_2__Fibrobacteria	D_3__Fibrobacterales	D_4__Fibrobacteraceae	D_5__possible genus 04	D_6__uncultured bacterium	0	0	0	0	0	0	0	0	0	0	0	0	0	0	0	0	0	0	13	0	0	0
OTU1144	D_0__Bacteria	D_1__Proteobacteria	D_2__Betaproteobacteria	D_3__Hydrogenophilales	D_4__Hydrogenophilaceae	D_5__Thiobacillus		0	0	0	0	0	0	0	0	0	0	0	0	0	0	0	0	0	0	4	0	0	0
OTU1378	D_0__Bacteria	D_1__Proteobacteria	D_2__Gammaproteobacteria	D_3__Chromatiales	D_4__Chromatiaceae	D_5__Nitrosococcus	D_6__uncultured bacterium	0	0	0	0	0	0	0	0	0	0	0	0	2	0	0	0	2	1	3	0	0	0
OTU1379	D_0__Bacteria	D_1__Chloroflexi	D_2__Ktedonobacteria	D_3__Ktedonobacterales	D_4__Ktedonobacteraceae	D_5__Ktedonobacter		0	0	0	0	0	0	0	0	0	0	0	3	0	0	0	0	0	0	0	0	0	0
OTU1557	D_0__Bacteria	D_1__Actinobacteria	D_2__Actinobacteria	D_3__Micrococcales	D_4__Intrasporangiaceae	D_5__Janibacter		0	0	0	0	0	0	0	0	0	0	0	0	0	0	0	2	0	0	0	0	0	0
OTU2277	D_0__Bacteria	D_1__Bacteroidetes	D_2__Sphingobacteriia	D_3__Sphingobacteriales	D_4__Chitinophagaceae	D_5__uncultured	D_6__uncultured bacterium	0	0	0	0	0	0	0	0	0	0	0	0	0	0	0	0	0	0	4	0	0	0
OTU14	D_0__Bacteria	D_1__Chloroflexi	D_2__Anaerolineae	D_3__Anaerolineales	D_4__Anaerolineaceae	D_5__Bellilinea		2617	2403	2840	2715	1683	2234	3918	1599	1355	2943	1968	1584	2597	2779	1802	1676	1824	1577	6	0	4	11
OTU15	D_0__Bacteria	D_1__Proteobacteria	D_2__Gammaproteobacteria	D_3__Xanthomonadales	D_4__Xanthomonadaceae	D_5__uncultured	D_6__uncultured bacterium	619	700	643	991	513	788	261	516	533	718	575	407	989	441	727	4132	3442	3136	0	13	59	130
OTU16	D_0__Bacteria	D_1__Chlorobi	D_2__Chlorobia	D_3__Chlorobiales	D_4__OPB56			2139	2469	2021	2102	897	2025	1502	1516	1895	2691	2134	2612	1627	2466	2439	1041	1086	775	133	64	52	81
OTU10	D_0__Bacteria	D_1__Chloroflexi	D_2__Chloroflexia	D_3__Chloroflexales	D_4__Chloroflexaceae	D_5__Chloroflexus	D_6__Chloroflexus aggregans	465	244	652	1734	516	1551	5363	4609	7343	2005	1229	483	3620	3549	4727	4638	4837	3361	188	2002	1383	2540
OTU11	D_0__Bacteria	D_1__Armatimonadetes	D_2__Chthonomonadetes	D_3__Chthonomonadales				3123	3394	3356	3719	2772	2658	2228	2404	2048	3383	3050	1451	2786	2142	3027	2366	3407	2836	174	57	42	69
OTU12	D_0__Bacteria	D_1__Thermotogae	D_2__Thermotogae	D_3__Thermotogales	D_4__Thermotogaceae	D_5__Fervidobacterium		8564	3641	2874	3773	682	2180	18261	736	683	7698	780	6764	4606	5226	1391	6	19	12	14	146	106	114
OTU13	D_0__Bacteria	D_1__Acidobacteria	D_2__Acidobacteria	D_3__Subgroup 3	D_4__SJA-149			2197	2598	2275	2267	1343	2165	2896	1762	1669	3045	2870	2479	2133	3010	2808	2828	2812	2393	5	81	172	262
OTU18	D_0__Bacteria	D_1__Chloroflexi	D_2__Anaerolineae	D_3__Anaerolineales	D_4__Anaerolineaceae			1444	2813	3523	1282	1956	2643	837	2664	2037	1297	1406	1682	939	2126	1323	29	24	9	8	1	0	7
OTU19	D_0__Bacteria	D_1__Elusimicrobia	D_2__Elusimicrobia	D_3__Lineage IV	D_4__uncultured bacterium	D_5__uncultured bacterium	D_6__uncultured bacterium	13	1	10	4	1	0	0	0	3	1	1	3	6	0	0	58	9	4	1065	11627	7703	5261
OTU839	D_0__Bacteria	D_1__Proteobacteria	D_2__Alphaproteobacteria	D_3__Rhodospirillales	D_4__Rhodospirillaceae	D_5__Dongia	D_6__uncultured bacterium	0	0	0	0	0	0	0	0	1	0	0	0	0	0	0	0	0	0	6	1	0	0
OTU838	D_0__Bacteria	D_1__Bacteroidetes	D_2__Cytophagia	D_3__Order II	D_4__Rhodothermaceae	D_5__Rhodothermus	D_6__uncultured Rhodothermus sp.	0	2	0	0	0	0	0	1	0	0	0	0	0	0	0	0	0	0	0	0	0	0
OTU916	D_0__Bacteria	D_1__Thermotogae	D_2__Thermotogae	D_3__Thermotogales	D_4__Thermotogaceae	D_5__Pseudothermotoga		0	0	0	1	0	0	0	0	0	0	0	0	0	0	0	0	0	0	0	0	0	0
OTU1733	D_0__Bacteria	D_1__TM6	D_2__uncultured bacterium	D_3__uncultured bacterium	D_4__uncultured bacterium	D_5__uncultured bacterium	D_6__uncultured bacterium	0	0	0	0	0	0	0	2	0	0	0	0	0	0	0	0	0	0	0	0	0	0
OTU832	D_0__Bacteria	D_1__Proteobacteria	D_2__Alphaproteobacteria	D_3__Sphingomonadales	D_4__Sphingomonadaceae	D_5__Sphingopyxis		0	0	0	0	0	0	0	0	1	0	0	0	0	0	0	0	5	2	0	0	0	0
OTU1738	D_0__Bacteria	D_1__Spirochaetae	D_2__Spirochaetes	D_3__Spirochaetales	D_4__Spirochaetaceae	D_5__uncultured	D_6__uncultured bacterium	0	0	0	0	0	0	0	0	0	0	0	0	0	2	0	0	0	0	0	0	0	0
OTU1376	D_0__Bacteria	D_1__Firmicutes	D_2__OPB54	D_3__uncultured bacterium	D_4__uncultured bacterium	D_5__uncultured bacterium	D_6__uncultured bacterium	0	0	0	0	0	0	0	0	4	0	0	0	0	0	0	0	0	0	0	0	0	0
OTU1107	D_0__Bacteria	D_1__Proteobacteria	D_2__Gammaproteobacteria	D_3__Pseudomonadales	D_4__Pseudomonadaceae	D_5__Pseudomonas		0	0	0	0	0	0	0	0	0	0	0	0	0	0	0	0	5	0	0	0	0	0
OTU1101	D_0__Bacteria	D_1__Chloroflexi	D_2__Thermomicrobia	D_3__JG30-KF-CM45	D_4__uncultured bacterium	D_5__uncultured bacterium	D_6__uncultured bacterium	0	0	0	0	0	0	0	0	0	0	1	0	0	0	0	0	0	2	0	0	0	0
OTU962	D_0__Bacteria	D_1__Proteobacteria	D_2__Gammaproteobacteria	D_3__Xanthomonadales	D_4__uncultured	D_5__uncultured bacterium	D_6__uncultured bacterium	0	0	0	0	0	0	0	0	0	0	0	0	0	0	0	0	0	0	5	0	0	0
OTU1370	D_0__Bacteria	D_1__Firmicutes	D_2__Bacilli	D_3__Bacillales	D_4__Alicyclobacillaceae	D_5__Alicyclobacillus	D_6__uncultured bacterium	0	0	0	0	0	0	0	0	0	0	0	0	0	0	0	0	0	0	3	0	0	0
OTU460	D_0__Bacteria	D_1__Chlorobi	D_2__Ignavibacteria	D_3__Ignavibacteriales	D_4__BSV26	D_5__uncultured bacterium	D_6__uncultured bacterium	0	0	0	0	0	0	0	0	0	0	0	0	0	0	0	0	0	0	35	0	0	0
OTU960	D_0__Bacteria	D_1__Planctomycetes	D_2__Planctomycetacia	D_3__Planctomycetales	D_4__Planctomycetaceae	D_5__Planctomyces	D_6__uncultured bacterium	0	0	1	0	0	1	0	1	2	0	0	0	0	0	0	0	0	0	0	0	0	0
OTU870	D_0__Bacteria	D_1__Parcubacteria	D_2__uncultured Aquificales bacterium	D_3__uncultured Aquificales bacterium	D_4__uncultured Aquificales bacterium	D_5__uncultured Aquificales bacterium	D_6__uncultured Aquificales bacterium	0	0	0	0	0	0	0	0	0	0	0	0	0	0	0	0	0	0	4	0	2	0
OTU1893	D_0__Bacteria	D_1__Proteobacteria	D_2__Gammaproteobacteria	D_3__Enterobacteriales	D_4__Enterobacteriaceae	D_5__Kluyvera		0	0	0	0	0	0	0	0	0	0	0	0	0	0	0	0	0	0	5	0	0	0
OTU742	D_0__Bacteria	D_1__Proteobacteria	D_2__Deltaproteobacteria	D_3__Myxococcales	D_4__P3OB-42	D_5__uncultured bacterium	D_6__uncultured bacterium	0	0	0	0	0	0	0	0	0	0	0	1	0	0	0	0	7	3	4	0	0	0
OTU1113	D_0__Bacteria	D_1__Proteobacteria	D_2__Betaproteobacteria	D_3__B1-7BS	D_4__uncultured beta proteobacterium	D_5__uncultured beta proteobacterium	D_6__uncultured beta proteobacterium	0	0	0	0	0	0	0	0	0	0	0	0	0	0	0	0	0	0	4	0	0	0
OTU1512	D_0__Bacteria	D_1__Hydrogenedentes	D_2__uncultured organism	D_3__uncultured organism	D_4__uncultured organism	D_5__uncultured organism	D_6__uncultured organism	0	0	0	0	0	0	0	0	0	0	0	0	0	0	0	0	0	0	3	0	0	0
OTU334	D_0__Bacteria	D_1__Parcubacteria	D_2__uncultured bacterium	D_3__uncultured bacterium	D_4__uncultured bacterium	D_5__uncultured bacterium	D_6__uncultured bacterium	0	0	0	0	0	2	0	0	1	0	0	0	0	0	0	0	0	0	83	15	15	9
OTU965	D_0__Bacteria	D_1__Proteobacteria	D_2__Gammaproteobacteria	D_3__Chromatiales	D_4__Ectothiorhodospiraceae	D_5__Acidiferrobacter		0	0	0	0	0	0	0	0	0	0	0	0	0	0	0	0	0	0	1	2	4	1
OTU1516	D_0__Bacteria	D_1__Firmicutes	D_2__Bacilli	D_3__Bacillales	D_4__Paenibacillaceae	D_5__Paenibacillus	D_6__uncultured Paenibacillus sp.	0	0	0	0	0	0	0	0	0	0	0	0	0	0	0	0	0	0	4	0	0	0
OTU1518	D_0__Bacteria	D_1__Proteobacteria	D_2__Gammaproteobacteria	D_3__Chromatiales	D_4__Chromatiaceae	D_5__Nitrosococcus	D_6__uncultured bacterium	0	0	0	0	0	0	0	0	0	0	0	0	0	0	0	0	0	0	3	0	0	0
OTU1519	D_0__Bacteria	D_1__Spirochaetae	D_2__Spirochaetes	D_3__Spirochaetales	D_4__Spirochaetaceae	D_5__uncultured	D_6__uncultured bacterium	0	0	0	0	0	0	0	0	0	0	0	0	0	0	0	0	0	0	3	1	0	0
OTU740	D_0__Bacteria	D_1__Chloroflexi	D_2__uncultured	D_3__uncultured bacterium	D_4__uncultured bacterium	D_5__uncultured bacterium	D_6__uncultured bacterium	3	0	0	0	1	0	0	0	1	2	1	0	0	0	0	0	0	0	3	0	0	0
OTU1070	D_0__Bacteria	D_1__Proteobacteria	D_2__Alphaproteobacteria	D_3__Rickettsiales	D_4__Mitochondria	D_5__uncultured bacterium	D_6__uncultured bacterium	0	0	0	0	0	0	0	0	0	0	0	0	0	0	0	0	0	0	4	0	0	0
OTU1452	D_0__Bacteria	D_1__Firmicutes	D_2__Clostridia	D_3__Clostridiales	D_4__Clostridiaceae 1	D_5__Clostridium sensu stricto 1	D_6__uncultured bacterium	0	0	0	0	0	0	0	0	0	0	0	0	0	0	0	0	3	0	0	0	0	0
OTU1950	D_0__Bacteria	D_1__Planctomycetes	D_2__Planctomycetacia	D_3__Planctomycetales	D_4__Planctomycetaceae	D_5__Planctomyces	D_6__uncultured bacterium	0	0	0	0	0	0	0	0	0	0	0	0	0	0	0	0	0	0	0	0	0	2
OTU2163	D_0__Bacteria	D_1__Proteobacteria	D_2__Alphaproteobacteria	D_3__Rhodospirillales	D_4__KCM-B-15	D_5__uncultured bacterium	D_6__uncultured bacterium	0	0	0	0	0	0	0	0	0	0	0	0	0	0	0	0	0	0	2	0	0	0
OTU1957	D_0__Bacteria	D_1__Planctomycetes	D_2__Planctomycetacia	D_3__Planctomycetales	D_4__Planctomycetaceae	D_5__uncultured	D_6__uncultured bacterium	0	0	0	0	0	0	0	0	0	0	0	0	0	0	0	0	2	0	0	0	0	0
OTU603	D_0__Bacteria	D_1__Bacteroidetes	D_2__Cytophagia	D_3__Order II	D_4__Rhodothermaceae	D_5__Rhodothermus		2	0	0	0	0	0	0	0	0	0	0	0	0	0	0	1	2	1	4	0	1	0
OTU785	D_0__Bacteria	D_1__Proteobacteria	D_2__Deltaproteobacteria	D_3__Bdellovibrionales	D_4__Bdellovibrionaceae	D_5__Bdellovibrio	D_6__uncultured bacterium	0	0	0	0	0	0	0	0	0	0	0	0	0	0	0	0	0	0	7	0	0	0
OTU462	D_0__Bacteria	D_1__Chloroflexi	D_2__Anaerolineae	D_3__Anaerolineales	D_4__Anaerolineaceae	D_5__Anaerolineaceae UCG-001	D_6__uncultured bacterium	0	0	0	0	0	0	0	0	13	0	0	0	0	2	3	0	0	0	20	0	1	0
OTU789	D_0__Bacteria	D_1__Chloroflexi	D_2__Anaerolineae	D_3__Anaerolineales	D_4__Anaerolineaceae	D_5__uncultured	D_6__uncultured bacterium	0	2	1	0	0	0	0	0	5	0	0	0	0	0	0	0	0	0	0	0	0	0
OTU788	D_0__Bacteria	D_1__Chloroflexi	D_2__KZNMV-5-B42					3	2	0	0	0	0	0	0	0	2	0	0	0	0	0	0	0	0	0	0	0	0
OTU466	D_0__Bacteria	D_1__Chlorobi	D_2__Ignavibacteria	D_3__Ignavibacteriales	D_4__BSV26	D_5__uncultured bacterium	D_6__uncultured bacterium	0	0	0	0	0	0	0	0	0	0	0	0	0	0	0	0	0	0	32	0	2	0
OTU702	D_0__Bacteria	D_1__Firmicutes	D_2__Bacilli	D_3__Bacillales	D_4__Alicyclobacillaceae	D_5__Tumebacillus	D_6__uncultured bacterium	0	0	0	0	0	0	1	0	0	0	4	0	0	0	3	0	1	0	0	0	0	0
OTU782	D_0__Bacteria	D_1__Proteobacteria	D_2__Alphaproteobacteria	D_3__Rhodobacterales	D_4__Rhodobacteraceae	D_5__Rubellimicrobium		0	0	0	0	0	2	0	0	2	0	0	0	0	0	15	0	0	0	0	0	0	0
OTU468	D_0__Bacteria	D_1__Proteobacteria	D_2__Gammaproteobacteria	D_3__Chromatiales	D_4__Halothiobacillaceae	D_5__Thiovirga		0	0	0	0	0	0	0	0	0	0	0	0	0	0	0	0	0	0	41	28	4	13
OTU469	D_0__Bacteria	D_1__Firmicutes	D_2__Bacilli	D_3__Bacillales	D_4__Alicyclobacillaceae	D_5__Alicyclobacillus		0	0	0	0	0	0	0	0	0	0	0	0	0	0	0	0	0	0	43	0	0	0
OTU786	D_0__Bacteria	D_1__Verrucomicrobia	D_2__OPB35 soil group	D_3__uncultured bacterium	D_4__uncultured bacterium	D_5__uncultured bacterium	D_6__uncultured bacterium	0	3	0	2	0	0	0	2	1	0	0	2	0	1	1	0	1	0	0	1	0	1
OTU1202	D_0__Bacteria	D_1__Nitrospirae	D_2__Nitrospira	D_3__Nitrospirales	D_4__Nitrospiraceae	D_5__Thermodesulfovibrio	D_6__uncultured bacterium	6	16	10	9	3	7	3	9	13	7	10	4	6	4	6	5	2	1	0	0	0	0
OTU325	D_0__Bacteria	D_1__Chlorobi	D_2__Ignavibacteria	D_3__Ignavibacteriales	D_4__BSV26	D_5__uncultured bacterium	D_6__uncultured bacterium	0	0	0	0	0	0	0	0	0	0	0	0	0	0	0	0	0	0	111	2	2	0
OTU252	D_0__Bacteria	D_1__Armatimonadetes	D_2__Chthonomonadetes	D_3__Chthonomonadales	D_4__uncultured bacterium	D_5__uncultured bacterium	D_6__uncultured bacterium	0	0	0	0	0	5	0	0	121	0	3	9	0	0	16	5	9	7	21	2	2	0
OTU549	D_0__Bacteria	D_1__Proteobacteria	D_2__Deltaproteobacteria	D_3__Syntrophobacterales	D_4__Syntrophaceae	D_5__Desulfobacca	D_6__uncultured delta proteobacterium	6	4	2	3	0	0	3	0	0	2	0	0	0	1	0	0	0	0	8	1	2	0
OTU548	D_0__Bacteria	D_1__Nitrospirae	D_2__Nitrospira	D_3__Nitrospirales	D_4__4-29	D_5__uncultured bacterium	D_6__uncultured bacterium	0	0	0	0	0	0	0	0	0	0	0	0	0	0	0	0	0	0	23	1	0	0
OTU496	D_0__Bacteria	D_1__Proteobacteria	D_2__Alphaproteobacteria	D_3__Rhodospirillales	D_4__Rhodospirillales Incertae Sedis	D_5__Candidatus Alysiosphaera	D_6__uncultured bacterium	0	5	4	2	0	5	0	0	7	0	4	2	0	0	0	0	0	0	0	1	0	0
OTU545	D_0__Bacteria	D_1__Planctomycetes	D_2__Phycisphaerae	D_3__WD2101 soil group	D_4__uncultured bacterium	D_5__uncultured bacterium	D_6__uncultured bacterium	0	0	0	0	0	0	0	0	1	0	1	0	0	0	0	8	0	0	0	0	0	0
OTU544	D_0__Bacteria	D_1__Proteobacteria	D_2__Alphaproteobacteria	D_3__Rhodospirillales	D_4__Rhodospirillales Incertae Sedis	D_5__Candidatus Alysiosphaera	D_6__uncultured bacterium	0	0	1	0	0	0	0	0	0	0	0	0	0	0	3	1	6	10	0	0	0	0
OTU547	D_0__Bacteria	D_1__Proteobacteria	D_2__Deltaproteobacteria	D_3__Myxococcales	D_4__Polyangiaceae	D_5__Sorangium		0	0	3	0	0	1	0	13	3	0	0	2	0	0	1	0	0	0	0	0	0	0
OTU546	D_0__Bacteria	D_1__Elusimicrobia	D_2__Elusimicrobia	D_3__Lineage IV	D_4__uncultured bacterium	D_5__uncultured bacterium	D_6__uncultured bacterium	0	0	0	0	0	0	0	0	0	0	0	0	0	0	0	0	0	0	18	2	2	0
OTU540	D_0__Bacteria	D_1__Chloroflexi	D_2__Anaerolineae	D_3__Anaerolineales	D_4__Anaerolineaceae	D_5__uncultured	D_6__uncultured bacterium	1	0	0	0	0	0	0	0	0	0	0	0	0	0	0	0	0	0	19	5	1	1
OTU542	D_0__Bacteria	D_1__Planctomycetes	D_2__Phycisphaerae	D_3__WD2101 soil group	D_4__uncultured bacterium	D_5__uncultured bacterium	D_6__uncultured bacterium	0	0	2	0	0	0	0	0	0	0	1	3	0	0	0	18	1	0	0	0	0	0
OTU764	D_0__Bacteria	D_1__Firmicutes	D_2__Bacilli	D_3__Bacillales	D_4__Staphylococcaceae	D_5__Staphylococcus		0	0	0	0	0	1	0	0	0	0	0	0	0	0	0	0	0	0	0	0	0	0
OTU943	D_0__Bacteria	D_1__Proteobacteria	D_2__Gammaproteobacteria	D_3__Enterobacteriales	D_4__Enterobacteriaceae	D_5__Rahnella		1	0	0	0	0	0	0	0	1	0	0	0	1	0	2	0	0	2	3	0	0	0
OTU761	D_0__Bacteria	D_1__Proteobacteria	D_2__Alphaproteobacteria	D_3__Rhizobiales	D_4__MNG7	D_5__uncultured bacterium	D_6__uncultured bacterium	0	0	2	0	0	0	0	0	0	0	0	0	0	6	1	0	0	0	0	0	0	0
OTU257	D_0__Bacteria	D_1__Chlorobi	D_2__Ignavibacteria	D_3__Ignavibacteriales	D_4__BSV26	D_5__uncultured bacterium	D_6__uncultured bacterium	0	0	0	0	0	0	0	0	0	0	0	0	0	0	0	0	0	0	199	3	1	0
OTU8	D_0__Bacteria	D_1__Chlorobi	D_2__Ignavibacteria	D_3__Ignavibacteriales	D_4__Ignavibacteriaceae	D_5__Ignavibacterium		1553	4440	5321	3577	3357	4744	2152	5235	6045	5083	4243	4205	3559	6076	5953	1587	1351	1034	57	25	16	121
OTU9	D_0__Bacteria	D_1__Nitrospirae	D_2__Nitrospira	D_3__Nitrospirales	D_4__Nitrospiraceae	D_5__Thermodesulfovibrio	D_6__uncultured bacterium	4120	5403	7854	4057	3612	5876	2902	4667	5802	4176	4623	7184	3191	3871	4614	905	911	711	38	32	23	14
OTU6	D_0__Bacteria	D_1__Chloroflexi	D_2__Caldilineae	D_3__Caldilineales	D_4__Caldilineaceae	D_5__Caldilinea		4457	4722	5476	6390	4225	3765	3083	3365	3715	5716	4750	2436	4099	3653	4990	8123	11972	11272	65	26	16	27
OTU493	D_0__Bacteria	D_1__Hydrogenedentes	D_2__uncultured organism	D_3__uncultured organism	D_4__uncultured organism	D_5__uncultured organism	D_6__uncultured organism	0	4	8	0	8	0	0	4	0	0	0	5	1	0	2	0	0	0	2	2	0	0
OTU4	D_0__Bacteria	D_1__Hydrogenedentes	D_2__uncultured bacterium	D_3__uncultured bacterium	D_4__uncultured bacterium	D_5__uncultured bacterium	D_6__uncultured bacterium	3246	8964	16503	3599	9209	13600	4517	13641	14422	3677	10261	16649	5268	11044	17313	1668	1496	1836	6	0	2	14
OTU5	D_0__Bacteria	D_1__Spirochaetae	D_2__Spirochaetes	D_3__Spirochaetales	D_4__Spirochaetales Incertae Sedis	D_5__Exilispira	D_6__uncultured bacterium	25232	15268	12249	8476	6702	8781	18703	15994	7518	10134	5180	5820	9205	17536	3513	6	23	11	49	112	92	281
OTU2	D_0__Bacteria	D_1__Chloroflexi	D_2__Chloroflexia	D_3__Chloroflexales	D_4__Roseiflexaceae	D_5__Roseiflexus	D_6__uncultured Roseiflexus sp.	15362	14028	16800	21266	8899	16151	11888	9450	14290	24266	24270	16610	16971	14979	23583	33021	34114	30436	129	20	44	241
OTU3	D_0__Bacteria	D_1__Aquificae	D_2__Aquificae	D_3__Aquificales	D_4__Hydrogenothermaceae	D_5__Sulfurihydrogenibium		205	513	565	317	254	264	169	352	269	788	304	253	427	367	231	2957	3314	2277	118707	115134	92795	64107
OTU1	D_0__Bacteria	D_1__Armatimonadetes	D_2__uncultured bacterium	D_3__uncultured bacterium	D_4__uncultured bacterium	D_5__uncultured bacterium	D_6__uncultured bacterium	19309	23022	24625	18388	17445	16415	23798	19121	15029	20679	17265	10811	21803	16741	17861	8604	9156	6721	28	30	16	18
OTU1323	D_0__Bacteria	D_1__Proteobacteria	D_2__Deltaproteobacteria	D_3__Myxococcales	D_4__Eel-36e1D6			0	0	0	0	0	0	0	0	0	0	0	0	0	0	0	0	0	0	3	0	0	0
OTU762	D_0__Bacteria	D_1__Proteobacteria	D_2__Alphaproteobacteria	D_3__Rickettsiales	D_4__TK34	D_5__uncultured bacterium	D_6__uncultured bacterium	0	0	0	0	0	0	0	0	0	0	0	0	0	0	0	0	0	0	17	0	0	7
OTU1427	D_0__Bacteria	D_1__Cyanobacteria	D_2__Cyanobacteria	D_3__SubsectionIII	D_4__FamilyI	D_5__Leptolyngbya	D_6__uncultured bacterium	0	0	0	0	0	0	0	0	0	0	0	0	0	0	0	0	5	0	0	0	0	0
OTU491	D_0__Bacteria	D_1__Firmicutes	D_2__Clostridia	D_3__Clostridiales	D_4__TSAC18			0	0	0	0	0	0	0	0	0	0	0	0	0	0	0	0	0	0	19	1	1	0
OTU844	D_0__Bacteria	D_1__Proteobacteria	D_2__Alphaproteobacteria	D_3__Rickettsiales	D_4__SM2D12	D_5__uncultured bacterium	D_6__uncultured bacterium	0	0	0	0	0	0	0	0	0	0	0	0	0	0	0	0	0	0	9	0	0	0
OTU1318	D_0__Bacteria	D_1__Chloroflexi	D_2__uncultured	D_3__uncultured bacterium	D_4__uncultured bacterium	D_5__uncultured bacterium	D_6__uncultured bacterium	0	0	0	0	0	0	0	0	0	0	0	0	0	0	0	0	0	0	3	0	0	0
OTU694	D_0__Bacteria	D_1__Proteobacteria	D_2__Deltaproteobacteria	D_3__Sva0485				0	0	0	0	0	0	0	0	0	0	0	0	0	0	0	0	0	0	11	1	1	0
OTU1314	D_0__Bacteria	D_1__Firmicutes	D_2__Bacilli	D_3__Lactobacillales	D_4__Streptococcaceae	D_5__Streptococcus		0	0	1	0	0	0	0	0	0	0	0	0	0	0	0	0	0	0	2	0	0	0
OTU1889	D_0__Bacteria	D_1__Proteobacteria	D_2__Deltaproteobacteria	D_3__GR-WP33-30				0	0	0	0	0	0	0	0	0	0	0	0	0	0	0	0	0	0	0	0	2	0
OTU1886	D_0__Bacteria	D_1__Proteobacteria	D_2__Gammaproteobacteria	D_3__Xanthomonadales	D_4__Xanthomonadaceae	D_5__Thermomonas	D_6__uncultured bacterium	0	0	0	0	0	0	0	0	0	0	0	0	0	0	0	0	0	0	40	3	1	1
OTU1887	D_0__Bacteria	D_1__Nitrospirae	D_2__Nitrospira	D_3__Nitrospirales	D_4__0319-6A21	D_5__uncultured bacterium	D_6__uncultured bacterium	0	0	0	0	0	0	0	0	0	0	0	0	0	0	0	0	0	0	4	0	0	0
OTU1884	D_0__Bacteria	D_1__Aquificae	D_2__Aquificae	D_3__Aquificales	D_4__Aquificaceae	D_5__Hydrogenobacter		0	0	0	0	0	0	0	0	0	0	0	0	0	0	0	0	0	0	9	2	2	2
OTU1885	D_0__Bacteria	D_1__Acidobacteria	D_2__Holophagae	D_3__TPD-58	D_4__uncultured bacterium	D_5__uncultured bacterium	D_6__uncultured bacterium	0	0	0	0	0	0	0	0	0	0	0	0	0	0	0	0	0	0	6	0	0	1
OTU1883	D_0__Bacteria	D_1__Proteobacteria	D_2__Deltaproteobacteria	D_3__Myxococcales	D_4__Phaselicystidaceae	D_5__Phaselicystis	D_6__uncultured bacterium	0	0	0	0	0	0	0	0	0	0	0	0	0	0	0	0	0	0	2	0	0	0
OTU307	D_0__Bacteria	D_1__Dictyoglomi	D_2__Dictyoglomia	D_3__Dictyoglomales	D_4__Dictyoglomaceae	D_5__Dictyoglomus		0	5	0	1	4	0	2	3	0	0	0	0	3	0	0	0	0	0	86	15	13	0
OTU306	D_0__Bacteria	D_1__Proteobacteria	D_2__Betaproteobacteria	D_3__Burkholderiales	D_4__Alcaligenaceae	D_5__uncultured	D_6__uncultured bacterium	3	5	0	1	5	3	1	0	13	0	7	8	9	2	5	59	21	4	0	0	0	0
OTU305	D_0__Bacteria	D_1__Proteobacteria	D_2__Betaproteobacteria	D_3__Rhodocyclales	D_4__Rhodocyclaceae			0	0	0	0	0	0	0	0	0	0	0	0	0	0	0	0	0	0	12	47	31	24
OTU304	D_0__Bacteria	D_1__Chloroflexi	D_2__JG30-KF-CM66	D_3__uncultured bacterium	D_4__uncultured bacterium	D_5__uncultured bacterium	D_6__uncultured bacterium	10	14	0	10	6	12	0	9	33	1	21	5	11	6	5	1	4	5	0	0	0	0
OTU268	D_0__Bacteria	D_1__GAL08	D_2__uncultured bacterium	D_3__uncultured bacterium	D_4__uncultured bacterium	D_5__uncultured bacterium	D_6__uncultured bacterium	7	12	9	5	13	4	6	2	16	6	12	14	7	9	13	10	8	2	0	0	0	0
OTU269	D_0__Bacteria	D_1__Chloroflexi	D_2__Anaerolineae	D_3__Anaerolineales	D_4__Anaerolineaceae	D_5__Anaerolinea	D_6__uncultured bacterium	61	11	0	4	3	0	339	9	0	20	0	1	5	3	0	0	0	0	0	0	0	0
OTU300	D_0__Bacteria	D_1__Proteobacteria	D_2__Gammaproteobacteria	D_3__Xanthomonadales	D_4__Xanthomonadaceae	D_5__Thermomonas		0	0	0	0	0	0	0	0	0	0	0	0	0	0	0	0	0	0	116	1	0	28
OTU264	D_0__Bacteria	D_1__Proteobacteria	D_2__Alphaproteobacteria	D_3__Rhizobiales	D_4__Methylobacteriaceae	D_5__Methylobacterium	D_6__uncultured bacterium	2	13	2	7	3	12	2	6	3	1	5	4	4	7	1	16	14	6	6	0	2	10
OTU265	D_0__Bacteria	D_1__Bacteroidetes	D_2__Cytophagia	D_3__Cytophagales	D_4__Cytophagaceae	D_5__uncultured	D_6__uncultured Bacteroidetes bacterium	0	0	0	0	0	3	0	2	1	0	0	1	0	0	2	9	8	4	0	0	0	2
OTU266	D_0__Bacteria	D_1__Thermotogae	D_2__Thermotogae	D_3__Thermotogales	D_4__Thermotogaceae	D_5__EM3	D_6__uncultured bacterium	81	23	2	52	1	1	6	0	0	25	0	0	9	0	0	0	0	0	2	1	1	0
OTU267	D_0__Bacteria	D_1__Actinobacteria	D_2__Acidimicrobiia	D_3__Acidimicrobiales	D_4__Acidimicrobiales Incertae Sedis	D_5__Candidatus Microthrix	D_6__uncultured bacterium	1	8	7	3	5	38	2	5	37	1	13	62	5	8	40	36	55	60	0	0	0	0
OTU261	D_0__Bacteria	D_1__Acetothermia	D_2__uncultured bacterium	D_3__uncultured bacterium	D_4__uncultured bacterium	D_5__uncultured bacterium	D_6__uncultured bacterium	11	19	18	16	27	14	4	19	21	6	13	3	11	13	15	3	6	4	0	0	0	0
OTU309	D_0__Bacteria	D_1__Proteobacteria	D_2__Deltaproteobacteria	D_3__Bdellovibrionales	D_4__Bacteriovoracaceae	D_5__uncultured	D_6__uncultured bacterium	5	4	8	7	3	18	0	8	12	4	2	14	13	17	14	0	0	4	0	1	0	0
OTU308	D_0__Bacteria	D_1__Synergistetes	D_2__Synergistia	D_3__Synergistales	D_4__Synergistaceae	D_5__Thermanaerovibrio		0	7	6	0	23	29	0	0	27	0	16	2	5	11	23	0	0	0	0	2	1	8
OTU116	D_0__Bacteria	D_1__TA06	D_2__uncultured bacterium	D_3__uncultured bacterium	D_4__uncultured bacterium	D_5__uncultured bacterium	D_6__uncultured bacterium	304	355	205	260	171	162	124	162	104	105	85	95	111	97	52	1	0	0	109	13	7	8
OTU117	D_0__Bacteria	D_1__Firmicutes	D_2__Clostridia	D_3__Thermoanaerobacterales	D_4__Family III	D_5__Thermovenabulum	D_6__uncultured bacterium	774	208	15	420	127	39	1137	148	3	605	24	0	428	471	1	0	4	0	0	2	1	0
OTU114	D_0__Bacteria	D_1__Proteobacteria	D_2__Alphaproteobacteria	D_3__Rhodospirillales	D_4__Rhodospirillales Incertae Sedis	D_5__Elioraea		0	0	3	0	10	21	0	0	24	0	9	85	1	4	69	706	573	460	0	0	4	5
OTU115	D_0__Bacteria	D_1__Proteobacteria	D_2__Alphaproteobacteria	D_3__Rhizobiales	D_4__Phyllobacteriaceae	D_5__Phyllobacterium		42	45	64	82	140	121	44	54	37	76	56	53	79	66	50	91	103	84	170	8	20	40
OTU112	D_0__Bacteria	D_1__Proteobacteria	D_2__Deltaproteobacteria	D_3__Desulfarculales	D_4__Desulfarculaceae	D_5__Desulfatiglans		350	234	181	247	141	206	214	166	139	262	170	141	169	219	122	27	38	16	157	27	12	5
OTU110	D_0__Bacteria	D_1__Proteobacteria	D_2__Epsilonproteobacteria	D_3__Campylobacterales	D_4__Helicobacteraceae	D_5__uncultured	D_6__uncultured bacterium	18	352	416	17	223	245	19	179	105	22	62	71	26	95	98	0	0	0	244	74	107	124
OTU111	D_0__Bacteria	D_1__Bacteroidetes	D_2__Sphingobacteriia	D_3__Sphingobacteriales	D_4__WCHB1-69	D_5__uncultured bacterium	D_6__uncultured bacterium	13	87	95	26	72	76	607	128	129	74	113	26	207	274	107	0	0	0	230	126	99	50
OTU118	D_0__Bacteria	D_1__Hydrogenedentes	D_2__uncultured bacterium	D_3__uncultured bacterium	D_4__uncultured bacterium	D_5__uncultured bacterium	D_6__uncultured bacterium	101	166	209	126	156	255	161	240	195	89	111	208	78	273	195	21	7	19	0	2	1	4
OTU119	D_0__Bacteria	D_1__Chlorobi	D_2__Ignavibacteria	D_3__Ignavibacteriales	D_4__IheB3-7	D_5__uncultured bacterium	D_6__uncultured bacterium	26	13	27	15	1	29	17	2	8	25	7	16	25	66	17	0	0	0	0	104	917	875
OTU286	D_0__Bacteria	D_1__Actinobacteria	D_2__Acidimicrobiia	D_3__Acidimicrobiales	D_4__uncultured	D_5__uncultured bacterium	D_6__uncultured bacterium	3	8	6	6	5	20	0	5	36	2	15	34	6	4	28	5	6	11	0	0	0	0
OTU59	D_0__Bacteria	D_1__Chloroflexi	D_2__TK10	D_3__uncultured bacterium	D_4__uncultured bacterium	D_5__uncultured bacterium	D_6__uncultured bacterium	364	614	601	524	474	652	186	503	713	320	483	635	350	263	586	720	873	571	0	1	13	45
OTU284	D_0__Bacteria	D_1__Actinobacteria	D_2__OPB41					17	20	10	3	7	9	0	7	12	11	9	1	5	7	4	1	10	2	0	0	0	0
OTU282	D_0__Bacteria	D_1__Acidobacteria	D_2__Holophagae	D_3__Holophagae Incertae Sedis	D_4__Unknown Family	D_5__Thermoanaerobaculum		15	6	8	20	4	1	20	3	0	36	3	0	29	3	3	3	1	5	25	9	2	4
OTU280	D_0__Bacteria	D_1__Firmicutes	D_2__Bacilli	D_3__Bacillales	D_4__Paenibacillaceae	D_5__Aneurinibacillus	D_6__Aneurinibacillus aneurinilyticus	13	14	3	4	18	1	11	1	9	5	6	10	9	2	4	24	16	68	0	0	0	0
OTU281	D_0__Bacteria	D_1__Fibrobacteres	D_2__Fibrobacteria	D_3__Fibrobacterales	D_4__Fibrobacteraceae	D_5__uncultured	D_6__uncultured bacterium	41	10	0	10	1	37	20	1	30	9	8	20	14	11	0	7	10	2	4	1	4	6
OTU50	D_0__Bacteria	D_1__Chloroflexi	D_2__uncultured	D_3__uncultured bacterium	D_4__uncultured bacterium	D_5__uncultured bacterium	D_6__uncultured bacterium	379	523	593	334	410	415	129	405	513	274	394	314	228	246	374	168	281	271	26	4	15	9
OTU303	D_0__Bacteria	D_1__Firmicutes	D_2__Bacilli	D_3__Bacillales	D_4__Bacillaceae	D_5__Bacillus	D_6__Bacillus cereus	6	1	4	10	0	7	1	1	18	9	9	27	27	3	1	86	29	16	0	0	0	0
OTU52	D_0__Bacteria	D_1__Proteobacteria	D_2__Deltaproteobacteria	D_3__Sva0485				527	703	918	402	445	709	377	673	584	320	481	754	316	514	414	6	0	7	0	0	0	1
OTU54	D_0__Bacteria	D_1__Spirochaetae	D_2__Spirochaetes	D_3__Spirochaetales	D_4__Leptospiraceae	D_5__uncultured	D_6__uncultured bacterium	758	1053	2019	331	628	812	78	562	870	627	777	997	601	550	767	2	5	0	4	14	9	5
OTU56	D_0__Bacteria	D_1__Bacteroidetes	D_2__Sphingobacteriia	D_3__Sphingobacteriales	D_4__Saprospiraceae	D_5__uncultured		58	95	148	80	121	249	34	265	443	22	361	302	143	148	498	311	301	249	0	0	0	1
OTU57	D_0__Bacteria	D_1__Proteobacteria	D_2__Betaproteobacteria	D_3__Burkholderiales	D_4__Alcaligenaceae	D_5__uncultured	D_6__uncultured bacterium	62	337	890	213	382	733	45	306	685	197	475	917	208	174	544	142	140	145	38	20	17	67
OTU1671	D_0__Bacteria	D_1__Chlorobi	D_2__Ignavibacteria	D_3__Ignavibacteriales	D_4__BSN166	D_5__uncultured bacterium	D_6__uncultured bacterium	0	0	0	0	0	0	0	0	0	0	0	0	0	0	0	0	0	0	4	2	0	0
OTU1670	D_0__Bacteria	D_1__Gemmatimonadetes	D_2__Gemmatimonadetes	D_3__Gemmatimonadales	D_4__Gemmatimonadaceae	D_5__uncultured	D_6__uncultured Gemmatimonadales bacterium	0	0	0	0	0	0	0	0	0	0	0	0	0	0	0	0	0	0	1	1	0	0
OTU1673	D_0__Bacteria	D_1__TM6	D_2__uncultured bacterium	D_3__uncultured bacterium	D_4__uncultured bacterium	D_5__uncultured bacterium	D_6__uncultured bacterium	0	0	0	0	0	0	0	0	0	0	0	0	0	0	0	0	0	0	2	0	0	0
OTU1312	D_0__Bacteria	D_1__Bacteroidetes	D_2__Sphingobacteriia	D_3__Sphingobacteriales	D_4__Sphingobacteriaceae	D_5__Solitalea	D_6__uncultured bacterium	0	0	0	0	0	0	0	0	0	0	0	0	0	0	0	0	0	0	3	0	0	0
OTU1676	D_0__Bacteria	D_1__Firmicutes	D_2__Clostridia	D_3__Clostridiales	D_4__Gracilibacteraceae	D_5__uncultured	D_6__uncultured bacterium	0	0	0	0	0	0	0	0	0	0	0	0	0	0	0	0	0	0	2	0	0	0
OTU2125	D_0__Bacteria	D_1__Cyanobacteria	D_2__Cyanobacteria	D_3__SubsectionIV	D_4__FamilyII	D_5__Calothrix	D_6__uncultured Synechococcus sp.	0	0	0	0	0	0	0	0	0	0	0	0	0	0	0	0	0	3	0	0	0	0
OTU774	D_0__Bacteria	D_1__Bacteroidetes	D_2__Sphingobacteriia	D_3__Sphingobacteriales	D_4__Chitinophagaceae	D_5__uncultured	D_6__uncultured bacterium	0	0	0	0	0	0	0	0	0	0	0	0	0	0	0	0	0	0	13	0	0	0
OTU2122	D_0__Bacteria	D_1__Acidobacteria	D_2__Acidobacteria	D_3__Subgroup 3	D_4__Unknown Family	D_5__Bryobacter	D_6__uncultured bacterium	0	0	0	0	0	0	0	0	0	0	0	0	0	0	0	2	0	0	0	0	0	0
OTU1777	D_0__Bacteria	D_1__Armatimonadetes	D_2__uncultured bacterium	D_3__uncultured bacterium	D_4__uncultured bacterium	D_5__uncultured bacterium	D_6__uncultured bacterium	0	0	0	0	0	0	0	0	0	0	0	0	0	0	0	0	0	0	3	0	0	0
OTU163	D_0__Bacteria	D_1__Actinobacteria	D_2__Thermoleophilia	D_3__Gaiellales	D_4__uncultured	D_5__uncultured bacterium	D_6__uncultured bacterium	69	100	69	75	39	43	58	57	20	108	12	46	68	73	33	0	0	0	0	0	1	0
OTU162	D_0__Bacteria	D_1__Spirochaetae	D_2__Spirochaetes	D_3__Spirochaetales	D_4__Spirochaetaceae	D_5__uncultured	D_6__uncultured bacterium	41	55	18	51	21	11	43	42	31	225	60	52	135	21	36	0	0	1	0	1	0	0
OTU161	D_0__Bacteria	D_1__Acidobacteria	D_2__Acidobacteria	D_3__Subgroup 3	D_4__Unknown Family			51	46	44	20	24	77	55	36	57	30	74	198	34	58	64	0	0	1	2	0	0	0
OTU160	D_0__Bacteria	D_1__Proteobacteria	D_2__Alphaproteobacteria	D_3__Rhizobiales	D_4__Bradyrhizobiaceae	D_5__Rhodopseudomonas	D_6__uncultured bacterium	21	42	29	31	42	35	35	10	14	19	22	28	23	36	22	38	35	33	38	13	19	26
OTU167	D_0__Bacteria	D_1__Deinococcus-Thermus	D_2__Deinococci	D_3__Thermales	D_4__Thermaceae	D_5__Thermus		29	44	40	58	22	41	23	17	40	46	28	10	28	28	51	87	144	75	17	11	2	5
OTU166	D_0__Bacteria	D_1__Chlorobi	D_2__Ignavibacteria	D_3__Ignavibacteriales	D_4__BSV26	D_5__uncultured bacterium	D_6__uncultured bacterium	57	70	62	73	73	46	16	68	38	15	46	22	25	54	33	15	24	17	4	2	0	0
OTU165	D_0__Bacteria	D_1__Acidobacteria	D_2__Acidobacteria	D_3__Subgroup 4	D_4__Unknown Family			25	17	10	45	14	8	10	5	1	230	2	6	155	3	1	10	2	1	104	72	41	65
OTU164	D_0__Bacteria	D_1__Armatimonadetes	D_2__uncultured bacterium	D_3__uncultured bacterium	D_4__uncultured bacterium	D_5__uncultured bacterium	D_6__uncultured bacterium	101	118	24	0	5	20	9	182	5	3	36	12	9	27	15	20	56	83	37	4	1	0
OTU1143	D_0__Bacteria	D_1__Proteobacteria	D_2__Deltaproteobacteria	D_3__Deltaproteobacteria Incertae Sedis	D_4__Syntrophorhabdaceae	D_5__Syntrophorhabdus		0	0	0	0	0	0	0	0	0	0	0	0	0	0	0	0	0	0	0	0	0	1
OTU169	D_0__Bacteria	D_1__Firmicutes	D_2__Bacilli	D_3__Bacillales	D_4__Bacillaceae	D_5__Bacillus	D_6__uncultured Bacillus sp.	2	5	0	8	7	38	1	2	80	2	6	4	417	22	6	415	126	3	20	0	0	2
OTU168	D_0__Bacteria	D_1__Proteobacteria	D_2__Deltaproteobacteria	D_3__Desulfobacterales	D_4__Desulfobulbaceae			0	0	0	0	0	0	0	0	0	0	4	0	2	0	0	0	0	0	229	84	282	223
OTU1146	D_0__Bacteria	D_1__Firmicutes	D_2__Clostridia	D_3__Clostridiales	D_4__Peptococcaceae	D_5__Desulfotomaculum		0	0	3	0	0	0	0	0	1	0	0	1	0	0	0	0	0	0	0	0	0	0
OTU668	D_0__Bacteria	D_1__Proteobacteria	D_2__Alphaproteobacteria	D_3__Rhodospirillales	D_4__Rhodospirillales Incertae Sedis	D_5__Candidatus Alysiosphaera	D_6__uncultured bacterium	0	0	0	0	0	1	0	0	0	0	0	0	0	0	1	0	0	1	0	0	0	0
OTU605	D_0__Bacteria	D_1__Chlorobi	D_2__Chlorobia	D_3__Chlorobiales	D_4__OPB56	D_5__uncultured bacterium	D_6__uncultured bacterium	0	0	0	0	0	0	0	0	0	0	0	0	1	0	0	0	1	0	19	6	7	4
OTU1966	D_0__Bacteria	D_1__Hydrogenedentes	D_2__uncultured soil bacterium PBS-III-4	D_3__uncultured soil bacterium PBS-III-4	D_4__uncultured soil bacterium PBS-III-4	D_5__uncultured soil bacterium PBS-III-4	D_6__uncultured soil bacterium PBS-III-4	0	0	0	0	0	1	0	0	1	0	0	0	0	0	0	0	0	0	0	0	0	0
OTU1418	D_0__Bacteria	D_1__Firmicutes	D_2__Bacilli	D_3__Bacillales	D_4__Bacillaceae	D_5__Geobacillus	D_6__Geobacillus sp. GHH01	0	0	0	0	0	0	0	0	0	0	0	0	0	0	0	0	0	7	0	0	0	0
OTU368	D_0__Bacteria	D_1__Acetothermia	D_2__Unknown Class	D_3__Unknown Order	D_4__Unknown Family	D_5__Candidatus Acetothermus		0	0	0	0	0	0	0	0	0	0	0	0	0	0	0	0	0	0	37	14	6	7
OTU1416	D_0__Bacteria	D_1__Acidobacteria	D_2__Acidobacteria	D_3__Subgroup 3	D_4__SJA-149			0	0	0	0	0	0	0	0	0	0	0	0	0	0	0	3	0	0	0	0	0	0
OTU1413	D_0__Bacteria	D_1__Proteobacteria	D_2__Alphaproteobacteria	D_3__Rhodospirillales	D_4__Acetobacteraceae	D_5__uncultured	D_6__uncultured bacterium	0	0	0	0	0	0	0	0	0	0	0	0	0	0	0	0	0	0	3	0	0	0
OTU1412	D_0__Bacteria	D_1__Bacteroidetes	D_2__Cytophagia	D_3__Cytophagales	D_4__Cytophagaceae	D_5__uncultured	D_6__uncultured bacterium	0	0	0	0	0	0	0	0	0	0	0	0	0	0	0	0	2	2	3	0	0	0
OTU841	D_0__Bacteria	D_1__Firmicutes	D_2__Clostridia	D_3__Thermoanaerobacterales	D_4__Thermoanaerobacteraceae	D_5__Thermoanaerobacter	D_6__Thermoanaerobacter uzonensis	0	0	0	0	0	0	0	0	0	0	0	0	0	0	0	0	0	0	0	8	0	0
OTU843	D_0__Bacteria	D_1__Gracilibacteria	D_2__uncultured bacterium	D_3__uncultured bacterium	D_4__uncultured bacterium	D_5__uncultured bacterium	D_6__uncultured bacterium	0	0	0	0	0	0	0	0	0	0	0	0	0	0	0	0	0	0	7	0	0	0
OTU29	D_0__Bacteria	D_1__Proteobacteria	D_2__Alphaproteobacteria	D_3__Rhodospirillales	D_4__Acetobacteraceae			233	353	289	499	260	396	143	276	418	318	284	303	451	340	560	786	845	700	3	1324	1991	3542
OTU28	D_0__Bacteria	D_1__Proteobacteria	D_2__Deltaproteobacteria	D_3__Syntrophobacterales	D_4__Syntrophobacteraceae	D_5__Thermodesulforhabdus		3766	4913	4040	3180	2102	2312	2262	2612	1781	3143	946	1619	1971	2285	907	1	2	1	180	268	107	46
OTU1335	D_0__Bacteria	D_1__Proteobacteria	D_2__Deltaproteobacteria	D_3__Oligoflexales	D_4__uncultured bacterium	D_5__uncultured bacterium	D_6__uncultured bacterium	0	0	0	0	0	0	0	0	0	0	0	0	0	0	0	0	0	0	4	0	0	0
OTU25	D_0__Bacteria	D_1__Chlorobi	D_2__Ignavibacteria	D_3__Ignavibacteriales	D_4__SM1H02	D_5__uncultured bacterium	D_6__uncultured bacterium	1491	1801	1478	1998	792	1248	1201	887	1231	2530	1623	989	1104	1547	1422	912	1189	898	1145	316	213	188
OTU24	D_0__Bacteria	D_1__Proteobacteria	D_2__Betaproteobacteria	D_3__Burkholderiales	D_4__Comamonadaceae	D_5__Tepidimonas	D_6__uncultured bacterium	1	30	31	23	9	60	2	12	41	16	20	45	15	18	38	44	73	25	16	9985	5831	12239
OTU27	D_0__Bacteria	D_1__Chloroflexi	D_2__Chloroflexia	D_3__Chloroflexales	D_4__Chloroflexaceae			702	1206	757	941	413	1153	601	727	900	281	883	6956	579	579	1445	776	964	1379	0	1	0	0
OTU26	D_0__Bacteria	D_1__Acidobacteria	D_2__Acidobacteria	D_3__Subgroup 4	D_4__Unknown Family	D_5__Candidatus Chloracidobacterium	D_6__uncultured Acidobacteria bacterium	4	4	6	9	0	15	3	4	11	1	7	15	3	5	23	6429	4187	2576	0	3	14	43
OTU21	D_0__Bacteria	D_1__Hydrogenedentes						4570	2497	1429	1613	870	727	3268	940	580	2568	851	1047	2061	1957	581	15	31	12	31	35	40	60
OTU23	D_0__Bacteria	D_1__Armatimonadetes	D_2__uncultured bacterium	D_3__uncultured bacterium	D_4__uncultured bacterium	D_5__uncultured bacterium	D_6__uncultured bacterium	873	1389	1547	1500	1014	1352	776	876	863	870	1053	707	973	788	1088	2013	2523	1694	8	8	14	22
OTU22	D_0__Bacteria	D_1__Dictyoglomi	D_2__Dictyoglomia	D_3__Dictyoglomales	D_4__Dictyoglomaceae	D_5__Dictyoglomus		1232	984	772	774	705	604	762	470	238	827	470	112	720	749	205	28	24	12	243	1613	877	55
OTU2191	D_0__Bacteria	D_1__Proteobacteria	D_2__Alphaproteobacteria	D_3__Caulobacterales	D_4__Hyphomonadaceae	D_5__uncultured	D_6__uncultured bacterium	0	0	0	0	0	0	0	0	0	0	0	0	0	0	0	0	3	0	0	0	0	0
OTU2007	D_0__Bacteria	D_1__Bacteroidetes	D_2__Sphingobacteriia	D_3__Sphingobacteriales	D_4__Chitinophagaceae	D_5__uncultured		0	0	0	0	0	0	0	0	0	0	0	0	0	0	0	0	0	0	0	0	0	2
OTU2192	D_0__Bacteria	D_1__Gemmatimonadetes	D_2__Gemmatimonadetes	D_3__Gemmatimonadales	D_4__Gemmatimonadaceae	D_5__uncultured	D_6__uncultured bacterium	0	0	0	0	0	0	0	0	0	0	0	0	0	0	0	0	0	0	2	0	0	0
OTU710	D_0__Bacteria	D_1__Chloroflexi	D_2__Chloroflexia	D_3__Kallotenuales	D_4__Kallotenuaceae	D_5__Kallotenue		0	0	0	0	0	0	1	0	0	0	0	0	0	0	0	0	0	0	0	3	4	6
OTU2197	D_0__Bacteria	D_1__Firmicutes	D_2__Clostridia	D_3__Clostridiales	D_4__Family XVII	D_5__uncultured	D_6__uncultured bacterium	0	0	0	0	0	0	0	0	0	0	0	0	0	0	0	0	0	0	2	0	0	0
OTU968	D_0__Bacteria	D_1__Firmicutes	D_2__Bacilli	D_3__Bacillales	D_4__Alicyclobacillaceae	D_5__Alicyclobacillus		0	0	0	0	0	0	0	0	0	0	0	0	0	0	0	0	0	0	7	0	0	0
