# Supplementary material for: Effect of light wavelength on hot spring microbial mat biodiversity
Source: PLoS One. 2018 Jan 30;13(1):e0191650. doi: 10.1371/journal.pone.0191650 (PMC5790269; doi:10.1371/journal.pone.0191650)
Supplement: S2 Dataset — "INI" indicates initial mat. "HSW" indicates hot spring water samples collected on days 0, 7, 14, 20. (XLSX) [file pone.0191650.s019.xlsx]

## Sheet: S2 Dataset
S2 Dataset. The averages, standard deviations, and coefficient of variations between triplicates for relative abundance of all taxonomically assigned OTUs.
OTU ID	taxonomy							Relative abundance in each condition																						Average							Standard deviation							Coefficient of variation
								dark#1	dark#2	dark#3	625nm#1	625nm#2	625nm#3	730nm#1	730nm#2	730nm#3	890nm#1	890nm#2	890nm#3	All#1	All#2	All#3	INI_1	INI_2	INI_3	HSW_w0	HSW_w1	HSW_w2	HSW_w3	dark	625nm	730nm	890nm	all	INI	Hot spring	dark	625nm	730nm	890nm	all	INI	Hot spring	dark	625nm	730nm	890nm	all	INI
OTU2004	D_0__Bacteria	D_1__Proteobacteria	D_2__Alphaproteobacteria	D_3__Rhizobiales	D_4__Hyphomicrobiaceae	D_5__Pedomicrobium	D_6__uncultured bacterium	0	0	0	0	0	0	0	0	0	0	0	0	0	0	0	0	0	0	1.22407e-05	0	0	1.66889e-05	0	0	0	0	0	0	7.23241e-06	0	0	0	0	0	0	8.54643e-06	0	0	0	0	0	0
OTU1859	D_0__Bacteria	D_1__Actinobacteria	D_2__Actinobacteria	D_3__Propionibacteriales	D_4__Nocardioidaceae	D_5__Nocardioides	D_6__uncultured bacterium	0	0	0	0	0	0	0	0	0	0	0	0	0	0	0	0	1.64441e-05	0	0	0	0	0	0	0	0	0	0	5.48137e-06	0	0	0	0	0	0	9.49402e-06	0	0	0	0	0	0	1.73205
OTU1241	D_0__Bacteria	D_1__Proteobacteria	D_2__Deltaproteobacteria	D_3__Sh765B-TzT-29	D_4__uncultured bacterium	D_5__uncultured bacterium	D_6__uncultured bacterium	0	0	0	0	0	0	0	0	0	0	0	0	0	0	0	0	0	0	1.22407e-05	0	1.47852e-05	0	0	0	0	0	0	0	6.75649e-06	0	0	0	0	0	0	7.87058e-06	0	0	0	0	0	0
OTU1242	D_0__Bacteria	D_1__Chloroflexi	D_2__Thermomicrobia	D_3__JG30-KF-CM45	D_4__uncultured bacterium	D_5__uncultured bacterium	D_6__uncultured bacterium	0	0	0	0	0	7.936e-06	0	0	0	0	0	0	8.35743e-06	0	0	0	0	0	0	0	0	0	0	2.64533e-06	0	0	2.78581e-06	0	0	0	4.58185e-06	0	0	4.82516e-06	0	0	0	1.73205	0	0	1.73205	0
OTU711	D_0__Bacteria	D_1__Saccharibacteria	D_2__uncultured bacterium	D_3__uncultured bacterium	D_4__uncultured bacterium	D_5__uncultured bacterium	D_6__uncultured bacterium	0	0	0	0	0	0	0	0	0	0	0	0	0	0	0	0	0	0	7.34444e-05	0	0	0	0	0	0	0	0	0	1.83611e-05	0	0	0	0	0	0	3.67222e-05	0	0	0	0	0	0
OTU1244	D_0__Bacteria	D_1__Proteobacteria	D_2__Deltaproteobacteria	D_3__GR-WP33-30				0	0	0	0	0	0	0	0	0	0	0	0	0	0	0	0	0	2.97699e-05	0	0	0	0	0	0	0	0	0	9.92329e-06	0	0	0	0	0	0	1.71876e-05	0	0	0	0	0	0	1.73205
OTU2001	D_0__Bacteria	D_1__Spirochaetae	D_2__Spirochaetes	D_3__Spirochaetales	D_4__Leptospiraceae	D_5__uncultured	D_6__uncultured bacterium	1.47051e-05	0	0	0	0	0	0	0	0	0	0	0	0	0	0	0	0	0	0	0	0	0	4.90171e-06	0	0	0	0	0	0	8.49001e-06	0	0	0	0	0	0	1.73205	0	0	0	0	0
OTU1248	D_0__Bacteria	D_1__Proteobacteria	D_2__Deltaproteobacteria	D_3__Oligoflexales	D_4__uncultured bacterium	D_5__uncultured bacterium	D_6__uncultured bacterium	0	0	0	0	0	0	0	0	0	0	0	0	0	0	0	0	0	0	0	1.69666e-05	0	0	0	0	0	0	0	0	4.24165e-06	0	0	0	0	0	0	8.4833e-06	0	0	0	0	0	0
OTU501	D_0__Bacteria	D_1__Proteobacteria	D_2__Betaproteobacteria	D_3__Burkholderiales	D_4__Comamonadaceae	D_5__Delftia	D_6__uncultured bacterium	7.35256e-06	0	0	0	1.06166e-05	1.5872e-05	0	0	0	0	0	0	0	0	0	1.73042e-05	4.11103e-05	0	3.06018e-05	0	0	8.34446e-06	2.45085e-06	8.82954e-06	0	0	0	1.94715e-05	9.73657e-06	4.245e-06	8.0855e-06	0	0	0	2.06407e-05	1.44557e-05	1.73205	0.915733	0	0	0	1.06005
OTU505	D_0__Bacteria	D_1__Actinobacteria	D_2__OPB41	D_3__uncultured bacterium	D_4__uncultured bacterium	D_5__uncultured bacterium	D_6__uncultured bacterium	1.47051e-05	1.42829e-05	0	4.19738e-05	0	0	0	0	0	2.95924e-05	0	3.15941e-05	0	0	0	0	0	0	4.28425e-05	1.69666e-05	7.39262e-06	1.66889e-05	9.66266e-06	1.39913e-05	0	2.03955e-05	0	0	2.09727e-05	8.37077e-06	2.42336e-05	0	1.76913e-05	0	0	1.52437e-05	0.866301	1.73205	0	0.867415	0	0
OTU504	D_0__Bacteria	D_1__Planctomycetes	D_2__Planctomycetacia	D_3__Planctomycetales	D_4__Planctomycetaceae	D_5__uncultured	D_6__uncultured bacterium	0	0	0	8.39475e-06	0	7.936e-06	0	8.0525e-06	0	0	4.29734e-05	8.68837e-05	0	0	0	0	0	0	0	0	0	0	0	5.44359e-06	2.68417e-06	4.32857e-05	0	0	0	0	4.71986e-06	4.64911e-06	4.34427e-05	0	0	0	0	0.86705	1.73205	1.00363	0	0
OTU1484	D_0__Bacteria	D_1__Firmicutes	D_2__Bacilli	D_3__Bacillales	D_4__Alicyclobacillaceae	D_5__Tumebacillus		2.20577e-05	0	0	0	0	0	0	0	0	0	0	7.89852e-06	0	0	0	1.73042e-05	1.64441e-05	0	0	0	0	0	7.35256e-06	0	0	2.63284e-06	0	1.12494e-05	0	1.2735e-05	0	0	4.56021e-06	0	9.75178e-06	0	1.73205	0	0	1.73205	0	0.866869
OTU506	D_0__Bacteria	D_1__Actinobacteria	D_2__Acidimicrobiia	D_3__Acidimicrobiales	D_4__uncultured	D_5__uncultured bacterium	D_6__uncultured bacterium	0	0	6.52512e-06	0	0	1.5872e-05	7.22392e-06	0	9.92031e-05	0	8.59468e-06	3.15941e-05	0	0	2.29943e-05	0	0	1.98466e-05	0	0	0	0	2.17504e-06	5.29067e-06	3.54757e-05	1.33963e-05	7.66477e-06	6.61553e-06	0	3.76728e-06	9.16371e-06	5.53076e-05	1.63352e-05	1.32758e-05	1.14584e-05	0	1.73205	1.73205	1.55903	1.21938	1.73205	1.73205
OTU508	D_0__Bacteria	D_1__Parcubacteria	D_2__uncultured bacterium	D_3__uncultured bacterium	D_4__uncultured bacterium	D_5__uncultured bacterium	D_6__uncultured bacterium	0	0	0	0	0	0	0	0	0	0	0	0	0	0	0	0	0	0	0.000159129	0	0	0	0	0	0	0	0	0	3.97824e-05	0	0	0	0	0	0	7.95647e-05	0	0	0	0	0	0
OTU1566	D_0__Bacteria	D_1__Cyanobacteria	D_2__Cyanobacteria	D_3__SubsectionI	D_4__FamilyI			0	1.42829e-05	0	0	0	0	0	0	0	0	0	0	0	0	0	0	0	0	0	0	0	0	4.76095e-06	0	0	0	0	0	0	8.24621e-06	0	0	0	0	0	0	1.73205	0	0	0	0	0
OTU1547	D_0__Bacteria	D_1__Gracilibacteria	D_2__uncultured bacterium	D_3__uncultured bacterium	D_4__uncultured bacterium	D_5__uncultured bacterium	D_6__uncultured bacterium	0	0	0	0	0	0	0	0	0	0	0	0	0	0	0	0	0	0	1.22407e-05	0	0	0	0	0	0	0	0	0	3.06018e-06	0	0	0	0	0	0	6.12036e-06	0	0	0	0	0	0
OTU480	D_0__Bacteria	D_1__Acidobacteria	D_2__Holophagae	D_3__Holophagae Incertae Sedis	D_4__Unknown Family	D_5__Thermoanaerobaculum		0	0	0	0	0	3.1744e-05	0	0	4.96015e-05	0	8.59468e-06	3.15941e-05	0	0	3.83239e-05	7.78688e-05	0	0	0	0	0	0	0	1.05813e-05	1.65338e-05	1.33963e-05	1.27746e-05	2.59563e-05	0	0	1.83274e-05	2.86375e-05	1.63352e-05	2.21263e-05	4.49576e-05	0	0	1.73205	1.73205	1.21938	1.73205	1.73205
OTU481	D_0__Bacteria	D_1__Saccharibacteria	D_2__uncultured bacterium	D_3__uncultured bacterium	D_4__uncultured bacterium	D_5__uncultured bacterium	D_6__uncultured bacterium	0	0	0	0	0	0	0	0	0	0	0	0.000221159	0	0	0	0	0	0	0	0	1.47852e-05	0	0	0	0	7.37195e-05	0	0	3.69631e-06	0	0	0	0.000127686	0	0	7.39262e-06	0	0	0	1.73205	0	0
OTU483	D_0__Bacteria	D_1__Nitrospirae	D_2__Nitrospira	D_3__Nitrospirales	D_4__Nitrospiraceae	D_5__uncultured	D_6__uncultured bacterium	0	0	0	0	0	0	0	0	0	0	0	0	0	0	0	0	0	0	8.56851e-05	5.65553e-06	2.21779e-05	0	0	0	0	0	0	0	2.83796e-05	0	0	0	0	0	0	3.93453e-05	0	0	0	0	0	0
OTU484	D_0__Bacteria	D_1__Chlorobi	D_2__Ignavibacteria	D_3__Ignavibacteriales	D_4__Ignavibacteriaceae	D_5__Ignavibacterium	D_6__uncultured bacterium	0	0	0	0	0	0	0	0	0	0	0	0	0	5.46538e-05	0	0	0	0	0.000116287	1.13111e-05	0	0	0	0	0	0	1.82179e-05	0	3.18995e-05	0	0	0	0	3.15544e-05	0	5.65104e-05	0	0	0	0	1.73205	0
OTU485	D_0__Bacteria	D_1__Chloroflexi						0	1.42829e-05	0	0	0	0	0	0	0	0	0	0	0	0	0	0	0	0	4.89629e-05	1.13111e-05	3.69631e-05	5.00668e-05	4.76095e-06	0	0	0	0	0	3.6826e-05	8.24621e-06	0	0	0	0	0	1.80153e-05	1.73205	0	0	0	0	0
OTU339	D_0__Bacteria	D_1__Chloroflexi	D_2__Anaerolineae	D_3__Anaerolineales	D_4__Anaerolineaceae	D_5__uncultured	D_6__uncultured bacterium	1.47051e-05	1.42829e-05	2.61005e-05	0	0	2.3808e-05	7.22392e-06	2.41575e-05	3.30677e-05	0	2.5784e-05	6.31882e-05	0	7.80768e-06	0.000122636	0.000112477	0.000230218	0.000248082	0	0	0	0	1.83628e-05	7.936e-06	2.1483e-05	2.96574e-05	4.34814e-05	0.000196926	0	6.70432e-06	1.37456e-05	1.31278e-05	3.17717e-05	6.86613e-05	7.36781e-05	0	0.365103	1.73205	0.611078	1.07129	1.5791	0.374141
OTU337	D_0__Bacteria	D_1__Proteobacteria	D_2__Betaproteobacteria	D_3__Nitrosomonadales	D_4__Nitrosomonadaceae	D_5__uncultured	D_6__uncultured bacterium	3.67628e-05	7.14143e-06	2.61005e-05	8.39475e-06	5.30831e-05	5.5552e-05	0	0.000112735	0.00010747	2.21943e-05	0.000249246	0.000110579	2.50723e-05	1.56154e-05	0	0	0	0	0.000122407	2.26221e-05	4.43557e-05	8.34446e-06	2.33349e-05	3.90099e-05	7.34017e-05	0.00012734	1.35626e-05	0	4.94324e-05	1.50031e-05	2.65423e-05	6.36222e-05	0.00011445	1.26616e-05	0	5.08531e-05	0.642947	0.680397	0.866768	0.898776	0.933569	0
OTU335	D_0__Bacteria	D_1__Chloroflexi	D_2__Thermoflexia	D_3__Thermoflexales	D_4__Thermoflexaceae	D_5__Thermoflexus	D_6__uncultured bacterium	0	7.14143e-06	6.52512e-06	8.39475e-06	0	0	0	0	0	7.39809e-06	0	0	0	0	0	0	0	0	0.000428425	2.26221e-05	5.9141e-05	1.66889e-05	4.55551e-06	2.79825e-06	0	2.46603e-06	0	0	0.000131719	3.95721e-06	4.84671e-06	0	4.27129e-06	0	0	0.000198693	0.868663	1.73205	0	1.73205	0	0
OTU333	D_0__Bacteria	D_1__Proteobacteria	D_2__Deltaproteobacteria	D_3__Sva0485	D_4__uncultured delta proteobacterium	D_5__uncultured delta proteobacterium	D_6__uncultured delta proteobacterium	3.67628e-05	4.28486e-05	3.26256e-05	5.03685e-05	0	7.936e-05	0	5.63675e-05	3.30677e-05	2.95924e-05	8.59468e-05	2.36956e-05	6.68594e-05	5.46538e-05	7.66477e-05	3.46084e-05	4.11103e-05	9.92329e-06	0.000116287	1.13111e-05	2.21779e-05	0	3.74123e-05	4.32429e-05	2.98117e-05	4.64116e-05	6.60536e-05	2.85473e-05	3.7444e-05	5.14235e-06	4.0157e-05	2.83245e-05	3.43652e-05	1.10191e-05	1.64533e-05	5.33362e-05	0.137451	0.928639	0.950111	0.740445	0.16682	0.57635
OTU727	D_0__Bacteria	D_1__Firmicutes	D_2__Clostridia	D_3__Clostridiales	D_4__Family XVIII	D_5__Caldinitratiruptor	D_6__Caldinitratiruptor microaerophilus	0	0	0	0	0	0	0	0	0	0	0	0	0	0	0	0	0	0	9.79258e-05	1.13111e-05	0	0	0	0	0	0	0	0	2.73092e-05	0	0	0	0	0	0	4.73787e-05	0	0	0	0	0	0
OTU331	D_0__Bacteria	D_1__Candidate division OP3						0	0	0	0	0	0	0	0	0	0	0	0	0	0	0	0	0	0	0.000703842	3.95887e-05	2.95705e-05	8.34446e-06	0	0	0	0	0	0	0.000195336	0	0	0	0	0	0	0.000339254	0	0	0	0	0	0
OTU2234	D_0__Bacteria	D_1__Proteobacteria	D_2__Gammaproteobacteria	D_3__Xanthomonadales	D_4__Xanthomonadaceae	D_5__Thermomonas	D_6__Thermomonas hydrothermalis	0	0	0	0	0	0	0	0	0	0	0	0	0	0	0	0	0	0	0	0	0	1.66889e-05	0	0	0	0	0	0	4.17223e-06	0	0	0	0	0	0	8.34446e-06	0	0	0	0	0	0
OTU1920	D_0__Bacteria	D_1__Proteobacteria	D_2__Deltaproteobacteria	D_3__Sva0485	D_4__uncultured bacterium	D_5__uncultured bacterium	D_6__uncultured bacterium	0	0	0	0	0	0	0	0	0	0	0	0	0	0	0	0	0	0	1.83611e-05	0	0	0	0	0	0	0	0	0	4.59027e-06	0	0	0	0	0	0	9.18054e-06	0	0	0	0	0	0
OTU1922	D_0__Bacteria	D_1__Nitrospirae	D_2__Nitrospira	D_3__Nitrospirales	D_4__0319-6A21	D_5__uncultured bacterium	D_6__uncultured bacterium	0	0	0	0	0	0	0	0	0	0	0	0	0	0	0	0	0	0	2.44815e-05	0	0	0	0	0	0	0	0	0	6.12036e-06	0	0	0	0	0	0	1.22407e-05	0	0	0	0	0	0
OTU386	D_0__Bacteria	D_1__Proteobacteria	D_2__Deltaproteobacteria	D_3__Deltaproteobacteria Incertae Sedis	D_4__Syntrophorhabdaceae	D_5__Syntrophorhabdus	D_6__uncultured delta proteobacterium	0	0	0	0	0	0	0	0	1.65338e-05	0	0	0	0	0	0	0	0	0	0.000238694	5.08998e-05	0.000133067	0.000108478	0	0	5.51128e-06	0	0	0	0.000132785	0	0	9.54582e-06	0	0	0	7.85554e-05	0	0	1.73205	0	0	0
OTU1580	D_0__Bacteria	D_1__Proteobacteria	D_2__Gammaproteobacteria	D_3__Legionellales	D_4__Legionellaceae	D_5__Legionella		0	0	0	0	0	0	0	0	0	0	0	0	0	0	0	0	0	0	1.22407e-05	0	0	0	0	0	0	0	0	0	3.06018e-06	0	0	0	0	0	0	6.12036e-06	0	0	0	0	0	0
OTU1587	D_0__Bacteria	D_1__Actinobacteria	D_2__Actinobacteria	D_3__Frankiales	D_4__Acidothermaceae	D_5__Acidothermus	D_6__uncultured bacterium	0	0	0	0	0	0	0	0	0	0	0	0	0	0	0	0	0	0	2.44815e-05	0	0	0	0	0	0	0	0	0	6.12036e-06	0	0	0	0	0	0	1.22407e-05	0	0	0	0	0	0
OTU1643	D_0__Bacteria	D_1__Nitrospirae	D_2__Nitrospira	D_3__Nitrospirales	D_4__0319-6A21	D_5__uncultured bacterium	D_6__uncultured bacterium	0	0	0	0	0	0	0	0	0	0	0	0	0	0	0	0	0	0	0	0	1.47852e-05	0	0	0	0	0	0	0	3.69631e-06	0	0	0	0	0	0	7.39262e-06	0	0	0	0	0	0
OTU640	D_0__Bacteria	D_1__Armatimonadetes	D_2__Chthonomonadetes	D_3__Chthonomonadales	D_4__uncultured bacterium	D_5__uncultured bacterium	D_6__uncultured bacterium	0	0	0	0	0	0	0	2.41575e-05	0	0	0	0	0	0	0	0	0	0	7.34444e-05	0	0	0	0	0	8.0525e-06	0	0	0	1.83611e-05	0	0	1.39473e-05	0	0	0	3.67222e-05	0	0	1.73205	0	0	0
OTU1586	D_0__Bacteria	D_1__Chlorobi	D_2__Ignavibacteria	D_3__Ignavibacteriales	D_4__BSV26	D_5__uncultured bacterium	D_6__uncultured bacterium	0	0	0	0	0	0	0	0	0	0	0	0	0	0	0	0	0	0	1.83611e-05	0	0	0	0	0	0	0	0	0	4.59027e-06	0	0	0	0	0	0	9.18054e-06	0	0	0	0	0	0
OTU349	D_0__Bacteria	D_1__Hydrogenedentes	D_2__uncultured bacterium	D_3__uncultured bacterium	D_4__uncultured bacterium	D_5__uncultured bacterium	D_6__uncultured bacterium	0.000485269	6.42729e-05	0.000110927	9.23423e-05	5.30831e-05	6.3488e-05	0.000260061	8.0525e-06	0	0.000221943	0	0	9.19317e-05	3.90384e-05	0	0	0	0	3.67222e-05	6.22109e-05	4.43557e-05	8.34446e-06	0.000220156	6.96378e-05	8.93712e-05	7.39809e-05	4.36567e-05	0	3.79083e-05	0.000230776	2.03393e-05	0.000147877	0.000128139	4.61395e-05	0	2.24173e-05	1.04824	0.292073	1.65463	1.73205	1.05687	0
OTU348	D_0__Bacteria	D_1__Chloroflexi	D_2__Anaerolineae	D_3__Anaerolineales	D_4__Anaerolineaceae	D_5__uncultured	D_6__uncultured bacterium	0	9.28386e-05	0.000137027	0	0.000552064	7.936e-06	0	1.6105e-05	0	0	0	0	0	0	1.53295e-05	0	0	0	4.89629e-05	0	0	0	7.6622e-05	0.000186667	5.36833e-06	0	5.10985e-06	0	1.22407e-05	6.99383e-05	0.000316468	9.29823e-06	0	8.85052e-06	0	2.44815e-05	0.91277	1.69537	1.73205	0	1.73205	0
OTU439	D_0__Bacteria	D_1__Firmicutes	D_2__Clostridia	D_3__D8A-2	D_4__uncultured bacterium	D_5__uncultured bacterium	D_6__uncultured bacterium	8.82308e-05	2.14243e-05	0	1.67895e-05	2.12332e-05	3.1744e-05	1.44478e-05	4.8315e-05	0	7.39809e-06	3.43787e-05	7.89852e-06	3.34297e-05	0.0001015	1.53295e-05	0	0	0	0	0	0	0	3.65517e-05	2.32556e-05	2.0921e-05	1.65584e-05	5.00864e-05	0	0	4.60195e-05	7.67963e-06	2.47994e-05	1.54348e-05	4.54358e-05	0	0	1.25903	0.330227	1.18539	0.932143	0.907149	0
OTU438	D_0__Bacteria	D_1__TM6	D_2__uncultured bacterium	D_3__uncultured bacterium	D_4__uncultured bacterium	D_5__uncultured bacterium	D_6__uncultured bacterium	0	1.42829e-05	1.95753e-05	0	0	3.968e-05	4.33435e-05	0	1.65338e-05	0	5.15681e-05	7.10867e-05	1.67149e-05	7.80768e-06	0	5.19125e-05	9.86647e-05	2.97699e-05	0	0	0	0	1.12861e-05	1.32267e-05	1.99591e-05	4.08849e-05	8.17418e-06	6.01157e-05	0	1.01259e-05	2.29093e-05	2.18738e-05	3.67277e-05	8.36346e-06	3.51724e-05	0	0.897205	1.73205	1.09593	0.89832	1.02316	0.585077
OTU435	D_0__Bacteria	D_1__Acidobacteria	D_2__Acidobacteria	D_3__Subgroup 4	D_4__Unknown Family	D_5__Blastocatella	D_6__uncultured bacterium	1.47051e-05	2.14243e-05	0	0	0	0	0	0	0	0	8.59468e-06	0	0	0	0	0	0	0	4.28425e-05	0	0	4.17223e-05	1.20431e-05	0	0	2.86489e-06	0	0	2.11412e-05	1.09574e-05	0	0	4.96214e-06	0	0	2.4416e-05	0.909846	0	0	1.73205	0	0
OTU434	D_0__Bacteria	D_1__Verrucomicrobia	D_2__OPB35 soil group	D_3__uncultured bacterium	D_4__uncultured bacterium	D_5__uncultured bacterium	D_6__uncultured bacterium	0	0	0	0	0	0	0	0	0	0	0	0	0	0	0	0	0	0	0.000275416	5.65553e-05	1.47852e-05	2.50334e-05	0	0	0	0	0	0	9.29476e-05	0	0	0	0	0	0	0.000122938	0	0	0	0	0	0
OTU341	D_0__Bacteria	D_1__Aminicenantes	D_2__uncultured bacterium	D_3__uncultured bacterium	D_4__uncultured bacterium	D_5__uncultured bacterium	D_6__uncultured bacterium	0.000124994	3.57071e-05	5.8726e-05	0.000117527	2.12332e-05	3.968e-05	1.44478e-05	0.000104683	8.26692e-06	7.39809e-05	8.59468e-05	0	5.01446e-05	3.90384e-05	1.53295e-05	5.19125e-05	8.22206e-05	0	0	5.65553e-06	0	8.34446e-06	7.31422e-05	5.94799e-05	4.24658e-05	5.33092e-05	3.48375e-05	4.47111e-05	3.5e-06	4.63561e-05	5.1109e-05	5.39699e-05	4.65532e-05	1.77836e-05	4.15807e-05	4.18788e-06	0.63378	0.859264	1.2709	0.873267	0.510473	0.929987
OTU340	D_0__Bacteria	D_1__Chloroflexi	D_2__TK10	D_3__uncultured bacterium	D_4__uncultured bacterium	D_5__uncultured bacterium	D_6__uncultured bacterium	0	3.57071e-05	6.52512e-06	0	0	2.3808e-05	7.22392e-06	2.41575e-05	4.96015e-05	0	0	0.000110579	8.35743e-06	3.90384e-05	3.06591e-05	0.000181694	0.000139775	0.000158773	0	0	0	0	1.40774e-05	7.936e-06	2.69943e-05	3.68598e-05	2.60183e-05	0.000160081	0	1.90139e-05	1.37456e-05	2.13308e-05	6.3843e-05	1.58582e-05	2.099e-05	0	1.35067	1.73205	0.790194	1.73205	0.609502	0.131122
OTU347	D_0__Bacteria	D_1__Actinobacteria	D_2__MB-A2-108	D_3__uncultured bacterium	D_4__uncultured bacterium	D_5__uncultured bacterium	D_6__uncultured bacterium	2.20577e-05	2.14243e-05	0	9.23423e-05	4.24665e-05	3.1744e-05	2.16718e-05	1.6105e-05	0.000173605	2.95924e-05	0.00012892	0.000134275	8.35743e-06	7.80768e-06	3.83239e-05	0	0	0	0	0	0	0	1.4494e-05	5.55176e-05	7.04607e-05	9.75958e-05	1.8163e-05	0	0	1.25562e-05	3.23386e-05	8.93692e-05	5.89535e-05	1.7462e-05	0	0	0.866301	0.582493	1.26836	0.604058	0.961405	0
OTU346	D_0__Bacteria	D_1__Proteobacteria	D_2__Alphaproteobacteria	D_3__Caulobacterales	D_4__Caulobacteraceae	D_5__Brevundimonas	D_6__uncultured bacterium	3.67628e-05	7.14143e-06	1.30502e-05	4.19738e-05	0.000138016	1.5872e-05	3.61196e-05	0	2.48008e-05	1.47962e-05	0	4.73911e-05	1.67149e-05	1.56154e-05	7.66477e-06	2.59563e-05	0	4.96165e-05	2.44815e-05	5.65553e-06	1.47852e-05	3.33778e-05	1.89848e-05	6.52873e-05	2.03068e-05	2.07291e-05	1.33317e-05	2.51909e-05	1.9575e-05	1.56771e-05	6.43228e-05	1.84744e-05	2.42462e-05	4.93837e-06	2.48171e-05	1.19901e-05	0.82577	0.985228	0.909764	1.16967	0.370424	0.98516
OTU345	D_0__Bacteria	D_1__Nitrospirae	D_2__Nitrospira	D_3__Nitrospirales	D_4__Nitrospiraceae	D_5__uncultured	D_6__uncultured bacterium	1.47051e-05	0	6.52512e-06	1.67895e-05	1.06166e-05	0	2.16718e-05	1.6105e-05	1.65338e-05	7.39809e-06	9.45415e-05	0	0	0	7.66477e-05	0	6.57765e-05	0.000138926	0	0	0	0	7.07675e-06	9.13537e-06	1.81035e-05	3.39799e-05	2.55492e-05	6.82342e-05	0	7.36807e-06	8.4922e-06	3.0976e-06	5.25782e-05	4.42526e-05	6.94957e-05	0	1.04117	0.929595	0.171105	1.54733	1.73205	1.01849
OTU344	D_0__Bacteria	D_1__Armatimonadetes	D_2__candidate division OP10 clone OPB50	D_3__candidate division OP10 clone OPB50	D_4__candidate division OP10 clone OPB50	D_5__candidate division OP10 clone OPB50	D_6__candidate division OP10 clone OPB50	0.000198519	3.57071e-05	1.95753e-05	0.000117527	6.36997e-05	2.3808e-05	7.94631e-05	8.0525e-05	1.65338e-05	5.91847e-05	4.29734e-05	5.52896e-05	4.17872e-05	2.3423e-05	3.83239e-05	1.73042e-05	1.64441e-05	0	1.83611e-05	5.65553e-06	7.39262e-06	8.34446e-06	8.46006e-05	6.83448e-05	5.88407e-05	5.24826e-05	3.45114e-05	1.12494e-05	9.93843e-06	9.89856e-05	4.70316e-05	3.66426e-05	8.46235e-06	9.75764e-06	9.75178e-06	5.7244e-06	1.17003	0.688153	0.622743	0.161241	0.282737	0.866869
OTU655	D_0__Bacteria	D_1__Proteobacteria	D_2__Alphaproteobacteria	D_3__Rhodospirillales	D_4__Acetobacteraceae	D_5__uncultured bacterium	D_6__uncultured bacterium	0	0	0	0	0	0	1.44478e-05	0	0	0	0	7.89852e-06	0	0	0	5.19125e-05	8.22206e-06	0	0	0	2.21779e-05	0	0	0	4.81595e-06	2.63284e-06	0	2.00449e-05	5.54447e-06	0	0	8.34146e-06	4.56021e-06	0	2.79027e-05	1.10889e-05	0	0	1.73205	1.73205	0	1.39201
OTU927	D_0__Bacteria	D_1__Proteobacteria	D_2__Deltaproteobacteria	D_3__Bdellovibrionales	D_4__Bdellovibrionaceae	D_5__OM27 clade	D_6__uncultured bacterium	0	0	0	0	0	0	0	0	0	0	0	0	0	0	0	0	0	0	3.67222e-05	0	0	0	0	0	0	0	0	0	9.18054e-06	0	0	0	0	0	0	1.83611e-05	0	0	0	0	0	0
OTU158	D_0__Bacteria	D_1__Proteobacteria	D_2__Deltaproteobacteria	D_3__Bdellovibrionales	D_4__Bdellovibrionaceae	D_5__Bdellovibrio		4.41154e-05	0.000407061	0.000332781	5.87633e-05	0.000414048	0.000103168	0.000180598	0.000338205	5.78685e-05	6.65828e-05	6.01628e-05	3.94926e-05	0.000167149	0.000179577	5.36534e-05	0	1.64441e-05	0	0.000899693	0.00121028	0.00102757	0.00151035	0.000261319	0.000191993	0.000192224	5.54127e-05	0.00013346	5.48137e-06	0.00116197	0.000191736	0.000193583	0.000140529	1.4156e-05	6.93929e-05	9.49402e-06	0.000264923	0.733722	1.00828	0.731072	0.255465	0.519955	1.73205
OTU159	D_0__Bacteria	D_1__S2R-29						2.20577e-05	2.14243e-05	0	3.3579e-05	0	0	0	0	8.26692e-06	7.39809e-06	8.59468e-06	0	0	0	7.66477e-06	0	0	0	0.00321319	0.000667353	0.000680121	0.00104306	1.4494e-05	1.1193e-05	2.75564e-06	5.33092e-06	2.55492e-06	0	0.00140093	1.25562e-05	1.93869e-05	4.77291e-06	4.65532e-06	4.42526e-06	0	0.00122066	0.866301	1.73205	1.73205	0.873267	1.73205	0
OTU651	D_0__Bacteria	D_1__Chloroflexi	D_2__uncultured	D_3__uncultured bacterium	D_4__uncultured bacterium	D_5__uncultured bacterium	D_6__uncultured bacterium	3.67628e-05	0	0	1.67895e-05	0	0	1.44478e-05	8.0525e-06	0	0	3.43787e-05	0	0	0	0	0	0	0	0	0	0	0	1.22543e-05	5.5965e-06	7.50011e-06	1.14596e-05	0	0	0	2.1225e-05	9.69343e-06	7.23974e-06	1.98486e-05	0	0	0	1.73205	1.73205	0.965284	1.73205	0	0
OTU650	D_0__Bacteria	D_1__Fibrobacteres	D_2__Fibrobacteria	D_3__Fibrobacterales	D_4__B122	D_5__uncultured bacterium	D_6__uncultured bacterium	0	0	0	0	0	0	0	0	0	0	0	0	0	0	0	0	0	0	0.000104046	0	0	0	0	0	0	0	0	0	2.60115e-05	0	0	0	0	0	0	5.20231e-05	0	0	0	0	0	0
OTU926	D_0__Bacteria	D_1__Nitrospirae	D_2__Nitrospira	D_3__Nitrospirales	D_4__0319-6A21	D_5__uncultured bacterium	D_6__uncultured bacterium	0	0	0	0	0	0	0	0	0	0	0	0	0	0	0	0	0	0	3.67222e-05	0	7.39262e-06	0	0	0	0	0	0	0	1.10287e-05	0	0	0	0	0	0	1.74799e-05	0	0	0	0	0	0
OTU152	D_0__Bacteria	D_1__Hydrogenedentes	D_2__Candidatus Hydrogenedens terephthalicus JGI OTU-1	D_3__Candidatus Hydrogenedens terephthalicus JGI OTU-1	D_4__Candidatus Hydrogenedens terephthalicus JGI OTU-1	D_5__Candidatus Hydrogenedens terephthalicus JGI OTU-1	D_6__Candidatus Hydrogenedens terephthalicus JGI OTU-1	0.00137493	0.00111406	0.00100487	0.00119206	0.000605147	0.000499968	0.000353972	0.000716673	0.000297609	0.00034771	0.00014611	7.89852e-05	0.000334297	0.000195192	6.13182e-05	0.000268215	9.86647e-05	0.000178619	0.00110167	7.35219e-05	6.65336e-05	0.000100134	0.00116462	0.000765723	0.000456085	0.000190935	0.000196936	0.000181833	0.000335464	0.00019014	0.000372941	0.000227429	0.000139858	0.000136498	8.48207e-05	0.000511006	0.163264	0.487043	0.498654	0.73249	0.693108	0.466476
OTU153	D_0__Bacteria	D_1__Chloroflexi	D_2__Anaerolineae	D_3__Anaerolineales	D_4__Anaerolineaceae	D_5__uncultured	D_6__uncultured bacterium	0.000941128	0.000928386	0.00058726	0.000889844	0.00114659	0.0005952	0.000859646	0.000523413	0.000289342	0.000872975	0.000515681	0.000347535	0.000409514	0.000569961	0.000459886	0.000501821	0.000846872	0.000466395	1.22407e-05	0	0	8.34446e-06	0.000818925	0.000877213	0.000557467	0.00057873	0.000479787	0.000605029	5.1463e-06	0.000200728	0.000275914	0.000286673	0.000268334	8.20537e-05	0.00021019	6.15164e-06	0.245112	0.314535	0.514242	0.46366	0.171021	0.347404
OTU150	D_0__Bacteria	D_1__TM6						0.000249987	0.000378496	4.56758e-05	0.000310606	6.36997e-05	0.000325376	7.22392e-05	6.442e-05	0.00147978	9.61752e-05	0.000189083	0.0032068	6.68594e-05	0.000132731	0.000758813	0.000112477	0.000427547	0.000664861	0	0	0	0	0.00022472	0.000233227	0.000538813	0.00116402	0.000319468	0.000401628	0	0.000167843	0.000147001	0.00081491	0.00176971	0.000381907	0.000277102	0	0.746898	0.63029	1.51242	1.52034	1.19545	0.689947
OTU151	D_0__Bacteria	D_1__Actinobacteria	D_2__OPB41	D_3__uncultured bacterium	D_4__uncultured bacterium	D_5__uncultured bacterium	D_6__uncultured bacterium	0.000580852	0.00102122	0.000783014	0.000713554	0.000806863	0.000920576	6.50153e-05	0.00099851	0.000487748	7.39809e-05	0.000919631	0.000450216	0.000217293	0.000210807	0.000260602	3.46084e-05	8.22206e-06	1.98466e-05	1.22407e-05	0	0	0	0.00079503	0.000813664	0.000517091	0.000481276	0.000229568	2.08923e-05	3.06018e-06	0.000220432	0.000103679	0.000467439	0.00042368	2.70717e-05	1.32242e-05	6.12036e-06	0.277262	0.127422	0.903977	0.880326	0.117925	0.632969
OTU156	D_0__Bacteria	D_1__Bacteroidetes	D_2__Cytophagia	D_3__Cytophagales	D_4__Cytophagaceae	D_5__uncultured	D_6__uncultured bacterium	0.000191167	0.000128546	0.000489384	0.000386159	0.000700696	0.00043648	0.000101135	0.000442888	0.000504282	0.000384701	0.000558654	0.000505505	0.000526518	0.000187384	0.00068983	0.00016439	4.93324e-05	9.92329e-05	0	9.61441e-05	0.000354846	5.00668e-05	0.000269699	0.000507778	0.000349435	0.000482953	0.000467911	0.000104318	0.000125264	0.000192812	0.000168956	0.000217214	8.91426e-05	0.000256299	5.7697e-05	0.00015801	0.714916	0.332735	0.621616	0.184578	0.547751	0.553086
OTU157	D_0__Bacteria	D_1__Proteobacteria	D_2__Gammaproteobacteria	D_3__Pseudomonadales	D_4__Pseudomonadaceae	D_5__Pseudomonas		0.000191167	0.00029994	0.000169653	0.000503685	0.000530831	0.00055552	0.000267285	0.000273785	5.78685e-05	0.000244137	0.000154704	0.000331738	0.000142076	0.000203	0.000137966	0.000467213	0.00023844	0.000496165	0.000440666	1.69666e-05	8.87115e-05	0.000100134	0.000220253	0.000530012	0.000199646	0.000243526	0.000161014	0.000400606	0.000161619	6.98441e-05	2.59272e-05	0.000122826	8.85183e-05	3.64187e-05	0.000141184	0.000189638	0.317108	0.0489181	0.615219	0.363486	0.226184	0.352426
OTU154	D_0__Bacteria	D_1__Thermodesulfobacteria	D_2__Thermodesulfobacteria	D_3__Thermodesulfobacteriales	D_4__Thermodesulfobacteriaceae	D_5__Caldimicrobium	D_6__uncultured bacterium	0	0	0	8.39475e-06	0	0	0	1.6105e-05	0	2.95924e-05	8.59468e-06	0	8.35743e-06	7.80768e-06	1.53295e-05	2.59563e-05	1.64441e-05	3.96932e-05	0.00211153	0.000667353	0.000879722	0.000984646	0	2.79825e-06	5.36833e-06	1.2729e-05	1.04982e-05	2.73645e-05	0.00116081	0	4.84671e-06	9.29823e-06	1.52232e-05	4.19307e-06	1.16883e-05	0.000647406	0	1.73205	1.73205	1.19595	0.399408	0.427134
OTU155	D_0__Bacteria	D_1__Chloroflexi	D_2__Caldilineae	D_3__Caldilineales	D_4__Caldilineaceae	D_5__uncultured	D_6__uncultured bacterium	0	0	0	0	0	2.3808e-05	3.61196e-05	0	4.13346e-05	0	3.43787e-05	0.000402825	0	0	0.000444557	0.00173042	0.00199796	0.00297699	0	0	0	0	0	7.936e-06	2.58181e-05	0.000145734	0.000148186	0.00223512	0	0	1.37456e-05	2.25106e-05	0.000223309	0.000256665	0.000656253	0	0	1.73205	0.871895	1.5323	1.73205	0.293609
OTU2160	D_0__Bacteria	D_1__Proteobacteria	D_2__Alphaproteobacteria	D_3__Caulobacterales	D_4__Hyphomonadaceae	D_5__uncultured	D_6__uncultured bacterium	0	0	0	0	0	0	0	0	0	0	0	0	0	0	0	0	3.28882e-05	0	0	0	0	0	0	0	0	0	0	1.09627e-05	0	0	0	0	0	0	1.8988e-05	0	0	0	0	0	0	1.73205
OTU939	D_0__Bacteria	D_1__Chloroflexi	D_2__Anaerolineae	D_3__Anaerolineales	D_4__Anaerolineaceae			0	0	0	0	0	4.7616e-05	1.44478e-05	0	0	0	0	0	0	7.80768e-06	0	0	0	0	0	0	0	0	0	1.5872e-05	4.81595e-06	0	2.60256e-06	0	0	0	2.74911e-05	8.34146e-06	0	4.50777e-06	0	0	0	1.73205	1.73205	0	1.73205	0
OTU1020	D_0__Bacteria	D_1__Bacteroidetes	D_2__Sphingobacteriia	D_3__Sphingobacteriales	D_4__env.OPS 17	D_5__uncultured bacterium	D_6__uncultured bacterium	0	0	0	0	0	0	0	0	0	0	0	0	0	0	0	0	0	0	4.28425e-05	0	0	0	0	0	0	0	0	0	1.07106e-05	0	0	0	0	0	0	2.14213e-05	0	0	0	0	0	0
OTU663	D_0__Bacteria	D_1__Proteobacteria	D_2__Gammaproteobacteria					0	0	0	0	0	0	0	0	0	0	0	0	0	0	0	0	0	0	5.50833e-05	0	0	0	0	0	0	0	0	0	1.37708e-05	0	0	0	0	0	0	2.75416e-05	0	0	0	0	0	0
OTU1630	D_0__Bacteria	D_1__Nitrospirae	D_2__Nitrospira	D_3__Nitrospirales	D_4__Nitrospiraceae	D_5__Leptospirillum	D_6__uncultured bacterium	0	0	0	0	0	0	0	0	0	0	0	0	0	0	0	0	0	0	0	0	1.47852e-05	0	0	0	0	0	0	0	3.69631e-06	0	0	0	0	0	0	7.39262e-06	0	0	0	0	0	0
OTU933	D_0__Bacteria	D_1__Proteobacteria	D_2__Gammaproteobacteria	D_3__Methylococcales	D_4__Methylococcaceae	D_5__Methylothermus		0	0	0	0	0	0	0	0	0	7.39809e-06	0	0	0	0	0	0	0	0	4.28425e-05	0	0	0	0	0	0	2.46603e-06	0	0	1.07106e-05	0	0	0	4.27129e-06	0	0	2.14213e-05	0	0	0	1.73205	0	0
OTU1639	D_0__Bacteria	D_1__Gemmatimonadetes	D_2__Gemmatimonadetes	D_3__Gemmatimonadales	D_4__Gemmatimonadaceae	D_5__uncultured	D_6__uncultured bacterium	0	0	0	0	0	0	0	0	0	0	0	0	0	0	0	0	0	0	1.83611e-05	5.65553e-06	0	0	0	0	0	0	0	0	6.00416e-06	0	0	0	0	0	0	8.65862e-06	0	0	0	0	0	0
OTU937	D_0__Bacteria	D_1__Armatimonadetes	D_2__uncultured bacterium	D_3__uncultured bacterium	D_4__uncultured bacterium	D_5__uncultured bacterium	D_6__uncultured bacterium	0	0	0	0	0	1.5872e-05	0	0	8.26692e-06	0	0	0	0	0	7.66477e-06	0	0	0	0	0	0	0	0	5.29067e-06	2.75564e-06	0	2.55492e-06	0	0	0	9.16371e-06	4.77291e-06	0	4.42526e-06	0	0	0	1.73205	1.73205	0	1.73205	0
OTU1245	D_0__Bacteria	D_1__Proteobacteria	D_2__Alphaproteobacteria	D_3__Sphingomonadales	D_4__Sphingomonadaceae	D_5__Sphingomonas		0	0	0	0	0	0	0	0	0	0	0	0	0	0	0	3.46084e-05	0	0	6.12036e-06	0	0	0	0	0	0	0	0	1.15361e-05	1.53009e-06	0	0	0	0	0	1.99811e-05	3.06018e-06	0	0	0	0	0	1.73205
OTU1189	D_0__Bacteria	D_1__Deinococcus-Thermus	D_2__Deinococci	D_3__KD3-62	D_4__uncultured bacterium	D_5__uncultured bacterium	D_6__uncultured bacterium	0	0	0	0	0	0	0	0	0	0	0	0	0	0	0	0	0	0	1.22407e-05	5.65553e-06	7.39262e-06	8.34446e-06	0	0	0	0	0	0	8.40834e-06	0	0	0	0	0	0	2.78693e-06	0	0	0	0	0	0
OTU1188	D_0__Bacteria	D_1__Proteobacteria	D_2__Deltaproteobacteria	D_3__Myxococcales	D_4__Phaselicystidaceae	D_5__Phaselicystis	D_6__uncultured bacterium	0	0	0	0	0	0	0	0	0	0	0	0	0	0	0	0	0	1.98466e-05	3.06018e-05	0	0	0	0	0	0	0	0	6.61553e-06	7.65045e-06	0	0	0	0	0	1.14584e-05	1.53009e-05	0	0	0	0	0	1.73205
OTU1185	D_0__Bacteria	D_1__Chloroflexi	D_2__Anaerolineae	D_3__Anaerolineales	D_4__Anaerolineaceae	D_5__uncultured	D_6__uncultured bacterium	0	0	0	0	0	0	0	0	0	0	0	0	0	0	0	0	0	0	2.44815e-05	0	0	0	0	0	0	0	0	0	6.12036e-06	0	0	0	0	0	0	1.22407e-05	0	0	0	0	0	0
OTU1184	D_0__Bacteria	D_1__Proteobacteria	D_2__Alphaproteobacteria	D_3__Rickettsiales	D_4__SM2D12	D_5__uncultured bacterium	D_6__uncultured bacterium	0	0	0	0	0	0	0	0	0	0	0	0	0	0	0	0	0	0	3.67222e-05	0	0	0	0	0	0	0	0	0	9.18054e-06	0	0	0	0	0	0	1.83611e-05	0	0	0	0	0	0
OTU1183	D_0__Bacteria	D_1__Proteobacteria	D_2__Deltaproteobacteria	D_3__Desulfobacterales	D_4__Desulfobacteraceae			0	0	0	0	0	0	0	0	0	0	0	0	0	0	0	0	0	0	4.28425e-05	0	0	0	0	0	0	0	0	0	1.07106e-05	0	0	0	0	0	0	2.14213e-05	0	0	0	0	0	0
OTU2244	D_0__Bacteria	D_1__Acidobacteria	D_2__Acidobacteria	D_3__Subgroup 3				0	0	0	0	0	7.936e-06	0	0	0	0	8.59468e-06	0	0	0	0	0	0	0	1.83611e-05	0	0	0	0	2.64533e-06	0	2.86489e-06	0	0	4.59027e-06	0	4.58185e-06	0	4.96214e-06	0	0	9.18054e-06	0	1.73205	0	1.73205	0	0
OTU2247	D_0__Bacteria	D_1__Firmicutes	D_2__Clostridia	D_3__Clostridiales	D_4__Peptococcaceae	D_5__uncultured	D_6__uncultured bacterium	0	0	0	0	0	0	1.44478e-05	0	0	0	0	0	0	1.56154e-05	0	0	0	0	0	0	0	0	0	0	4.81595e-06	0	5.20512e-06	0	0	0	0	8.34146e-06	0	9.01553e-06	0	0	0	0	1.73205	0	1.73205	0
OTU1180	D_0__Bacteria	D_1__Proteobacteria	D_2__Gammaproteobacteria	D_3__Xanthomonadales	D_4__Xanthomonadaceae	D_5__Metallibacterium	D_6__uncultured bacterium	0	0	0	0	0	0	0	0	0	0	0	0	0	0	0	0	0	0	3.67222e-05	0	0	0	0	0	0	0	0	0	9.18054e-06	0	0	0	0	0	0	1.83611e-05	0	0	0	0	0	0
OTU237	D_0__Bacteria	D_1__Firmicutes	D_2__Bacilli	D_3__Bacillales	D_4__Alicyclobacillaceae	D_5__Alicyclobacillus	D_6__Alicyclobacillus sp.	0	0	6.52512e-06	0	0	0	0	0	0	0	0	0	0	0	0	5.19125e-05	0	0	0.00208092	0	0	0	2.17504e-06	0	0	0	0	1.73042e-05	0.000520231	3.76728e-06	0	0	0	0	2.99717e-05	0.00104046	1.73205	0	0	0	0	1.73205
OTU236	D_0__Bacteria	D_1__Elusimicrobia	D_2__Elusimicrobia	D_3__Lineage IV	D_4__uncultured bacterium	D_5__uncultured bacterium	D_6__uncultured bacterium	0	0	0	0	0	0	0	0	0	0	1.71894e-05	0	0	0	0	0	0	0	0.000410064	0.000667353	0.000354846	0.000292056	0	0	0	5.72979e-06	0	0	0.00043108	0	0	0	9.92429e-06	0	0	0.000164728	0	0	0	1.73205	0	0
OTU235	D_0__Bacteria	D_1__Proteobacteria	D_2__Alphaproteobacteria	D_3__Sphingomonadales	D_4__Sphingomonadaceae	D_5__Sandaracinobacter	D_6__uncultured bacterium	0	3.57071e-05	1.30502e-05	0	0	0.000150784	0	0	4.13346e-05	0	8.59468e-06	0.00150862	1.67149e-05	0	1.53295e-05	0.00016439	0.000304216	0.00106179	0	0	0	1.66889e-05	1.62525e-05	5.02614e-05	1.37782e-05	0.000505737	1.06815e-05	0.000510133	4.17223e-06	1.80677e-05	8.70552e-05	2.38645e-05	0.00086853	9.27632e-06	0.00048284	8.34446e-06	1.11169	1.73205	1.73205	1.71735	0.86845	0.946498
OTU234	D_0__Bacteria	D_1__Chloroflexi	D_2__Anaerolineae	D_3__Anaerolineales	D_4__Anaerolineaceae	D_5__uncultured	D_6__uncultured Chloroflexi bacterium	0	5.71314e-05	0	0	1.06166e-05	0	2.88957e-05	0	0	0	1.71894e-05	0	0	7.80768e-06	0	0	0	0	0.00159129	3.95887e-05	3.69631e-05	8.34446e-06	1.90438e-05	3.53887e-06	9.63189e-06	5.72979e-06	2.60256e-06	0	0.000419048	3.29848e-05	6.1295e-06	1.66829e-05	9.92429e-06	4.50777e-06	0	0.000781626	1.73205	1.73205	1.73205	1.73205	1.73205	0
OTU233	D_0__Bacteria	D_1__Proteobacteria	D_2__Deltaproteobacteria	D_3__Myxococcales	D_4__Haliangiaceae	D_5__Haliangium	D_6__uncultured bacterium	0.00028675	0.000164253	0	0.000478501	2.12332e-05	0	0.000830751	1.6105e-05	0	0.00015536	0	0	0.000150434	0	0	0	0	0	0.000110167	5.65553e-06	2.95705e-05	0	0.000150334	0.000166578	0.000282285	5.17866e-05	5.01446e-05	0	3.63481e-05	0.000143881	0.000270342	0.000475053	8.96971e-05	8.6853e-05	0	5.08538e-05	0.957072	1.62291	1.68288	1.73205	1.73205	0
OTU231	D_0__Bacteria	D_1__Thermotogae	D_2__Thermotogae	D_3__Thermotogales	D_4__Thermotogaceae	D_5__GAL15	D_6__uncultured bacterium	3.67628e-05	0.000128546	0.000117452	4.19738e-05	5.30831e-05	0.000142848	2.16718e-05	7.24725e-05	0.000239741	7.39809e-06	0.000137515	7.10867e-05	0.000108647	7.80768e-05	0.000229943	0.000155738	0.000106887	0.000148849	0.000128528	5.65553e-06	0	8.34446e-06	9.42535e-05	7.93016e-05	0.000111295	7.19999e-05	0.000138889	0.000137158	3.56319e-05	5.00965e-05	5.53124e-05	0.0001141	6.50632e-05	8.03231e-05	2.64409e-05	6.2028e-05	0.531507	0.697494	1.02521	0.903657	0.578326	0.192777
OTU230	D_0__Bacteria	D_1__Planctomycetes	D_2__Planctomycetacia	D_3__Planctomycetales	D_4__Planctomycetaceae	D_5__Gemmata		9.55833e-05	7.85557e-05	0.000110927	0.000151106	4.24665e-05	5.5552e-05	8.6687e-05	6.442e-05	9.09361e-05	0.000110971	0.00012892	0.000402825	0.000133719	2.3423e-05	5.36534e-05	0.000181694	9.04427e-05	0.00011908	0	0	0	0	9.5022e-05	8.30414e-05	8.06811e-05	0.000214239	7.02651e-05	0.000130405	0	1.61929e-05	5.93074e-05	1.42418e-05	0.000163566	5.69935e-05	4.6668e-05	0	0.170412	0.714191	0.17652	0.763478	0.81112	0.357869
OTU1062	D_0__Bacteria	D_1__Candidate division SR1						0	0	0	0	0	0	0	0	0	0	0	0	0	0	0	0	0	0	0	2.82777e-05	0	0	0	0	0	0	0	0	7.06942e-06	0	0	0	0	0	0	1.41388e-05	0	0	0	0	0	0
OTU1063	D_0__Bacteria	D_1__Hydrogenedentes	D_2__uncultured organism	D_3__uncultured organism	D_4__uncultured organism	D_5__uncultured organism	D_6__uncultured organism	0	0	0	0	0	0	0	0	0	0	0	0	0	0	0	0	0	0	4.89629e-05	0	0	0	0	0	0	0	0	0	1.22407e-05	0	0	0	0	0	0	2.44815e-05	0	0	0	0	0	0
OTU239	D_0__Bacteria	D_1__Armatimonadetes	D_2__uncultured bacterium	D_3__uncultured bacterium	D_4__uncultured bacterium	D_5__uncultured bacterium	D_6__uncultured bacterium	6.61731e-05	0.00024995	1.30502e-05	0	0.000764396	3.1744e-05	0.000151702	0.000539518	0	7.39809e-06	0.00012892	0.000165869	0	5.46538e-05	3.83239e-05	0	0	0	0	0	0	0	0.000109724	0.00026538	0.000230407	0.000100729	3.09925e-05	0	0	0.00012431	0.000432452	0.000278237	8.29114e-05	2.80548e-05	0	0	1.13293	1.62956	1.20759	0.823113	0.90521	0
OTU238	D_0__Bacteria	D_1__Bacteroidetes	D_2__Cytophagia	D_3__Cytophagales	D_4__Cytophagaceae	D_5__uncultured	D_6__uncultured bacterium	0	0	0	0	0	7.936e-06	0	0	8.26692e-05	0	5.15681e-05	7.89852e-06	0	0	4.59886e-05	0.000129781	0.000263106	6.94631e-05	0	0	0	0	0	2.64533e-06	2.75564e-05	1.98222e-05	1.53295e-05	0.000154117	0	0	4.58185e-06	4.77291e-05	2.7775e-05	2.65516e-05	9.90886e-05	0	0	1.73205	1.73205	1.4012	1.73205	0.642945
OTU706	D_0__Bacteria	D_1__Proteobacteria	D_2__Deltaproteobacteria	D_3__Bdellovibrionales	D_4__Bacteriovoracaceae	D_5__HotSeep-1	D_6__uncultured bacterium	0	0	0	0	0	0	0	0	0	0	0	0	0	0	0	0	0	0	0	5.65553e-06	0	0	0	0	0	0	0	0	1.41388e-06	0	0	0	0	0	0	2.82777e-06	0	0	0	0	0	0
OTU1139	D_0__Bacteria	D_1__Nitrospirae	D_2__Nitrospira	D_3__Nitrospirales	D_4__0319-6A21	D_5__uncultured bacterium	D_6__uncultured bacterium	0	0	0	0	0	0	0	0	0	0	0	0	0	0	0	0	0	0	4.28425e-05	0	0	8.34446e-06	0	0	0	0	0	0	1.27968e-05	0	0	0	0	0	0	2.04131e-05	0	0	0	0	0	0
OTU61	D_0__Bacteria	D_1__Firmicutes	D_2__Clostridia	D_3__Clostridiales	D_4__Peptococcaceae	D_5__Desulfurispora	D_6__Desulfurispora thermophila	0.00474976	0.00365641	0.00357576	0.00261916	0.00529769	0.00571392	0.0026873	0.00440472	0.00215767	0.00243397	0.00334333	0.00910699	0.0029836	0.00224861	0.00168625	0	0	0	0	0	0	0	0.00399398	0.00454359	0.00308323	0.00496143	0.00230616	0	0	0.000655765	0.00167955	0.00117468	0.00361884	0.000650588	0	0	0.164188	0.369652	0.380991	0.729394	0.282109	0
OTU60	D_0__Bacteria	D_1__Proteobacteria	D_2__Gammaproteobacteria	D_3__Xanthomonadales	D_4__Xanthomonadaceae	D_5__uncultured	D_6__uncultured bacterium	5.14679e-05	0.000107121	0.000352356	0.000151106	0.000169866	0.00075392	5.05674e-05	0.000209365	0.000702688	8.87771e-05	0.000343787	0.00112949	0.000125361	0.000312307	0.0018932	0.00492304	0.00442347	0.00422732	0	5.65553e-06	9.61041e-05	0.000550734	0.000170315	0.000358297	0.000320874	0.000520684	0.000776956	0.00452461	0.000163123	0.000160089	0.000342748	0.00034006	0.000542438	0.000971203	0.000358717	0.000262132	0.939958	0.956603	1.0598	1.04178	1.25001	0.0792812
OTU63	D_0__Bacteria	D_1__Armatimonadetes	D_2__uncultured bacterium	D_3__uncultured bacterium	D_4__uncultured bacterium	D_5__uncultured bacterium	D_6__uncultured bacterium	0.00281603	0.00648442	0.00121367	0.00017629	0.00108289	0.00215859	0	0.0273221	0.00010747	5.17866e-05	0.000928226	0.00101101	0	0.000991576	5.36534e-05	0	0.000337105	2.97699e-05	0.000428425	1.69666e-05	3.69631e-05	0	0.00350471	0.00113926	0.0091432	0.000663674	0.00034841	0.000122291	0.000120589	0.00270202	0.000992353	0.0157435	0.000531524	0.000557644	0.000186628	0.00020578	0.770968	0.871051	1.72188	0.800881	1.60054	1.52609
OTU62	D_0__Bacteria	D_1__Planctomycetes	D_2__Planctomycetacia	D_3__Planctomycetales	D_4__Planctomycetaceae	D_5__uncultured	D_6__uncultured bacterium	0.000955833	0.00175679	0.00279275	0.00183006	0.00336547	0.00296013	0.000512898	0.00209365	0.00289342	0.00105053	0.00248386	0.00560795	0.00124526	0.000991576	0.00334184	0.00475	0.00524568	0.00570589	0	0	0	0	0.00183512	0.00271855	0.00183332	0.00304745	0.00185956	0.00523386	0	0.00092096	0.000795702	0.00121143	0.00233039	0.00128995	0.000478057	0	0.501851	0.292693	0.660781	0.764704	0.693684	0.0913394
OTU64	D_0__Bacteria	D_1__Caldiserica	D_2__Caldisericia	D_3__Caldisericales	D_4__Caldisericaceae	D_5__Caldisericum		9.55833e-05	1.42829e-05	3.91507e-05	6.7158e-05	9.55495e-05	0	5.77914e-05	8.0525e-06	0	2.95924e-05	0	7.89852e-06	0	0	0	0	0	0	0.000367222	0.0280741	0.00652029	0.000509012	4.96723e-05	5.42359e-05	2.1948e-05	1.2497e-05	0	0	0.00886765	4.1659e-05	4.9068e-05	3.13013e-05	1.53227e-05	0	0	0.0131215	0.838676	0.904714	1.42616	1.22612	0	0
OTU67	D_0__Bacteria	D_1__Deinococcus-Thermus	D_2__Deinococci	D_3__Thermales	D_4__Thermaceae	D_5__Thermus		0.000977891	0.00117119	0.00085479	0.00203153	0.00102981	0.00144435	0.000975229	0.000789145	0.000677888	0.00105053	0.00102277	0.000402825	0.0008441	0.000718307	0.0010654	0.00245719	0.00400414	0.00283806	0.0186304	0.00695631	0.00758483	0.00927904	0.00100129	0.0015019	0.000814087	0.000825374	0.000875937	0.0030998	0.0106126	0.000159495	0.000503333	0.000150232	0.000366201	0.000175725	0.000806005	0.00543443	0.159289	0.335131	0.18454	0.44368	0.200614	0.260018
OTU66	D_0__Bacteria	D_1__Proteobacteria	D_2__Alphaproteobacteria	D_3__Rhodospirillales	D_4__Rhodospirillales Incertae Sedis	D_5__Candidatus Alysiosphaera	D_6__uncultured bacterium	0.00224988	0.00372068	0.00368669	0.00492772	0.00453329	0.00441242	0.00157481	0.00309216	0.0043732	0.00385441	0.00525995	0.00293035	0.00326776	0.00310746	0.00608583	0.00526912	0.00594455	0.00587459	6.12036e-06	6.78664e-05	5.9141e-05	0.000233645	0.00321909	0.00462448	0.00301339	0.0040149	0.00415368	0.00569609	9.16931e-05	0.000839526	0.000269481	0.00140086	0.00117306	0.00167521	0.000371413	9.84892e-05	0.260796	0.0582728	0.464877	0.292177	0.403307	0.0652049
OTU69	D_0__Bacteria	D_1__Proteobacteria	D_2__Gammaproteobacteria	D_3__Xanthomonadales	D_4__Xanthomonadaceae	D_5__uncultured	D_6__uncultured bacterium	4.41154e-05	0.000121404	0.00184008	8.39475e-06	0.000435281	0.0058409	5.05674e-05	0.0003221	0.00195926	0	0.000292219	0.00126376	5.01446e-05	0.000187384	0.00497444	0.00117668	0.00136486	0.00190527	0	5.65553e-06	8.87115e-05	0.000992991	0.000668534	0.00209486	0.000777309	0.000518661	0.00173732	0.00148227	0.000271839	0.00101533	0.00325118	0.00103256	0.000661613	0.00280426	0.000378218	0.000482475	1.51874	1.55198	1.32838	1.27562	1.61413	0.255161
OTU68	D_0__Bacteria	D_1__Bacteroidetes	D_2__SB-5	D_3__uncultured bacterium	D_4__uncultured bacterium	D_5__uncultured bacterium	D_6__uncultured bacterium	0.00361746	0.00311366	0.0029885	0.00194758	0.00190037	0.00298394	0.00257894	0.00153803	0.00137231	0.00208626	0.00168456	0.00163499	0.00314239	0.00777645	0.00104241	0.00037204	0.000411103	0.000575551	0	3.39332e-05	4.43557e-05	0.000100134	0.00323988	0.0022773	0.00182976	0.00180194	0.00398708	0.000452898	4.46056e-05	0.000332933	0.000612423	0.000654079	0.000247476	0.00344557	0.000108001	4.15811e-05	0.102761	0.268925	0.357467	0.137339	0.864183	0.238467
OTU808	D_0__Bacteria	D_1__Chlorobi	D_2__Ignavibacteria	D_3__Ignavibacteriales				7.35256e-06	0	6.52512e-06	0	0	7.936e-06	0	8.0525e-06	3.30677e-05	2.21943e-05	3.43787e-05	4.73911e-05	2.50723e-05	2.3423e-05	7.66477e-06	0	0	3.96932e-05	3.67222e-05	5.65553e-06	0	2.50334e-05	4.62589e-06	2.64533e-06	1.37067e-05	3.46547e-05	1.872e-05	1.32311e-05	1.68528e-05	4.02745e-06	4.58185e-06	1.72437e-05	1.26007e-05	9.60959e-06	2.29169e-05	1.70402e-05	0.870631	1.73205	1.25805	0.363607	0.513332	1.73205
OTU1134	D_0__Bacteria	D_1__Proteobacteria	D_2__Betaproteobacteria	D_3__Burkholderiales	D_4__Comamonadaceae	D_5__Paucibacter		0	0	0	0	0	0	0	0	0	0	0	0	0	0	0	0	0	0	2.44815e-05	0	0	0	0	0	0	0	0	0	6.12036e-06	0	0	0	0	0	0	1.22407e-05	0	0	0	0	0	0
OTU1622	D_0__Bacteria	D_1__Firmicutes	D_2__Clostridia	D_3__Clostridiales	D_4__Clostridiaceae 1			0	0	0	0	0	0	0	0	0	0	0	0	0	0	0	0	1.64441e-05	0	0	0	0	0	0	0	0	0	0	5.48137e-06	0	0	0	0	0	0	9.49402e-06	0	0	0	0	0	0	1.73205
OTU2257	D_0__Bacteria	D_1__Firmicutes	D_2__Clostridia	D_3__Clostridiales	D_4__Peptococcaceae	D_5__Cryptanaerobacter	D_6__uncultured bacterium	0	0	0	0	0	0	0	0	0	0	0	0	0	2.3423e-05	0	0	0	0	0	0	0	0	0	0	0	0	7.80768e-06	0	0	0	0	0	0	1.35233e-05	0	0	0	0	0	0	1.73205	0
OTU1599	D_0__Bacteria	D_1__Proteobacteria	D_2__Alphaproteobacteria	D_3__Rickettsiales	D_4__Holosporaceae	D_5__uncultured	D_6__uncultured bacterium	0	0	0	0	0	0	0	0	0	0	0	0	0	0	0	0	0	0	6.12036e-06	0	0	8.34446e-06	0	0	0	0	0	0	3.61621e-06	0	0	0	0	0	0	4.27321e-06	0	0	0	0	0	0
OTU1114	D_0__Bacteria	D_1__Planctomycetes	D_2__Planctomycetacia	D_3__Planctomycetales	D_4__Planctomycetaceae	D_5__Gemmata		0	1.42829e-05	0	0	0	0	0	0	0	0	0	0	0	1.56154e-05	0	0	8.22206e-06	0	0	0	0	0	4.76095e-06	0	0	0	5.20512e-06	2.74069e-06	0	8.24621e-06	0	0	0	9.01553e-06	4.74701e-06	0	1.73205	0	0	0	1.73205	1.73205
OTU1117	D_0__Bacteria	D_1__Chloroflexi	D_2__Ktedonobacteria	D_3__Thermogemmatisporales	D_4__Thermogemmatisporaceae	D_5__Thermogemmatispora		0	0	0	0	0	0	0	0	0	2.95924e-05	0	0	0	0	0	0	0	0	0	0	0	0	0	0	0	9.86412e-06	0	0	0	0	0	0	1.70852e-05	0	0	0	0	0	0	1.73205	0	0
OTU1112	D_0__Bacteria	D_1__Proteobacteria	D_2__Deltaproteobacteria	D_3__Oligoflexales	D_4__uncultured bacterium	D_5__uncultured bacterium	D_6__uncultured bacterium	0	0	0	0	0	0	0	0	0	0	0	0	0	0	0	0	0	0	4.28425e-05	0	0	0	0	0	0	0	0	0	1.07106e-05	0	0	0	0	0	0	2.14213e-05	0	0	0	0	0	0
OTU1548	D_0__Bacteria	D_1__Proteobacteria	D_2__Alphaproteobacteria	D_3__Rhodospirillales	D_4__DA111	D_5__uncultured alpha proteobacterium	D_6__uncultured alpha proteobacterium	0	0	0	0	0	0	0	0	0	0	0	0	0	0	0	0	0	0	1.83611e-05	0	0	0	0	0	0	0	0	0	4.59027e-06	0	0	0	0	0	0	9.18054e-06	0	0	0	0	0	0
OTU1118	D_0__Bacteria	D_1__Proteobacteria	D_2__Betaproteobacteria	D_3__B1-7BS	D_4__uncultured bacterium	D_5__uncultured bacterium	D_6__uncultured bacterium	0	0	0	0	0	0	0	0	0	0	0	1.5797e-05	1.67149e-05	0	7.66477e-06	0	0	0	0	0	0	0	0	0	0	5.26568e-06	8.12654e-06	0	0	0	0	0	9.12043e-06	8.36699e-06	0	0	0	0	0	1.73205	1.02959	0
OTU1119	D_0__Bacteria	D_1__Proteobacteria	D_2__Deltaproteobacteria	D_3__Myxococcales	D_4__bacteriap25	D_5__uncultured bacterium	D_6__uncultured bacterium	0	1.42829e-05	0	0	0	0	0	0	0	0	8.59468e-06	7.89852e-06	0	0	0	0	0	0	0	0	0	0	4.76095e-06	0	0	5.49773e-06	0	0	0	8.24621e-06	0	0	4.77388e-06	0	0	0	1.73205	0	0	0.868337	0	0
OTU356	D_0__Bacteria	D_1__Bacteroidetes	D_2__Sphingobacteriia	D_3__Sphingobacteriales	D_4__Chitinophagaceae	D_5__Terrimonas	D_6__uncultured bacterium	0	0	0	0	0	0	0	0	0	0	0	0	0	0	0	0	0	0	0.000465148	4.52443e-05	2.21779e-05	8.34446e-06	0	0	0	0	0	0	0.000135229	0	0	0	0	0	0	0.000220472	0	0	0	0	0	0
OTU1034	D_0__Bacteria	D_1__Chloroflexi	D_2__Anaerolineae	D_3__Anaerolineales	D_4__Anaerolineaceae	D_5__uncultured	D_6__uncultured bacterium	0	0	0	0	0	0	0	0	0	0	0	0	0	0	0	0	0	0	0	5.65553e-06	7.39262e-06	1.66889e-05	0	0	0	0	0	0	7.43427e-06	0	0	0	0	0	0	6.93019e-06	0	0	0	0	0	0
OTU2250	D_0__Bacteria	D_1__Proteobacteria	D_2__TA18	D_3__uncultured bacterium	D_4__uncultured bacterium	D_5__uncultured bacterium	D_6__uncultured bacterium	0	0	0	0	0	0	0	0	0	0	0	0	0	0	0	0	0	0	2.44815e-05	0	0	0	0	0	0	0	0	0	6.12036e-06	0	0	0	0	0	0	1.22407e-05	0	0	0	0	0	0
OTU1169	D_0__Bacteria	D_1__Armatimonadetes	D_2__Chthonomonadetes	D_3__Chthonomonadales	D_4__uncultured bacterium	D_5__uncultured bacterium	D_6__uncultured bacterium	0	0	0	0	0	0	0	0	0	0	0	0	0	0	0	0	0	0	1.83611e-05	0	0	0	0	0	0	0	0	0	4.59027e-06	0	0	0	0	0	0	9.18054e-06	0	0	0	0	0	0
OTU2262	D_0__Bacteria	D_1__Proteobacteria	D_2__Deltaproteobacteria	D_3__GR-WP33-30	D_4__uncultured bacterium	D_5__uncultured bacterium	D_6__uncultured bacterium	0	0	0	0	0	0	0	0	0	0	0	0	0	0	0	0	0	0	1.83611e-05	0	0	0	0	0	0	0	0	0	4.59027e-06	0	0	0	0	0	0	9.18054e-06	0	0	0	0	0	0
OTU1442	D_0__Bacteria	D_1__Bacteroidetes	D_2__Sphingobacteriia	D_3__Sphingobacteriales	D_4__Chitinophagaceae	D_5__uncultured	D_6__uncultured bacterium	0	0	1.30502e-05	0	0	7.936e-06	0	0	0	0	0	0	0	0	0	0	0	0	0	0	0	0	4.35008e-06	2.64533e-06	0	0	0	0	0	7.53455e-06	4.58185e-06	0	0	0	0	0	1.73205	1.73205	0	0	0	0
OTU1525	D_0__Bacteria	D_1__Verrucomicrobia	D_2__OPB35 soil group	D_3__uncultured bacterium	D_4__uncultured bacterium	D_5__uncultured bacterium	D_6__uncultured bacterium	0	0	0	0	0	0	0	0	0	0	0	0	0	0	0	0	0	0	1.83611e-05	0	0	0	0	0	0	0	0	0	4.59027e-06	0	0	0	0	0	0	9.18054e-06	0	0	0	0	0	0
OTU1526	D_0__Bacteria	D_1__Chloroflexi	D_2__Anaerolineae	D_3__Anaerolineales	D_4__Anaerolineaceae	D_5__uncultured	D_6__uncultured Chloroflexi bacterium	0	0	0	0	0	0	0	0	0	0	0	0	0	0	0	0	0	0	1.83611e-05	0	0	0	0	0	0	0	0	0	4.59027e-06	0	0	0	0	0	0	9.18054e-06	0	0	0	0	0	0
OTU1521	D_0__Bacteria	D_1__Firmicutes	D_2__Bacilli	D_3__Bacillales	D_4__Family XII	D_5__Exiguobacterium		0	0	0	0	0	0	0	0	0	0	0	0	0	0	0	0	0	0	1.83611e-05	0	2.21779e-05	0	0	0	0	0	0	0	1.01347e-05	0	0	0	0	0	0	1.18059e-05	0	0	0	0	0	0
OTU1520	D_0__Bacteria	D_1__Nitrospirae	D_2__Nitrospira	D_3__Nitrospirales	D_4__0319-6A21	D_5__uncultured bacterium	D_6__uncultured bacterium	0	0	0	0	0	0	0	0	0	0	0	0	0	0	0	0	0	0	3.06018e-05	0	0	0	0	0	0	0	0	0	7.65045e-06	0	0	0	0	0	0	1.53009e-05	0	0	0	0	0	0
OTU1523	D_0__Bacteria	D_1__Verrucomicrobia	D_2__OPB35 soil group	D_3__uncultured bacterium	D_4__uncultured bacterium	D_5__uncultured bacterium	D_6__uncultured bacterium	0	0	0	0	0	0	0	0	0	0	0	0	0	0	0	0	0	0	1.83611e-05	0	0	0	0	0	0	0	0	0	4.59027e-06	0	0	0	0	0	0	9.18054e-06	0	0	0	0	0	0
OTU1522	D_0__Bacteria	D_1__Latescibacteria	D_2__uncultured bacterium	D_3__uncultured bacterium	D_4__uncultured bacterium	D_5__uncultured bacterium	D_6__uncultured bacterium	0	0	0	0	0	0	0	0	0	0	0	0	0	0	0	0	0	0	2.44815e-05	0	0	0	0	0	0	0	0	0	6.12036e-06	0	0	0	0	0	0	1.22407e-05	0	0	0	0	0	0
OTU1629	D_0__Bacteria	D_1__TM6	D_2__uncultured bacterium	D_3__uncultured bacterium	D_4__uncultured bacterium	D_5__uncultured bacterium	D_6__uncultured bacterium	0	2.14243e-05	0	0	0	0	0	0	0	0	0	0	0	0	0	0	0	0	0	0	1.47852e-05	0	7.14143e-06	0	0	0	0	0	3.69631e-06	1.23693e-05	0	0	0	0	0	7.39262e-06	1.73205	0	0	0	0	0
OTU208	D_0__Bacteria	D_1__Parcubacteria						0	0	0	0	0	0	0	0	0	0	0	0	0	0	0	8.65209e-06	0	1.98466e-05	0.00017137	1.13111e-05	5.17484e-05	5.00668e-05	0	0	0	0	0	9.49956e-06	7.11241e-05	0	0	0	0	0	9.9504e-06	6.93919e-05	0	0	0	0	0	1.04746
OTU884	D_0__Bacteria	D_1__Actinobacteria	D_2__Thermoleophilia	D_3__Solirubrobacterales				0	0	0	0	0	0	0	8.0525e-06	4.13346e-05	0	0	0	0	0	0	0	0	0	0	0	0	0	0	0	1.64624e-05	0	0	0	0	0	0	2.19131e-05	0	0	0	0	0	0	1.3311	0	0	0
OTU1328	D_0__Bacteria	D_1__Acidobacteria	D_2__Acidobacteria	D_3__Subgroup 4	D_4__Unknown Family	D_5__Blastocatella	D_6__uncultured bacterium	0	0	0	0	0	0	0	0	0	0	0	0	4.17872e-05	0	0	0	0	0	0	0	0	0	0	0	0	0	1.39291e-05	0	0	0	0	0	0	2.41258e-05	0	0	0	0	0	0	1.73205	0
OTU950	D_0__Bacteria	D_1__Proteobacteria	D_2__Deltaproteobacteria	D_3__Myxococcales	D_4__PS-B29			0	0	0	0	0	0	0	0	0	0	0	0	0	0	0	0	0	0	2.44815e-05	0	0	0	0	0	0	0	0	0	6.12036e-06	0	0	0	0	0	0	1.22407e-05	0	0	0	0	0	0
OTU209	D_0__Bacteria	D_1__Deinococcus-Thermus	D_2__Deinococci	D_3__Thermales	D_4__Thermaceae	D_5__Meiothermus	D_6__uncultured bacterium	0	0	0	0	0	0	0	0	0	0	0	0	0	0	0	0	0	0	0.00260727	1.13111e-05	3.69631e-05	5.00668e-05	0	0	0	0	0	0	0.000676404	0	0	0	0	0	0	0.00128735	0	0	0	0	0	0
OTU206	D_0__Bacteria	D_1__Caldiserica	D_2__Caldisericia	D_3__Caldisericales	D_4__TTA-B1	D_5__uncultured bacterium	D_6__uncultured bacterium	0.000139699	9.28386e-05	1.95753e-05	9.23423e-05	8.49329e-05	1.5872e-05	6.50153e-05	2.41575e-05	0	6.65828e-05	1.71894e-05	0	3.34297e-05	3.90384e-05	7.66477e-06	5.19125e-05	9.04427e-05	2.97699e-05	0.000257055	7.35219e-05	4.43557e-05	8.34446e-06	8.40375e-05	6.43824e-05	2.97243e-05	2.79241e-05	2.6711e-05	5.7375e-05	9.58193e-05	6.05434e-05	4.21743e-05	3.28632e-05	3.45651e-05	1.67312e-05	3.0703e-05	0.000110747	0.720432	0.655059	1.1056	1.23782	0.626379	0.535129
OTU759	D_0__Bacteria	D_1__Chloroflexi	D_2__uncultured	D_3__uncultured bacterium	D_4__uncultured bacterium	D_5__uncultured bacterium	D_6__uncultured bacterium	0	0	0	0	0	0	0	0	0	0	0	0	0	0	0	0	0	0	4.28425e-05	5.65553e-06	7.39262e-06	0	0	0	0	0	0	0	1.39727e-05	0	0	0	0	0	0	1.95036e-05	0	0	0	0	0	0
OTU1363	D_0__Bacteria	D_1__Verrucomicrobia	D_2__Spartobacteria	D_3__Chthoniobacterales	D_4__Chthoniobacteraceae	D_5__Chthoniobacter	D_6__uncultured bacterium	0	0	0	0	0	0	0	0	0	0	0	0	0	0	0	0	0	0	1.83611e-05	0	0	0	0	0	0	0	0	0	4.59027e-06	0	0	0	0	0	0	9.18054e-06	0	0	0	0	0	0
OTU1806	D_0__Bacteria	D_1__Chlorobi	D_2__Ignavibacteria	D_3__Ignavibacteriales	D_4__Ignavibacteriaceae	D_5__Ignavibacterium	D_6__uncultured bacterium	0	0	0	0	0	0	0	0	0	0	0	0	0	0	0	0	0	0	2.44815e-05	0	0	0	0	0	0	0	0	0	6.12036e-06	0	0	0	0	0	0	1.22407e-05	0	0	0	0	0	0
OTU1803	D_0__Bacteria	D_1__Chloroflexi	D_2__Anaerolineae	D_3__Anaerolineales	D_4__Anaerolineaceae	D_5__uncultured	D_6__uncultured bacterium	0	0	0	0	0	0	0	0	0	0	0	0	0	0	0	0	0	0	3.06018e-05	0	0	0	0	0	0	0	0	0	7.65045e-06	0	0	0	0	0	0	1.53009e-05	0	0	0	0	0	0
OTU1541	D_0__Bacteria	D_1__Proteobacteria	D_2__Deltaproteobacteria	D_3__Bdellovibrionales	D_4__Bacteriovoracaceae	D_5__uncultured	D_6__uncultured delta proteobacterium	0	0	0	0	0	0	0	0	0	0	0	0	0	0	0	0	0	0	0	0	0	3.33778e-05	0	0	0	0	0	0	8.34446e-06	0	0	0	0	0	0	1.66889e-05	0	0	0	0	0	0
OTU853	D_0__Bacteria	D_1__Firmicutes	D_2__Clostridia	D_3__Clostridiales	D_4__Syntrophomonadaceae	D_5__Syntrophothermus	D_6__uncultured bacterium	0	0	7.17763e-05	0	0	0	0	0	0	0	0	0	0	0	0	0	0	0	0	0	0	0	2.39254e-05	0	0	0	0	0	0	4.144e-05	0	0	0	0	0	0	1.73205	0	0	0	0	0
OTU615	D_0__Bacteria	D_1__Proteobacteria	D_2__Alphaproteobacteria	D_3__Rhodospirillales	D_4__Acetobacteraceae	D_5__uncultured	D_6__uncultured bacterium	0	0	0	0	0	0	0	0	0	0	0	0	0	0	0	0	0	0	0.000122407	1.13111e-05	7.39262e-06	1.66889e-05	0	0	0	0	0	0	3.945e-05	0	0	0	0	0	0	5.5436e-05	0	0	0	0	0	0
OTU623	D_0__Bacteria	D_1__Proteobacteria	D_2__Gammaproteobacteria	D_3__Chromatiales	D_4__Ectothiorhodospiraceae	D_5__Acidiferrobacter	D_6__uncultured proteobacterium	0	0	0	0	0	0	0	0	0	0	0	0	0	0	0	0	0	0	6.12036e-05	5.65553e-06	1.47852e-05	0	0	0	0	0	0	0	2.04111e-05	0	0	0	0	0	0	2.78689e-05	0	0	0	0	0	0
OTU1904	D_0__Bacteria	D_1__Proteobacteria	D_2__Betaproteobacteria	D_3__Hydrogenophilales	D_4__Hydrogenophilaceae			0	0	0	0	0	0	0	0	0	0	0	0	0	0	0	0	0	0	1.22407e-05	0	0	0	0	0	0	0	0	0	3.06018e-06	0	0	0	0	0	0	6.12036e-06	0	0	0	0	0	0
OTU1037	D_0__Bacteria	D_1__Proteobacteria	D_2__Alphaproteobacteria	D_3__Rhodospirillales	D_4__Rhodospirillaceae	D_5__uncultured	D_6__uncultured bacterium	0	0	0	0	0	0	0	0	0	0	0	0	0	0	0	0	0	0	3.06018e-05	0	0	0	0	0	0	0	0	0	7.65045e-06	0	0	0	0	0	0	1.53009e-05	0	0	0	0	0	0
OTU200	D_0__Bacteria	D_1__Proteobacteria	D_2__Gammaproteobacteria	D_3__Xanthomonadales	D_4__Xanthomonadaceae	D_5__Silanimonas		0	0	0	0	0	0	0	0	0	0	0	0	0	0	0	0	4.11103e-05	2.97699e-05	0	5.65553e-06	3.69631e-05	0.00397196	0	0	0	0	0	2.36267e-05	0.00100365	0	0	0	0	0	2.12325e-05	0.00197894	0	0	0	0	0	0.898663
OTU1007	D_0__Bacteria	D_1__Proteobacteria	D_2__Alphaproteobacteria	D_3__Rhodospirillales	D_4__Rhodospirillaceae	D_5__Magnetospirillum		0	0	0	0	0	0	0	0	0	0	0	0	0	0	0	0	0	0	2.44815e-05	1.69666e-05	7.39262e-06	8.34446e-06	0	0	0	0	0	0	1.42963e-05	0	0	0	0	0	0	8.04058e-06	0	0	0	0	0	0
OTU703	D_0__Bacteria	D_1__Proteobacteria	D_2__Gammaproteobacteria	D_3__Pseudomonadales	D_4__Moraxellaceae	D_5__Acinetobacter	D_6__uncultured Acinetobacter sp.	0	0	0	0	0	0	0	0	0	0	0	0	0	0	0	0	0	0	0.000104046	0	0	0	0	0	0	0	0	0	2.60115e-05	0	0	0	0	0	0	5.20231e-05	0	0	0	0	0	0
OTU1050	D_0__Bacteria	D_1__Proteobacteria	D_2__TA18	D_3__uncultured bacterium	D_4__uncultured bacterium	D_5__uncultured bacterium	D_6__uncultured bacterium	0	0	0	0	0	0	0	0	0	0	0	0	0	0	0	0	0	0	3.06018e-05	0	0	0	0	0	0	0	0	0	7.65045e-06	0	0	0	0	0	0	1.53009e-05	0	0	0	0	0	0
OTU471	D_0__Bacteria	D_1__Actinobacteria	D_2__Actinobacteria	D_3__Propionibacteriales	D_4__Propionibacteriaceae	D_5__Propionibacterium	D_6__uncultured bacterium	0	0	0	0	0	0	2.16718e-05	3.221e-05	4.96015e-05	0	0	1.5797e-05	0	0	0	6.92167e-05	0	0	0	0	0	1.66889e-05	0	0	3.44944e-05	5.26568e-06	0	2.30722e-05	4.17223e-06	0	0	1.41043e-05	9.12043e-06	0	3.99623e-05	8.34446e-06	0	0	0.408887	1.73205	0	1.73205
OTU2082	D_0__Bacteria	D_1__Proteobacteria	D_2__Gammaproteobacteria	D_3__Methylococcales	D_4__Methylococcaceae	D_5__Methylocaldum		0	0	0	0	0	0	0	0	0	0	8.59468e-06	0	0	0	0	0	0	0	6.12036e-06	0	0	0	0	0	0	2.86489e-06	0	0	1.53009e-06	0	0	0	4.96214e-06	0	0	3.06018e-06	0	0	0	1.73205	0	0
OTU473	D_0__Bacteria	D_1__Armatimonadetes	D_2__uncultured bacterium	D_3__uncultured bacterium	D_4__uncultured bacterium	D_5__uncultured bacterium	D_6__uncultured bacterium	0	0	0	0	0	0	0	0	0	0	0	0	0	0	0	0	0	0	0.000104046	5.65553e-06	0	8.34446e-06	0	0	0	0	0	0	2.95115e-05	0	0	0	0	0	0	4.98113e-05	0	0	0	0	0	0
OTU472	D_0__Bacteria	D_1__Proteobacteria	D_2__Deltaproteobacteria	D_3__Desulfovibrionales	D_4__Desulfomicrobiaceae	D_5__Desulfomicrobium	D_6__uncultured delta proteobacterium	0	0	8.48265e-05	0	1.06166e-05	7.1424e-05	0	0	1.65338e-05	0	0	0	0	0.000163961	2.29943e-05	0	0	0	0	5.65553e-06	2.95705e-05	5.00668e-05	2.82755e-05	2.73469e-05	5.51128e-06	0	6.23185e-05	0	2.13232e-05	4.89746e-05	3.85393e-05	9.54582e-06	0	8.87729e-05	0	2.30533e-05	1.73205	1.40927	1.73205	0	1.4245	0
OTU475	D_0__Bacteria	D_1__Cyanobacteria	D_2__Cyanobacteria	D_3__SubsectionIII	D_4__FamilyI	D_5__uncultured	D_6__uncultured cyanobacterium	7.35256e-06	0	1.30502e-05	0	0	0	7.22392e-06	1.6105e-05	0	7.39809e-06	0	0	0	7.80768e-06	2.29943e-05	1.73042e-05	3.28882e-05	9.92329e-05	0	0	0	0	6.80093e-06	0	7.77631e-06	2.46603e-06	1.02673e-05	4.98085e-05	0	6.54258e-06	0	8.0667e-06	4.27129e-06	1.16928e-05	4.35063e-05	0	0.962012	0	1.03734	1.73205	1.13884	0.873473
OTU474	D_0__Bacteria	D_1__Chlorobi	D_2__Ignavibacteria	D_3__Ignavibacteriales	D_4__LD-RB-34	D_5__uncultured bacterium	D_6__uncultured bacterium	0	0	0	0	0	0	0	8.0525e-06	0.000140538	0	0	2.36956e-05	0	0	4.59886e-05	8.65209e-06	9.04427e-05	0	0	0	0	0	0	0	4.95301e-05	7.89852e-06	1.53295e-05	3.30316e-05	0	0	0	7.89177e-05	1.36806e-05	2.65516e-05	4.99073e-05	0	0	0	1.59333	1.73205	1.73205	1.5109
OTU477	D_0__Bacteria	D_1__Nitrospirae	D_2__Nitrospira	D_3__Nitrospirales	D_4__0319-6A21	D_5__uncultured bacterium	D_6__uncultured bacterium	0	0	0	0	0	0	0	0	0	0	0	0	0	0	0	0	0	0	9.79258e-05	0.0001018	2.95705e-05	8.34446e-06	0	0	0	0	0	0	5.94101e-05	0	0	0	0	0	0	4.7534e-05	0	0	0	0	0	0
OTU476	D_0__Bacteria	D_1__Proteobacteria	D_2__Deltaproteobacteria	D_3__Myxococcales	D_4__mle1-27	D_5__uncultured delta proteobacterium	D_6__uncultured delta proteobacterium	1.47051e-05	7.14143e-06	0	4.19738e-05	0	0	7.22392e-06	0	0	2.21943e-05	0	0	1.67149e-05	0	0	0	0	0	7.34444e-05	5.08998e-05	2.95705e-05	1.66889e-05	7.28218e-06	1.39913e-05	2.40797e-06	7.39809e-06	5.57162e-06	0	4.26509e-05	7.35357e-06	2.42336e-05	4.17073e-06	1.28139e-05	9.65033e-06	0	2.49092e-05	1.0098	1.73205	1.73205	1.73205	1.73205	0
OTU479	D_0__Bacteria	D_1__Bacteroidetes	D_2__Sphingobacteriia	D_3__Sphingobacteriales	D_4__env.OPS 17	D_5__uncultured bacterium	D_6__uncultured bacterium	0	0	0	0	0	0	0	0	0	0	0	0	0	0	0	0	0	0	0.000208092	5.65553e-06	0	0	0	0	0	0	0	0	5.3437e-05	0	0	0	0	0	0	0.000103138	0	0	0	0	0	0
OTU1002	D_0__Bacteria	D_1__Firmicutes	D_2__Clostridia	D_3__Clostridiales	D_4__Peptococcaceae	D_5__Desulfotomaculum		7.35256e-06	7.14143e-06	0	2.51843e-05	0	0	0	0	0	0	0	0	0	0	0	0	0	0	0	0	0	0	4.83133e-06	8.39475e-06	0	0	0	0	0	4.18539e-06	1.45401e-05	0	0	0	0	0	0.866301	1.73205	0	0	0	0
OTU1233	D_0__Bacteria	D_1__Proteobacteria	D_2__Alphaproteobacteria	D_3__Rhodospirillales	D_4__Rhodospirillaceae	D_5__uncultured		0	0	0	0	0	0	0	0	0	0	0	0	0	0	0	0	0	0	1.22407e-05	5.65553e-06	0	0	0	0	0	0	0	0	4.47406e-06	0	0	0	0	0	0	5.82384e-06	0	0	0	0	0	0
OTU1235	D_0__Bacteria	D_1__Proteobacteria	D_2__Betaproteobacteria	D_3__Hydrogenophilales	D_4__Hydrogenophilaceae	D_5__uncultured	D_6__uncultured bacterium	0	0	0	0	0	0	0	0	0	0	0	0	0	0	0	0	0	0	2.44815e-05	0	0	0	0	0	0	0	0	0	6.12036e-06	0	0	0	0	0	0	1.22407e-05	0	0	0	0	0	0
OTU1234	D_0__Bacteria	D_1__Acidobacteria	D_2__Acidobacteria	D_3__Subgroup 3	D_4__Elev-16S-1166	D_5__uncultured bacterium	D_6__uncultured bacterium	0	0	0	0	0	0	0	0	0	0	0	0	0	0	0	0	0	0	4.89629e-05	0	0	0	0	0	0	0	0	0	1.22407e-05	0	0	0	0	0	0	2.44815e-05	0	0	0	0	0	0
OTU629	D_0__Bacteria	D_1__Actinobacteria	D_2__Thermoleophilia	D_3__Gaiellales	D_4__uncultured	D_5__uncultured bacterium	D_6__uncultured bacterium	7.35256e-06	7.14143e-06	0	3.3579e-05	0	2.3808e-05	0	8.0525e-06	8.26692e-06	2.21943e-05	0	1.5797e-05	1.67149e-05	7.80768e-06	0	0	0	1.98466e-05	0	0	0	0	4.83133e-06	1.9129e-05	5.43981e-06	1.26638e-05	8.17418e-06	6.61553e-06	0	4.18539e-06	1.72716e-05	4.71223e-06	1.14241e-05	8.36346e-06	1.14584e-05	0	0.866301	0.9029	0.86625	0.902107	1.02316	1.73205
OTU579	D_0__Bacteria	D_1__SHA-109						0	0	0	0	0	0	0	0	0	0	0	0	0	0	0	0	0	0	0.000104046	0	0	0	0	0	0	0	0	0	2.60115e-05	0	0	0	0	0	0	5.20231e-05	0	0	0	0	0	0
OTU1369	D_0__Bacteria	D_1__Firmicutes	D_2__Clostridia	D_3__Clostridiales	D_4__Peptococcaceae	D_5__Desulfurispora	D_6__uncultured bacterium	0	0	0	0	0	0	0	0	0	0	0	0	0	0	2.29943e-05	0	0	0	0	0	0	0	0	0	0	0	7.66477e-06	0	0	0	0	0	0	1.32758e-05	0	0	0	0	0	0	1.73205	0
OTU1195	D_0__Bacteria	D_1__Acidobacteria	D_2__Acidobacteria	D_3__Subgroup 6	D_4__uncultured bacterium	D_5__uncultured bacterium	D_6__uncultured bacterium	0	0	0	0	0	0	0	0	0	0	0	0	0	0	0	0	0	0	2.44815e-05	0	0	0	0	0	0	0	0	0	6.12036e-06	0	0	0	0	0	0	1.22407e-05	0	0	0	0	0	0
OTU570	D_0__Bacteria	D_1__Synergistetes	D_2__Synergistia	D_3__Synergistales	D_4__Synergistaceae	D_5__uncultured	D_6__uncultured bacterium	0	0	0	0	0	0	0	0	0	1.47962e-05	0	0	0	0	0	0	8.22206e-06	0	6.12036e-06	0	0	0	0	0	0	4.93206e-06	0	2.74069e-06	1.53009e-06	0	0	0	8.54258e-06	0	4.74701e-06	3.06018e-06	0	0	0	1.73205	0	1.73205
OTU571	D_0__Bacteria	D_1__Proteobacteria	D_2__Deltaproteobacteria	D_3__Oligoflexales	D_4__uncultured bacterium	D_5__uncultured bacterium	D_6__uncultured bacterium	0	0	0	0	0	0	0	0	0	0	0	0	0	0	0	0	0	0	0.000116287	0	0	8.34446e-06	0	0	0	0	0	0	3.11578e-05	0	0	0	0	0	0	5.68889e-05	0	0	0	0	0	0
OTU572	D_0__Bacteria	D_1__TA06	D_2__uncultured bacterium	D_3__uncultured bacterium	D_4__uncultured bacterium	D_5__uncultured bacterium	D_6__uncultured bacterium	0	0	0	0	0	3.968e-05	0	0	0	0	0	0	0	0	0	0	0	0	7.34444e-05	2.26221e-05	0	0	0	1.32267e-05	0	0	0	0	2.40166e-05	0	2.29093e-05	0	0	0	0	3.46345e-05	0	1.73205	0	0	0	0
OTU575	D_0__Bacteria	D_1__Bacteroidetes	D_2__Sphingobacteriia	D_3__Sphingobacteriales	D_4__Chitinophagaceae	D_5__Lacibacter	D_6__uncultured bacterium	0	0	0	0	0	0	0	0	0	0	0	0	0	0	0	0	0	0	0	0	0	0.0002253	0	0	0	0	0	0	5.63251e-05	0	0	0	0	0	0	0.00011265	0	0	0	0	0	0
OTU576	D_0__Bacteria	D_1__Bacteroidetes	D_2__Sphingobacteriia	D_3__Sphingobacteriales	D_4__PHOS-HE51	D_5__uncultured bacterium	D_6__uncultured bacterium	0	0	0	0	0	0	0	0	0	0	0	0	0	0	0	0	0	0	0.000110167	0	0	0	0	0	0	0	0	0	2.75416e-05	0	0	0	0	0	0	5.50833e-05	0	0	0	0	0	0
OTU619	D_0__Bacteria	D_1__Thermodesulfobacteria	D_2__Thermodesulfobacteria	D_3__Thermodesulfobacteriales	D_4__Thermodesulfobacteriaceae	D_5__Caldimicrobium	D_6__uncultured bacterium	0	0	0	1.67895e-05	0	0	0	0	0	0	0	0	0	0	0	1.73042e-05	0	0	3.67222e-05	3.39332e-05	2.21779e-05	1.66889e-05	0	5.5965e-06	0	0	0	5.76806e-06	2.73805e-05	0	9.69343e-06	0	0	0	9.99057e-06	9.51459e-06	0	1.73205	0	0	0	1.73205
OTU618	D_0__Bacteria	D_1__Proteobacteria	D_2__Betaproteobacteria	D_3__Nitrosomonadales	D_4__Nitrosomonadaceae	D_5__uncultured	D_6__uncultured bacterium	0	0	0	0	0	0	0	0	0	0	0	0	0	0	0	0	0	0	0.000195852	1.69666e-05	1.47852e-05	0	0	0	0	0	0	0	5.69009e-05	0	0	0	0	0	0	9.29399e-05	0	0	0	0	0	0
OTU1197	D_0__Bacteria	D_1__Proteobacteria	D_2__Deltaproteobacteria	D_3__Desulfobacterales	D_4__Nitrospinaceae	D_5__uncultured	D_6__uncultured bacterium	0	0	0	0	0	0	0	0	0	0	0	0	0	0	0	0	0	0	3.06018e-05	0	0	0	0	0	0	0	0	0	7.65045e-06	0	0	0	0	0	0	1.53009e-05	0	0	0	0	0	0
OTU978	D_0__Bacteria	D_1__Acidobacteria	D_2__Acidobacteria	D_3__Subgroup 6	D_4__uncultured bacterium	D_5__uncultured bacterium	D_6__uncultured bacterium	0	0	0	0	0	0	0	0	0	0	0	1.5797e-05	0	0	0	8.65209e-06	4.11103e-05	0	0	0	0	0	0	0	0	5.26568e-06	0	1.65875e-05	0	0	0	0	9.12043e-06	0	2.16735e-05	0	0	0	0	1.73205	0	1.30662
OTU979	D_0__Bacteria	D_1__Proteobacteria	D_2__Alphaproteobacteria	D_3__Rhodospirillales	D_4__Rhodospirillaceae	D_5__uncultured	D_6__uncultured bacterium	0	0	0	0	0	0	0	0	0	0	0	0	0	0	0	0	0	0	3.67222e-05	0	0	0	0	0	0	0	0	0	9.18054e-06	0	0	0	0	0	0	1.83611e-05	0	0	0	0	0	0
OTU756	D_0__Bacteria	D_1__Cyanobacteria	D_2__Cyanobacteria	D_3__SubsectionI	D_4__FamilyI			0	0	6.52512e-06	0	0	0	1.44478e-05	0	0	0	0	0	0	0	7.66477e-06	0	0	0	0	0	0	0	2.17504e-06	0	4.81595e-06	0	2.55492e-06	0	0	3.76728e-06	0	8.34146e-06	0	4.42526e-06	0	0	1.73205	0	1.73205	0	1.73205	0
OTU758	D_0__Bacteria	D_1__Saccharibacteria	D_2__uncultured bacterium	D_3__uncultured bacterium	D_4__uncultured bacterium	D_5__uncultured bacterium	D_6__uncultured bacterium	0	0	0	0	0	0	0	0	0	0	0	1.5797e-05	0	0	0	0	0	0	0	5.65553e-06	1.47852e-05	6.67557e-05	0	0	0	5.26568e-06	0	0	2.17991e-05	0	0	0	9.12043e-06	0	0	3.05838e-05	0	0	0	1.73205	0	0
OTU207	D_0__Bacteria	D_1__Chloroflexi	D_2__Anaerolineae	D_3__Anaerolineales	D_4__Anaerolineaceae	D_5__uncultured		0.000220577	0.000192819	0.000195753	0.000327395	9.55495e-05	0.000246016	0.000252837	0.000273785	0.000165338	0.000221943	0.000171894	9.47822e-05	0.000208936	9.36922e-05	0.000107307	8.65209e-05	0.000230218	8.93096e-05	0	0	0	0	0.00020305	0.000222987	0.000230654	0.000162873	0.000136645	0.000135349	0	1.52498e-05	0.000117626	5.75261e-05	6.40584e-05	6.29747e-05	8.21702e-05	0	0.0751038	0.527502	0.249405	0.393303	0.460864	0.607097
OTU204	D_0__Bacteria	D_1__Planctomycetes	D_2__Planctomycetacia	D_3__Planctomycetales	D_4__Planctomycetaceae	D_5__Gemmata	D_6__uncultured bacterium	0.00025734	0.000428486	0.000711238	0.000428133	0.00065823	0.000460288	0.000216718	0.000571728	0.000744023	0.000288526	0.000636007	0.00125586	0.000576663	0.00023423	0.000812466	0.000346084	0.000312438	0.000486241	0	0	0	1.66889e-05	0.000465688	0.00051555	0.000510823	0.000726799	0.00054112	0.000381588	4.17223e-06	0.000229224	0.000124606	0.000268877	0.000490019	0.000290752	9.21807e-05	8.34446e-06	0.492228	0.241695	0.526361	0.674215	0.537315	0.241571
OTU205	D_0__Bacteria	D_1__Planctomycetes	D_2__Planctomycetacia	D_3__Planctomycetales	D_4__Planctomycetaceae	D_5__uncultured	D_6__uncultured bacterium	4.41154e-05	6.42729e-05	7.17763e-05	8.39475e-05	4.24665e-05	9.5232e-05	2.16718e-05	8.0525e-06	4.13346e-05	2.21943e-05	8.59468e-06	0.000110579	1.67149e-05	9.36922e-05	8.43125e-05	0.00057969	0.000789318	0.000654937	0	0	0	8.34446e-06	6.00548e-05	7.3882e-05	2.36863e-05	4.71227e-05	6.49065e-05	0.000674648	2.08611e-06	1.43047e-05	2.77856e-05	1.67323e-05	5.53741e-05	4.19979e-05	0.000106195	4.17223e-06	0.238194	0.37608	0.706411	1.1751	0.647052	0.157408
OTU202	D_0__Bacteria	D_1__Actinobacteria	D_2__Thermoleophilia	D_3__Gaiellales	D_4__uncultured	D_5__uncultured bacterium	D_6__uncultured bacterium	0.000124994	0.000235667	0.00029363	0.000167895	0.000265415	0.00027776	0.000180598	0.000249628	0.000190139	0.000244137	0.000120326	0.000347535	0.000234008	0.000273269	0.00017629	8.65209e-06	9.04427e-05	4.96165e-05	0	0	0	0	0.000218097	0.000237024	0.000206788	0.000237332	0.000227856	4.95704e-05	0	8.56803e-05	6.01843e-05	3.74054e-05	0.000113757	4.87814e-05	4.08953e-05	0	0.392854	0.253917	0.180887	0.479317	0.214089	0.824994
OTU203	D_0__Bacteria	D_1__Firmicutes	D_2__Clostridia	D_3__Clostridiales	D_4__Clostridiaceae 1	D_5__Thermobrachium		0.000933775	7.14143e-06	1.95753e-05	0.000142711	0.000138016	5.5552e-05	0.000635705	0	8.26692e-06	7.39809e-06	0	0.000837243	8.35743e-06	3.12307e-05	0	2.59563e-05	3.28882e-05	9.92329e-05	1.22407e-05	0	0	8.34446e-06	0.000320164	0.000112093	0.000214657	0.000281547	1.31961e-05	5.26925e-05	5.1463e-06	0.000531439	4.90221e-05	0.000364661	0.000481261	1.61678e-05	4.0454e-05	6.15164e-06	1.6599	0.437334	1.69881	1.70935	1.2252	0.767737
OTU972	D_0__Bacteria	D_1__Chloroflexi	D_2__Anaerolineae	D_3__Anaerolineales	D_4__Anaerolineaceae	D_5__uncultured	D_6__uncultured bacterium	0	2.14243e-05	0	8.39475e-06	0	0	0	0	0	0	0	0	0	0	0	0	1.64441e-05	0	0	0	0	0	7.14143e-06	2.79825e-06	0	0	0	5.48137e-06	0	1.23693e-05	4.84671e-06	0	0	0	9.49402e-06	0	1.73205	1.73205	0	0	0	1.73205
OTU201	D_0__Bacteria	D_1__Chloroflexi	D_2__Thermoflexia	D_3__Thermoflexales	D_4__Thermoflexaceae	D_5__Thermoflexus	D_6__uncultured bacterium	0.000624968	0.000471334	0.000176178	0.000436527	0.000138016	4.7616e-05	0.000195046	0.000169103	9.92031e-05	0.000266331	0.000137515	3.94926e-05	0.000267438	0.000171769	6.8983e-05	3.46084e-05	0	0	0	0	7.39262e-06	0	0.00042416	0.000207386	0.00015445	0.00014778	0.000169397	1.15361e-05	1.84816e-06	0.000228084	0.000203524	4.95729e-05	0.000113767	9.92487e-05	1.99811e-05	3.69631e-06	0.53773	0.981378	0.320963	0.769844	0.585895	1.73205
OTU1239	D_0__Bacteria	D_1__Proteobacteria	D_2__Betaproteobacteria	D_3__Burkholderiales	D_4__Alcaligenaceae	D_5__uncultured	D_6__uncultured bacterium	0	0	0	0	0	0	0	0	8.26692e-06	1.47962e-05	0	0	0	0	0	0	0	0	0	0	0	0	0	0	2.75564e-06	4.93206e-06	0	0	0	0	0	4.77291e-06	8.54258e-06	0	0	0	0	0	1.73205	1.73205	0	0
OTU1192	D_0__Bacteria	D_1__Thermotogae	D_2__Thermotogae	D_3__Thermotogales	D_4__Thermotogaceae	D_5__GAL15	D_6__uncultured bacterium	0	0	0	0	0	0	0	0	0	0	0	0	0	0	0	0	0	0	3.06018e-05	0	0	0	0	0	0	0	0	0	7.65045e-06	0	0	0	0	0	0	1.53009e-05	0	0	0	0	0	0
OTU1304	D_0__Bacteria	D_1__Cyanobacteria	D_2__Cyanobacteria	D_3__SubsectionIII	D_4__FamilyI	D_5__Limnothrix	D_6__uncultured bacterium	0	0	0	0	0	0	0	0	0	0	0	0	0	0	0	8.65209e-06	1.64441e-05	0	0	0	0	0	0	0	0	0	0	8.3654e-06	0	0	0	0	0	0	8.22581e-06	0	0	0	0	0	0	0.983313
OTU680	D_0__Bacteria	D_1__Chloroflexi	D_2__S085	D_3__uncultured bacterium	D_4__uncultured bacterium	D_5__uncultured bacterium	D_6__uncultured bacterium	0	0	0	0	0	0	0	0	0	0	0	0	0	0	0	0	0	0	2.44815e-05	5.65553e-06	0	6.67557e-05	0	0	0	0	0	0	2.42232e-05	0	0	0	0	0	0	3.02247e-05	0	0	0	0	0	0
OTU486	D_0__Bacteria	D_1__Bacteroidetes	D_2__Sphingobacteriia	D_3__Sphingobacteriales	D_4__Chitinophagaceae	D_5__uncultured	D_6__uncultured bacterium	0	0	0	0	0	0	0	0	8.26692e-06	0	0	0	0	0	0	0	0	0	0	0	0	0	0	0	2.75564e-06	0	0	0	0	0	0	4.77291e-06	0	0	0	0	0	0	1.73205	0	0	0
OTU1287	D_0__Bacteria	D_1__Acidobacteria	D_2__Acidobacteria	D_3__Subgroup 3	D_4__PAUC26f	D_5__uncultured bacterium	D_6__uncultured bacterium	0	0	0	0	0	0	0	0	0	0	0	0	0	0	0	0	0	0	3.06018e-05	0	0	0	0	0	0	0	0	0	7.65045e-06	0	0	0	0	0	0	1.53009e-05	0	0	0	0	0	0
OTU689	D_0__Bacteria	D_1__Chloroflexi	D_2__uncultured					0	0	0	0	0	0	0	0	0	0	0	0	0	0	0	0	0	0	6.12036e-05	0	0	0	0	0	0	0	0	0	1.53009e-05	0	0	0	0	0	0	3.06018e-05	0	0	0	0	0	0
OTU763	D_0__Bacteria	D_1__Firmicutes	D_2__Clostridia	D_3__Clostridiales	D_4__Peptococcaceae	D_5__Pelotomaculum		0	0	0	0	0	0	0	0	0	0	0	0	0	0	0	0	0	0	5.50833e-05	0	1.47852e-05	0	0	0	0	0	0	0	1.74671e-05	0	0	0	0	0	0	2.6028e-05	0	0	0	0	0	0
OTU1238	D_0__Bacteria	D_1__Actinobacteria	D_2__Thermoleophilia	D_3__Gaiellales	D_4__uncultured	D_5__uncultured bacterium	D_6__uncultured bacterium	0	0	0	0	0	0	0	0	0	0	0	0	0	0	0	0	0	0	2.44815e-05	0	0	0	0	0	0	0	0	0	6.12036e-06	0	0	0	0	0	0	1.22407e-05	0	0	0	0	0	0
OTU372	D_0__Bacteria	D_1__Nitrospirae	D_2__Nitrospira	D_3__Nitrospirales	D_4__Nitrospiraceae	D_5__uncultured	D_6__uncultured bacterium	5.88205e-05	1.42829e-05	6.52512e-06	3.3579e-05	0	7.936e-06	0	0	0	7.39809e-06	0	3.15941e-05	0	0	0	0	0	0	0.000287657	4.52443e-05	5.17484e-05	4.17223e-05	2.65428e-05	1.38383e-05	0	1.29974e-05	0	0	0.000106593	2.82211e-05	1.75504e-05	0	1.65245e-05	0	0	0.000120781	1.06323	1.26824	0	1.27137	0	0
OTU721	D_0__Bacteria	D_1__Lentisphaerae	D_2__DEV055	D_3__uncultured bacterium	D_4__uncultured bacterium	D_5__uncultured bacterium	D_6__uncultured bacterium	0	0	0	8.39475e-06	0	1.5872e-05	1.44478e-05	8.0525e-06	3.30677e-05	0	0	7.89852e-06	0	7.80768e-06	0	8.65209e-06	0	0	0	0	0	0	0	8.08892e-06	1.85227e-05	2.63284e-06	2.60256e-06	2.88403e-06	0	0	7.94042e-06	1.29959e-05	4.56021e-06	4.50777e-06	4.99529e-06	0	0	0.981642	0.70162	1.73205	1.73205	1.73205
OTU370	D_0__Bacteria	D_1__Acidobacteria	D_2__Acidobacteria	D_3__Subgroup 3	D_4__SJA-149			0	0	0	0	0	7.936e-06	0	0	1.65338e-05	0	0	0.000205362	0	2.3423e-05	7.66477e-05	3.46084e-05	5.75544e-05	0.000158773	0	5.65553e-06	0	0	0	2.64533e-06	5.51128e-06	6.84538e-05	3.33569e-05	8.36452e-05	1.41388e-06	0	4.58185e-06	9.54582e-06	0.000118566	3.92776e-05	6.60662e-05	2.82777e-06	0	1.73205	1.73205	1.73205	1.17749	0.789839
OTU278	D_0__Bacteria	D_1__Proteobacteria	D_2__Betaproteobacteria	D_3__Hydrogenophilales	D_4__Hydrogenophilaceae	D_5__uncultured		0.000147051	0.00014997	5.8726e-05	5.03685e-05	6.36997e-05	0.000134912	7.22392e-06	7.24725e-05	0.000181872	5.91847e-05	0.000163299	0.000110579	3.34297e-05	0	8.43125e-05	6.92167e-05	7.39986e-05	7.93863e-05	6.12036e-06	0	0	1.66889e-05	0.000118582	8.29934e-05	8.71896e-05	0.000111021	3.92474e-05	7.42005e-05	5.70232e-06	5.18577e-05	4.54543e-05	8.82494e-05	5.20585e-05	4.24563e-05	5.08782e-06	7.87217e-06	0.437313	0.547685	1.01216	0.468907	1.08176	0.0685685
OTU376	D_0__Bacteria	D_1__Firmicutes	D_2__Clostridia	D_3__Thermoanaerobacterales	D_4__Thermoanaerobacteraceae	D_5__Moorella	D_6__uncultured bacterium	0	0	0	0	0	0	0	0	0	0	0	0	0	0	0	0	0	0	3.06018e-05	0	0	0	0	0	0	0	0	0	7.65045e-06	0	0	0	0	0	0	1.53009e-05	0	0	0	0	0	0
OTU374	D_0__Bacteria	D_1__Verrucomicrobia	D_2__OPB35 soil group	D_3__uncultured bacterium	D_4__uncultured bacterium	D_5__uncultured bacterium	D_6__uncultured bacterium	0	0	0	0	0	0	0	0	0	0	0	0	0	0	0	0	0	0	0.000489629	1.13111e-05	7.39262e-06	8.34446e-06	0	0	0	0	0	0	0.000129169	0	0	0	0	0	0	0.000240312	0	0	0	0	0	0
OTU720	D_0__Bacteria	D_1__Thermotogae	D_2__Thermotogae	D_3__Thermotogales	D_4__Thermotogaceae	D_5__Pseudothermotoga	D_6__uncultured bacterium	5.88205e-05	7.14143e-06	6.52512e-06	1.67895e-05	1.06166e-05	7.936e-06	4.33435e-05	1.6105e-05	0	7.39809e-06	0	0	5.01446e-05	0	0	0	0	0	0	0	0	0	2.41623e-05	1.17807e-05	1.98162e-05	2.46603e-06	1.67149e-05	0	0	3.00164e-05	4.5401e-06	2.19088e-05	4.27129e-06	2.8951e-05	0	0	1.24228	0.385384	1.1056	1.73205	1.73205	0
OTU273	D_0__Bacteria	D_1__Verrucomicrobia	D_2__OPB35 soil group	D_3__uncultured bacterium	D_4__uncultured bacterium	D_5__uncultured bacterium	D_6__uncultured bacterium	0	0.000407061	1.95753e-05	8.39475e-06	0	0.000507904	3.61196e-05	0.000177155	0.000363745	0.000140564	0.000103136	0.000165869	0.000300868	6.24614e-05	0.000107307	0	0	9.92329e-06	6.12036e-06	0	0	0	0.000142212	0.0001721	0.00019234	0.000136523	0.000156879	3.30776e-06	1.53009e-06	0.000229575	0.000290846	0.000164339	3.1561e-05	0.000126698	5.72922e-06	3.06018e-06	1.61431	1.68998	0.854423	0.231177	0.807618	1.73205
OTU272	D_0__Bacteria	D_1__Acidobacteria	D_2__Acidobacteria	D_3__Subgroup 6	D_4__uncultured bacterium	D_5__uncultured bacterium	D_6__uncultured bacterium	2.20577e-05	0.000121404	0.000104402	4.19738e-05	0.000169866	0.00023808	7.22392e-06	0.000152998	0.000413346	7.39809e-05	0.000171894	0.000236956	5.8502e-05	4.68461e-05	0.000222278	0.000112477	9.86647e-05	0.000138926	1.22407e-05	0	0	0	8.26213e-05	0.000149973	0.000191189	0.000160943	0.000109209	0.000116689	3.06018e-06	5.31341e-05	9.95551e-05	0.000205737	8.20373e-05	9.80944e-05	2.04585e-05	6.12036e-06	0.643104	0.663819	1.07609	0.509728	0.898228	0.175325
OTU378	D_0__Bacteria	D_1__Bacteroidetes	D_2__Sphingobacteriia	D_3__Sphingobacteriales	D_4__env.OPS 17	D_5__uncultured bacterium	D_6__uncultured bacterium	0	5.71314e-05	2.61005e-05	3.3579e-05	0	3.1744e-05	1.44478e-05	0.00012884	0.000165338	0	1.71894e-05	7.89852e-06	1.67149e-05	2.3423e-05	1.53295e-05	0	0	0	0.000257055	2.82777e-05	1.47852e-05	5.84112e-05	2.7744e-05	2.17743e-05	0.000102875	8.36263e-06	1.84892e-05	0	8.96323e-05	2.86012e-05	1.88794e-05	7.87249e-05	8.60408e-06	4.32865e-06	0	0.000113095	1.0309	0.86705	0.765245	1.02887	0.234119	0
OTU270	D_0__Bacteria	D_1__Parcubacteria	D_2__uncultured bacterium	D_3__uncultured bacterium	D_4__uncultured bacterium	D_5__uncultured bacterium	D_6__uncultured bacterium	5.14679e-05	9.28386e-05	8.48265e-05	0.0001595	3.18498e-05	5.5552e-05	2.88957e-05	4.8315e-05	7.44023e-05	0.000118369	0.00014611	8.68837e-05	0.000158791	5.46538e-05	7.66477e-05	0.000112477	0.000197329	0.000198466	1.83611e-05	0	7.39262e-06	8.34446e-06	7.63777e-05	8.23007e-05	5.05377e-05	0.000117121	9.66976e-05	0.000169424	8.52454e-06	2.19413e-05	6.78991e-05	2.28346e-05	2.96327e-05	5.48876e-05	4.93208e-05	7.54407e-06	0.287273	0.825012	0.451833	0.253009	0.567621	0.291108
OTU277	D_0__Bacteria	D_1__OC31	D_2__uncultured bacterium	D_3__uncultured bacterium	D_4__uncultured bacterium	D_5__uncultured bacterium	D_6__uncultured bacterium	0	0	0	0	0	1.5872e-05	0	0	0.000669621	0	0	5.52896e-05	0	0	0.000743483	0	0	0	0	0	0	0	0	5.29067e-06	0.000223207	1.84299e-05	0.000247828	0	0	0	9.16371e-06	0.000386606	3.19215e-05	0.00042925	0	0	0	1.73205	1.73205	1.73205	1.73205	0
OTU276	D_0__Bacteria	D_1__Planctomycetes	D_2__vadinHA49	D_3__uncultured organism	D_4__uncultured organism	D_5__uncultured organism	D_6__uncultured organism	0	0	0.000143553	0	2.12332e-05	0.000333312	0	8.0525e-05	0.000768824	0	8.59468e-05	0.00015797	0	2.3423e-05	3.83239e-05	0	0	0	0	0	0	0	4.78508e-05	0.000118182	0.000283116	8.13057e-05	2.05823e-05	0	0	8.28801e-05	0.000186611	0.000422558	7.90874e-05	1.93192e-05	0	0	1.73205	1.57901	1.49252	0.972716	0.938632	0
OTU275	D_0__Bacteria	D_1__Parcubacteria	D_2__uncultured Aquificales bacterium	D_3__uncultured Aquificales bacterium	D_4__uncultured Aquificales bacterium	D_5__uncultured Aquificales bacterium	D_6__uncultured Aquificales bacterium	0	0	6.52512e-06	0	0	0	0	0	0	0	0	0	0	0	0	0	0	0	9.79258e-05	5.65553e-05	5.17484e-05	2.50334e-05	2.17504e-06	0	0	0	0	0	5.78157e-05	3.76728e-06	0	0	0	0	0	3.01214e-05	1.73205	0	0	0	0	0
OTU274	D_0__Bacteria	D_1__Proteobacteria	D_2__Deltaproteobacteria	D_3__DTB120	D_4__uncultured delta proteobacterium	D_5__uncultured delta proteobacterium	D_6__uncultured delta proteobacterium	0	0	6.52512e-06	8.39475e-06	0	3.1744e-05	4.33435e-05	3.221e-05	4.13346e-05	0.000103573	0.000137515	1.5797e-05	2.50723e-05	8.58845e-05	0.000107307	0.000216302	0.000164441	0.000367162	0	1.13111e-05	0	0	2.17504e-06	1.33796e-05	3.89627e-05	8.56284e-05	7.27545e-05	0.000249302	2.82777e-06	3.76728e-06	1.64486e-05	5.93365e-06	6.28118e-05	4.26606e-05	0.000105312	5.65553e-06	1.73205	1.22938	0.15229	0.733539	0.586363	0.422428
OTU105	D_0__Bacteria	D_1__Nitrospirae	D_2__Nitrospira	D_3__Nitrospirales	D_4__Nitrospiraceae	D_5__uncultured	D_6__uncultured bacterium	8.08782e-05	0.000128546	0.000528534	0.000394553	0.000552064	0.000666624	9.3911e-05	0.000789145	0.0031745	0.000399497	0.00159002	0.00167449	0.000969462	0.000156154	0.00121103	0.000259563	0.000156219	0.000129003	0.00407616	0.000373265	0.00169291	0.000917891	0.000245986	0.000537747	0.00135252	0.00122133	0.000778883	0.000181595	0.00176506	0.000245852	0.000136599	0.00161572	0.000712983	0.00055266	6.88797e-05	0.00163311	0.999455	0.254021	1.1946	0.583774	0.709555	0.379304
OTU104	D_0__Bacteria	D_1__Proteobacteria	D_2__Betaproteobacteria	D_3__Burkholderiales	D_4__Alcaligenaceae	D_5__uncultured	D_6__uncultured beta proteobacterium	0	0	3.26256e-05	0	1.06166e-05	0.00023808	1.44478e-05	8.0525e-06	0.000338944	1.47962e-05	8.59468e-06	0.000142173	0	0	0.000344915	0.000242259	0.000369993	0.000158773	0	1.69666e-05	0.000155245	0.00101802	1.08752e-05	8.28989e-05	0.000120481	5.51881e-05	0.000114972	0.000257008	0.000297559	1.88364e-05	0.000134496	0.000189221	7.53953e-05	0.000199137	0.00010638	0.000485317	1.73205	1.62241	1.57054	1.36615	1.73205	0.413916
OTU107	D_0__Bacteria	D_1__Firmicutes	D_2__Clostridia	D_3__Clostridiales	D_4__Lachnospiraceae	D_5__Lachnospiraceae UCG-004	D_6__uncultured bacterium	0.00034557	0.00109264	0.00238167	0.000277027	0.00239935	0.00137293	0.00020227	0.00248822	0.00147978	0.00159799	0.00265576	0.00117688	0.00172999	0.000804191	0.000720489	0	0	0	9.79258e-05	5.08998e-05	2.21779e-05	7.51001e-05	0.00127329	0.00134977	0.00139009	0.00181021	0.00108489	0	6.15259e-05	0.00103	0.00106135	0.00114561	0.000761937	0.000560237	0	3.25084e-05	0.808926	0.786322	0.824128	0.420911	0.5164	0
OTU106	D_0__Bacteria	D_1__Aquificae	D_2__Aquificae	D_3__Aquificales	D_4__Aquificaceae	D_5__Thermocrinis	D_6__uncultured bacterium	0	7.14143e-05	0	8.39475e-06	0	0	0	0	0	0	0	0	0	1.56154e-05	0	0	0	3.96932e-05	0.00285821	0.000605142	0.000783618	0.000600801	2.38048e-05	2.79825e-06	0	0	5.20512e-06	1.32311e-05	0.00121194	4.12311e-05	4.84671e-06	0	0	9.01553e-06	2.29169e-05	0.00110081	1.73205	1.73205	0	0	1.73205	1.73205
OTU101	D_0__Bacteria	D_1__TA06	D_2__uncultured bacterium	D_3__uncultured bacterium	D_4__uncultured bacterium	D_5__uncultured bacterium	D_6__uncultured bacterium	0	0	6.52512e-06	8.39475e-06	0	3.1744e-05	7.22392e-06	3.221e-05	0	7.39809e-06	8.59468e-06	7.89852e-06	1.67149e-05	1.56154e-05	7.66477e-06	0.000112477	0.000106887	0.000267929	0.00242978	0.000588175	0.00102757	0.000283712	2.17504e-06	1.33796e-05	1.31446e-05	7.96376e-06	1.33317e-05	0.000162431	0.00108231	3.76728e-06	1.64486e-05	1.69016e-05	6.00958e-07	4.93837e-06	9.14067e-05	0.000948791	1.73205	1.22938	1.28581	0.0754616	0.370424	0.562742
OTU100	D_0__Bacteria	D_1__Chloroflexi	D_2__Anaerolineae	D_3__Anaerolineales	D_4__Anaerolineaceae	D_5__uncultured		2.94103e-05	0	1.30502e-05	1.67895e-05	0	0	7.22392e-06	0	8.26692e-06	5.91847e-05	4.29734e-05	7.89852e-06	8.35743e-06	7.80768e-06	1.53295e-05	1.73042e-05	0	0	0.0161761	0.000593831	0.000229171	5.00668e-05	1.41535e-05	5.5965e-06	5.16361e-06	3.66856e-05	1.04982e-05	5.76806e-06	0.0042623	1.47361e-05	9.69343e-06	4.50213e-06	2.62149e-05	4.19307e-06	9.99057e-06	0.00794577	1.04117	1.73205	0.871895	0.714584	0.399408	1.73205
OTU103	D_0__Bacteria	D_1__Proteobacteria	D_2__Deltaproteobacteria	D_3__Sh765B-TzT-29	D_4__uncultured bacterium	D_5__uncultured bacterium	D_6__uncultured bacterium	0.00110288	0.00115691	0.00114842	0.0011249	0.00121029	0.00142054	0.000447883	0.00138503	0.00219073	0.00101354	0.00196818	0.00135065	0.00118676	0.00112431	0.0011957	0.000709471	0.000945537	0.000912943	0	0	0	0	0.00113607	0.00125191	0.00134122	0.00144412	0.00116892	0.000855984	0	2.90532e-05	0.000152154	0.000872251	0.000484138	3.88967e-05	0.000127926	0	0.0255734	0.121538	0.650344	0.335247	0.0332757	0.149449
OTU102	D_0__Bacteria	D_1__Aquificae	D_2__Aquificae	D_3__Aquificales	D_4__Aquificaceae	D_5__Hydrogenobacter	D_6__uncultured bacterium	0.000999949	0.00105693	0.000730813	0.00124242	0.00168804	0.000730112	0.00070072	0.000893828	0.000826692	0.000858179	0.00137515	0.000450216	0.00058502	0.000648038	0.00149463	0.000925774	0.00168552	0.00170681	0.00123019	0.000113111	0.000184816	0.000292056	0.000929231	0.00122019	0.00080708	0.000894515	0.00090923	0.00143937	0.000455044	0.000174181	0.000479351	9.80363e-05	0.000463536	0.000507951	0.000444913	0.000521972	0.187447	0.392849	0.12147	0.518199	0.558661	0.309103
OTU725	D_0__Bacteria	D_1__Bacteroidetes	D_2__Sphingobacteriia	D_3__Sphingobacteriales	D_4__env.OPS 17	D_5__uncultured bacterium	D_6__uncultured bacterium	0	0	0	8.39475e-06	0	0	0	0	0	3.69905e-05	0	0	0	0	0	0	0	0	0	2.82777e-05	1.47852e-05	2.50334e-05	0	2.79825e-06	0	1.23302e-05	0	0	1.70241e-05	0	4.84671e-06	0	2.13564e-05	0	0	1.2723e-05	0	1.73205	0	1.73205	0	0
OTU109	D_0__Bacteria	D_1__Chloroflexi	D_2__Anaerolineae	D_3__Anaerolineales	D_4__Anaerolineaceae	D_5__uncultured	D_6__uncultured bacterium	2.94103e-05	0.00019996	0.000326256	0.000386159	0.00102981	0.0007936	0.000122807	0.000764988	0.000719222	0.000140564	0.00025784	0.00037123	0.000451301	0.000281077	0.000820131	0.00162659	0.0017513	0.00154803	1.22407e-05	2.26221e-05	7.39262e-05	0.000509012	0.000185209	0.000736524	0.000535672	0.000256545	0.000517503	0.00164198	0.00015445	0.000148972	0.0003256	0.000358284	0.000115339	0.000275557	0.000102502	0.000237908	0.804344	0.442077	0.668848	0.449585	0.532475	0.062426
OTU108	D_0__Bacteria	D_1__Proteobacteria	D_2__Betaproteobacteria	D_3__Rhodocyclales	D_4__Rhodocyclaceae	D_5__uncultured	D_6__uncultured bacterium	0.00031616	0.0024138	0.00272097	0.000646396	0.00283464	0.00261888	9.3911e-05	0.00197286	0.00176912	0.000258933	0.000214867	0.000655577	0.000902603	0.00087446	0.000597852	0	0	0	0.00309078	0.00353471	0.00471649	0.00455607	0.00181698	0.0020333	0.00127863	0.000376459	0.000791638	0	0.00397451	0.00130879	0.00120593	0.00103104	0.000242725	0.000168412	0	0.000788068	0.720311	0.59309	0.806365	0.644759	0.212739	0
OTU295	D_0__Bacteria	D_1__Verrucomicrobia	D_2__S-BQ2-57 soil group	D_3__uncultured bacterium	D_4__uncultured bacterium	D_5__uncultured bacterium	D_6__uncultured bacterium	0	2.14243e-05	9.13516e-05	0	8.49329e-05	9.5232e-05	0	4.02625e-05	0.000124004	0	7.73521e-05	0.000205362	6.68594e-05	3.12307e-05	0.000122636	2.59563e-05	8.22206e-06	2.97699e-05	0.000177491	0	0	1.66889e-05	3.7592e-05	6.0055e-05	5.47554e-05	9.42379e-05	7.35755e-05	2.13161e-05	4.85449e-05	4.77737e-05	5.22635e-05	6.32596e-05	0.000103717	4.60714e-05	1.14989e-05	8.6323e-05	1.27085	0.87026	1.15531	1.10059	0.626179	0.53945
OTU294	D_0__Bacteria	D_1__Thermotogae	D_2__Thermotogae	D_3__Thermotogales	D_4__Thermotogaceae	D_5__EM3	D_6__candidate division OP2 clone OPB25	0	0	0	0	0	0	0	0	0	0	0	0	0	0	0	0	0	0	0.000153009	7.35219e-05	0.000110889	8.34446e-06	0	0	0	0	0	0	8.64412e-05	0	0	0	0	0	0	6.13596e-05	0	0	0	0	0	0
OTU297	D_0__Bacteria	D_1__TM6	D_2__uncultured bacterium	D_3__uncultured bacterium	D_4__uncultured bacterium	D_5__uncultured bacterium	D_6__uncultured bacterium	0	4.999e-05	3.26256e-05	1.67895e-05	3.18498e-05	2.3808e-05	7.22392e-06	8.0525e-06	0.000140538	0	1.71894e-05	0.000458114	5.8502e-05	0	0.000452222	3.46084e-05	1.64441e-05	4.96165e-05	0	5.65553e-06	3.69631e-05	0	2.75385e-05	2.41491e-05	5.1938e-05	0.000158435	0.000170241	3.35563e-05	1.06547e-05	2.53803e-05	7.53596e-06	7.67307e-05	0.000259672	0.000245948	1.66112e-05	1.77404e-05	0.921628	0.312059	1.47735	1.63899	1.4447	0.495024
OTU296	D_0__Bacteria	D_1__Proteobacteria	D_2__Deltaproteobacteria	D_3__Myxococcales	D_4__mle1-27	D_5__uncultured delta proteobacterium	D_6__uncultured delta proteobacterium	0	4.999e-05	0.000228379	0	0.000116783	0.000301568	0	0.000152998	0.00042988	0	7.73521e-05	0.000394926	1.67149e-05	7.80768e-05	0.000229943	1.73042e-05	3.28882e-05	9.92329e-06	6.12036e-06	0	0	8.34446e-06	9.27897e-05	0.00013945	0.000194293	0.000157426	0.000108245	2.00386e-05	3.61621e-06	0.000120055	0.000152057	0.000217895	0.000209286	0.000109769	1.17241e-05	4.27321e-06	1.29384	1.0904	1.12148	1.32942	1.01408	0.585077
OTU291	D_0__Bacteria	D_1__Cyanobacteria	D_2__Cyanobacteria	D_3__SubsectionI	D_4__FamilyI	D_5__Synechococcus	D_6__uncultured Synechococcus sp.	0	0	0	0	0	0	0	0	0	0	0	0	0	0	0	0.000354736	0.000542656	0.000258006	0	0	0	0	0	0	0	0	0	0.000385132	0	0	0	0	0	0	0.000144739	0	0	0	0	0	0	0.375817
OTU290	D_0__Bacteria	D_1__Planctomycetes	D_2__Planctomycetacia	D_3__Planctomycetales	D_4__Planctomycetaceae	D_5__Gemmata	D_6__uncultured bacterium	1.47051e-05	2.14243e-05	6.52512e-06	5.03685e-05	1.06166e-05	4.7616e-05	5.05674e-05	0	4.13346e-05	2.21943e-05	1.71894e-05	0.000118478	4.17872e-05	5.46538e-05	3.06591e-05	0.000155738	0.00027955	0.000148849	0	0	0	0	1.42182e-05	3.62004e-05	3.0634e-05	5.26205e-05	4.23667e-05	0.000194712	0	7.46151e-06	2.21989e-05	2.69285e-05	5.7089e-05	1.20078e-05	7.35523e-05	0	0.524787	0.613223	0.879039	1.08492	0.283426	0.377748
OTU293	D_0__Bacteria	D_1__Proteobacteria	D_2__Alphaproteobacteria	D_3__Rhodospirillales	D_4__Acetobacteraceae	D_5__Roseomonas		0	4.28486e-05	7.17763e-05	0	7.43163e-05	0.000111104	0	0.00012884	0.000181872	4.43885e-05	6.01628e-05	0.000236956	0.000142076	0	2.29943e-05	0.000346084	0.00032066	0.000168696	0	5.65553e-06	2.95705e-05	0.000191923	3.82083e-05	6.18068e-05	0.000103571	0.000113836	5.50235e-05	0.00027848	5.67871e-05	3.61124e-05	5.65985e-05	9.35323e-05	0.000106916	7.62615e-05	9.59218e-05	9.09973e-05	0.945147	0.915733	0.903076	0.939217	1.38598	0.344448
OTU292	D_0__Bacteria	D_1__Proteobacteria	D_2__Deltaproteobacteria	D_3__Syntrophobacterales	D_4__Syntrophobacteraceae	D_5__Thermodesulforhabdus		0.000338218	0.000435627	2.61005e-05	7.55528e-05	2.12332e-05	7.936e-06	3.61196e-05	2.41575e-05	8.26692e-06	3.69905e-05	8.59468e-06	7.89852e-06	0	4.68461e-05	0	0	0	0	1.83611e-05	4.52443e-05	2.21779e-05	5.84112e-05	0.000266649	3.49073e-05	2.2848e-05	1.78279e-05	1.56154e-05	0	3.60486e-05	0.000213938	3.58224e-05	1.39724e-05	1.65989e-05	2.70466e-05	0	1.90604e-05	0.802324	1.02621	0.611538	0.931065	1.73205	0
OTU726	D_0__Bacteria	D_1__SHA-109	D_2__uncultured bacterium	D_3__uncultured bacterium	D_4__uncultured bacterium	D_5__uncultured bacterium	D_6__uncultured bacterium	0	0	0	0	0	0	0	0	0	0	0	0	0	0	0	0	0	0	6.12036e-05	0	7.39262e-06	0	0	0	0	0	0	0	1.71491e-05	0	0	0	0	0	0	2.95757e-05	0	0	0	0	0	0
OTU299	D_0__Bacteria	D_1__Actinobacteria	D_2__Acidimicrobiia	D_3__Acidimicrobiales				0.000411744	0.000178536	6.52512e-06	0.000268632	3.18498e-05	7.936e-06	7.22392e-06	0	3.30677e-05	2.95924e-05	3.43787e-05	1.5797e-05	7.52169e-05	3.12307e-05	0	0	0	1.98466e-05	0	0	1.47852e-05	0	0.000198935	0.000102806	1.34305e-05	2.65894e-05	3.54825e-05	6.61553e-06	3.69631e-06	0.000203378	0.000144107	1.73856e-05	9.64797e-06	3.77883e-05	1.14584e-05	7.39262e-06	1.02233	1.40173	1.29448	0.36285	1.06498	1.73205
OTU298	D_0__Bacteria	D_1__Acidobacteria	D_2__Acidobacteria	D_3__Subgroup 3				0	7.14143e-06	1.95753e-05	0	0	4.7616e-05	0	2.41575e-05	1.65338e-05	0	9.45415e-05	0.000410723	2.50723e-05	1.56154e-05	6.13182e-05	0.000294171	0.000139775	0.000148849	0	0	0	0	8.90559e-06	1.5872e-05	1.35638e-05	0.000168422	3.40019e-05	0.000194265	0	9.9062e-06	2.74911e-05	1.23496e-05	0.000215098	2.41245e-05	8.66399e-05	0	1.11236	1.73205	0.910482	1.27714	0.709503	0.445988
OTU1021	D_0__Bacteria	D_1__Proteobacteria	D_2__Alphaproteobacteria	D_3__Rhodospirillales	D_4__Rhodospirillaceae	D_5__Thalassospira	D_6__uncultured bacterium	0	0	0	0	0	0	0	0	0	0	0	0	0	0	0	0	0	0	3.06018e-05	0	0	0	0	0	0	0	0	0	7.65045e-06	0	0	0	0	0	0	1.53009e-05	0	0	0	0	0	0
OTU1769	D_0__Bacteria	D_1__Firmicutes	D_2__Clostridia	D_3__Clostridiales	D_4__Ruminococcaceae	D_5__Ruminiclostridium 1		0	1.42829e-05	0	0	0	0	0	0	0	0	0	0	0	0	0	0	0	0	0	0	0	0	4.76095e-06	0	0	0	0	0	0	8.24621e-06	0	0	0	0	0	0	1.73205	0	0	0	0	0
OTU1303	D_0__Bacteria	D_1__Verrucomicrobia	D_2__OPB35 soil group	D_3__uncultured bacterium	D_4__uncultured bacterium	D_5__uncultured bacterium	D_6__uncultured bacterium	0	0	0	0	0	0	7.22392e-06	0	3.30677e-05	0	0	0	0	0	0	0	0	0	0	0	0	0	0	0	1.34305e-05	0	0	0	0	0	0	1.73856e-05	0	0	0	0	0	0	1.29448	0	0	0
OTU1032	D_0__Bacteria	D_1__Actinobacteria	D_2__Actinobacteria	D_3__Corynebacteriales	D_4__Corynebacteriaceae	D_5__Corynebacterium 1	D_6__uncultured bacterium	0	0	0	0	0	0	1.44478e-05	0	0	0	0	0	0	0	0	0	0	0	1.83611e-05	0	0	0	0	0	4.81595e-06	0	0	0	4.59027e-06	0	0	8.34146e-06	0	0	0	9.18054e-06	0	0	1.73205	0	0	0
OTU1666	D_0__Bacteria	D_1__Verrucomicrobia	D_2__Verrucomicrobia Incertae Sedis	D_3__Unknown Order	D_4__Unknown Family	D_5__Candidatus Methylacidiphilum	D_6__uncultured bacterium	0	0	0	0	0	0	0	0	0	0	0	0	0	0	0	0	0	0	1.22407e-05	0	0	0	0	0	0	0	0	0	3.06018e-06	0	0	0	0	0	0	6.12036e-06	0	0	0	0	0	0
OTU1664	D_0__Bacteria	D_1__Proteobacteria	D_2__Deltaproteobacteria	D_3__Myxococcales	D_4__Haliangiaceae	D_5__Haliangium	D_6__uncultured bacterium	0	0	0	0	0	0	0	0	0	0	0	0	0	0	0	0	0	0	6.12036e-06	0	7.39262e-06	0	0	0	0	0	0	0	3.37825e-06	0	0	0	0	0	0	3.93529e-06	0	0	0	0	0	0
OTU1662	D_0__Bacteria	D_1__Firmicutes	D_2__Clostridia	D_3__Clostridiales	D_4__Family XVIII	D_5__uncultured	D_6__uncultured bacterium	0	0	0	0	0	0	0	0	0	0	0	0	0	0	0	0	0	0	3.67222e-05	0	0	0	0	0	0	0	0	0	9.18054e-06	0	0	0	0	0	0	1.83611e-05	0	0	0	0	0	0
OTU1158	D_0__Bacteria	D_1__Deinococcus-Thermus	D_2__Deinococci	D_3__Deinococcales	D_4__Deinococcaceae	D_5__Deinococcus		0	0	0	0	0	0	0	0	0	0	0	0	0	0	0	0	0	0	3.06018e-05	0	0	0	0	0	0	0	0	0	7.65045e-06	0	0	0	0	0	0	1.53009e-05	0	0	0	0	0	0
OTU1159	D_0__Bacteria	D_1__Firmicutes	D_2__Clostridia	D_3__Clostridiales				0	0	0	0	0	0	0	0	0	0	0	0	0	0	0	0	0	0	2.44815e-05	0	0	0	0	0	0	0	0	0	6.12036e-06	0	0	0	0	0	0	1.22407e-05	0	0	0	0	0	0
OTU1013	D_0__Bacteria	D_1__Proteobacteria	D_2__Alphaproteobacteria	D_3__Rhizobiales	D_4__Xanthobacteraceae	D_5__Variibacter	D_6__uncultured bacterium	0	0	0	0	0	0	0	0	8.26692e-06	0	0	0	1.67149e-05	0	9.19773e-05	1.73042e-05	0	9.92329e-06	0	0	0	0	0	0	2.75564e-06	0	3.62307e-05	9.07582e-06	0	0	0	4.77291e-06	0	4.8996e-05	8.68316e-06	0	0	0	1.73205	0	1.35233	0.956735
OTU1015	D_0__Bacteria	D_1__Chloroflexi	D_2__Caldilineae	D_3__Caldilineales	D_4__Caldilineaceae	D_5__uncultured	D_6__uncultured bacterium	0	0	0	0	0	0	0	0	0	0	0	0	0	0	0	0	0	0	3.67222e-05	0	0	0	0	0	0	0	0	0	9.18054e-06	0	0	0	0	0	0	1.83611e-05	0	0	0	0	0	0
OTU198	D_0__Bacteria	D_1__Proteobacteria	D_2__Betaproteobacteria	D_3__Hydrogenophilales	D_4__Hydrogenophilaceae	D_5__uncultured	D_6__uncultured bacterium	0	0	0	0	0	0	0	0	0	0	0	0	0	0	0	0	0	0	0.00236246	0.000656042	0.000347453	0.000241989	0	0	0	0	0	0	0.000901986	0	0	0	0	0	0	0.000989373	0	0	0	0	0	0
OTU199	D_0__Bacteria	D_1__Nitrospirae	D_2__Nitrospira	D_3__Nitrospirales	D_4__Nitrospiraceae	D_5__Thermodesulfovibrio		0	0	5.22009e-05	0	0	0	0	0	8.26692e-06	7.39809e-06	5.15681e-05	0	0	2.3423e-05	2.29943e-05	1.73042e-05	8.22206e-05	3.96932e-05	0.00294389	0.000418509	0.000303098	0.000308745	1.74003e-05	0	2.75564e-06	1.96554e-05	1.54725e-05	4.6406e-05	0.000993562	3.01382e-05	0	4.77291e-06	2.78837e-05	1.34013e-05	3.29747e-05	0.00130131	1.73205	0	1.73205	1.41863	0.866136	0.71057
OTU196	D_0__Bacteria	D_1__Bacteroidetes	D_2__Cytophagia	D_3__Cytophagales	D_4__Cytophagaceae	D_5__uncultured		2.94103e-05	2.85657e-05	7.17763e-05	8.39475e-05	0.000127399	0.000134912	1.44478e-05	8.85775e-05	0.000264542	7.39809e-06	0.000206272	9.47822e-05	0.000150434	0.000203	0.000122636	0.000112477	0.00027955	0.000436625	4.89629e-05	5.65553e-06	1.47852e-05	0.000216956	4.32507e-05	0.00011542	0.000122522	0.000102818	0.00015869	0.000276217	7.15899e-05	2.47074e-05	2.75133e-05	0.000128456	9.96804e-05	4.08129e-05	0.0001621	9.8687e-05	0.57126	0.238376	1.04843	0.969487	0.257186	0.586855
OTU197	D_0__Bacteria	D_1__Aquificae	D_2__Aquificae	D_3__Aquificales	D_4__Aquificaceae	D_5__Hydrogenobaculum	D_6__uncultured Hydrogenobaculum sp.	0	0	0	0	0	0	0	0	0	0	0	0	0	0	0	0	8.22206e-06	0	0.00372118	4.52443e-05	0.000147852	8.34446e-06	0	0	0	0	0	2.74069e-06	0.000980655	0	0	0	0	0	4.74701e-06	0.00182797	0	0	0	0	0	1.73205
OTU194	D_0__Bacteria	D_1__Hydrogenedentes	D_2__uncultured organism	D_3__uncultured organism	D_4__uncultured organism	D_5__uncultured organism	D_6__uncultured organism	0.000161756	0.00069986	0.000247954	0.000209869	0.00069008	5.5552e-05	7.22392e-05	0.000507308	0.000231474	0.000273729	0.000111731	4.73911e-05	0.00032594	0.000163961	1.53295e-05	0	0	0	0.000324379	1.69666e-05	2.21779e-05	2.50334e-05	0.000369857	0.0003185	0.00027034	0.000144284	0.00016841	0	9.71393e-05	0.000289023	0.000330918	0.000220123	0.000116628	0.000155353	0	0.00015153	0.781444	1.03899	0.814244	0.808322	0.922467	0
OTU192	D_0__Bacteria	D_1__Planctomycetes	D_2__Planctomycetacia	D_3__Planctomycetales	D_4__Planctomycetaceae	D_5__uncultured	D_6__uncultured bacterium	0.000323513	0.000314223	0.000339306	0.00033579	0.000520214	0.00027776	0.000288957	0.000249628	0.000239741	0.000355108	0.000378166	0.000126376	0.000376084	0.000429422	0.000252938	0.00037204	0.000271328	0.000109156	0	0	0	0	0.000325681	0.000377921	0.000259442	0.00028655	0.000352815	0.000250841	0	1.26813e-05	0.000126599	2.60345e-05	0.000139193	9.05143e-05	0.000132634	0	0.0389378	0.334987	0.100348	0.485754	0.256549	0.528756
OTU193	D_0__Bacteria	D_1__Acetothermia	D_2__Unknown Class	D_3__Unknown Order	D_4__Unknown Family	D_5__Candidatus Acetothermus		0	3.57071e-05	6.52512e-06	3.3579e-05	0	0	0	8.0525e-06	0	0	0	0	0	0	0	1.73042e-05	0	0	0.00255831	0.000277121	0.00017003	4.17223e-05	1.40774e-05	1.1193e-05	2.68417e-06	0	0	5.76806e-06	0.000761796	1.90139e-05	1.93869e-05	4.64911e-06	0	0	9.99057e-06	0.00120154	1.35067	1.73205	1.73205	0	0	1.73205
OTU190	D_0__Bacteria	D_1__Bacteroidetes	D_2__SB-5	D_3__uncultured bacterium	D_4__uncultured bacterium	D_5__uncultured bacterium	D_6__uncultured bacterium	0.00025734	8.56971e-05	0.000130502	0.000167895	9.55495e-05	0.000380928	0.000216718	0.000120788	0.000314143	0.00015536	0.000318003	0.000292245	0.000317582	0.00033573	0.000390903	0.000276867	0.000131553	0.000337392	0	9.04885e-05	0.000192208	0.000100134	0.000157846	0.000214791	0.000217216	0.000255203	0.000348072	0.000248604	9.57076e-05	8.90285e-05	0.000148357	9.66787e-05	8.74204e-05	3.81868e-05	0.00010579	7.85687e-05	0.56402	0.690702	0.445081	0.342553	0.10971	0.425536
OTU191	D_0__Bacteria	D_1__Deferribacteres	D_2__Deferribacteres	D_3__Deferribacterales	D_4__Deferribacteraceae	D_5__Calditerrivibrio	D_6__uncultured bacterium	7.35256e-06	1.42829e-05	4.56758e-05	0	6.36997e-05	7.1424e-05	0.000137254	2.41575e-05	3.30677e-05	1.47962e-05	3.43787e-05	5.52896e-05	8.35743e-06	2.3423e-05	2.29943e-05	8.65209e-06	0	0	5.50833e-05	0.00149306	0.00257263	0.000425567	2.24371e-05	4.50412e-05	6.48266e-05	3.48215e-05	1.82583e-05	2.88403e-06	0.00113659	2.04215e-05	3.91976e-05	6.28824e-05	2.02504e-05	8.57705e-06	4.99529e-06	0.00113497	0.910166	0.87026	0.97001	0.581547	0.469763	1.73205
OTU695	D_0__Bacteria	D_1__Armatimonadetes	D_2__Chthonomonadetes	D_3__Chthonomonadales				0	0	0	0	0	0	0	0	0	0	0	0	0	0	0	0	0	0	7.34444e-05	0	0	0	0	0	0	0	0	0	1.83611e-05	0	0	0	0	0	0	3.67222e-05	0	0	0	0	0	0
OTU1408	D_0__Bacteria	D_1__Deinococcus-Thermus	D_2__Deinococci	D_3__Deinococcales	D_4__Deinococcaceae	D_5__Deinococcus	D_6__Cenchrus americanus	0	0	0	0	0	0	0	0	0	0	0	0	0	0	0	0	0	0	1.83611e-05	5.65553e-06	0	0	0	0	0	0	0	0	6.00416e-06	0	0	0	0	0	0	8.65862e-06	0	0	0	0	0	0
OTU1403	D_0__Bacteria	D_1__Proteobacteria	D_2__Gammaproteobacteria	D_3__Chromatiales	D_4__Ectothiorhodospiraceae	D_5__Acidiferrobacter	D_6__uncultured proteobacterium	0	0	0	0	0	0	0	0	0	0	0	0	0	0	0	0	0	0	1.83611e-05	0	0	0	0	0	0	0	0	0	4.59027e-06	0	0	0	0	0	0	9.18054e-06	0	0	0	0	0	0
OTU1406	D_0__Bacteria	D_1__Firmicutes	D_2__Clostridia	D_3__D8A-2	D_4__uncultured bacterium	D_5__uncultured bacterium	D_6__uncultured bacterium	0	0	0	0	0	0	0	0	0	0	0	0	0	0	2.29943e-05	0	0	0	0	0	0	0	0	0	0	0	7.66477e-06	0	0	0	0	0	0	1.32758e-05	0	0	0	0	0	0	1.73205	0
OTU1017	D_0__Bacteria	D_1__TM6	D_2__uncultured bacterium	D_3__uncultured bacterium	D_4__uncultured bacterium	D_5__uncultured bacterium	D_6__uncultured bacterium	0	0	0	0	0	0	0	0	0	0	0	0	0	0	0	0	0	0	1.22407e-05	5.65553e-06	0	1.66889e-05	0	0	0	0	0	0	8.64629e-06	0	0	0	0	0	0	7.33273e-06	0	0	0	0	0	0
OTU1785	D_0__Bacteria	D_1__Proteobacteria	D_2__Deltaproteobacteria	D_3__Bdellovibrionales	D_4__Bdellovibrionaceae	D_5__Bdellovibrio	D_6__uncultured bacterium	0	0	0	0	0	0	0	0	0	0	0	0	0	0	0	0	0	0	0	0	1.47852e-05	0	0	0	0	0	0	0	3.69631e-06	0	0	0	0	0	0	7.39262e-06	0	0	0	0	0	0
OTU993	D_0__Bacteria	D_1__Proteobacteria	D_2__Alphaproteobacteria	D_3__Rhizobiales	D_4__Hyphomicrobiaceae	D_5__Rhodomicrobium	D_6__uncultured bacterium	0	7.14143e-06	6.52512e-06	0	2.12332e-05	0	1.44478e-05	0	0	0	0	0	0	0	0	0	0	9.92329e-06	0	0	0	0	4.55551e-06	7.07774e-06	4.81595e-06	0	0	3.30776e-06	0	3.95721e-06	1.2259e-05	8.34146e-06	0	0	5.72922e-06	0	0.868663	1.73205	1.73205	0	0	1.73205
OTU38	D_0__Bacteria	D_1__Acidobacteria	D_2__Acidobacteria	D_3__Subgroup 3	D_4__PAUC26f			0.00379392	0.00535607	0.0041043	0.00574201	0.00560557	0.00613453	0.00352527	0.00495229	0.00568764	0.00548199	0.00822511	0.00340426	0.00423722	0.00576207	0.00710525	0.00388479	0.00394659	0.00433648	6.12036e-05	1.69666e-05	7.39262e-06	2.50334e-05	0.0044181	0.00582737	0.00472173	0.00570379	0.00570151	0.00405595	2.76491e-05	0.000827001	0.000274616	0.00109947	0.00241807	0.00143497	0.0002449	2.35031e-05	0.187185	0.0471253	0.232852	0.423941	0.251683	0.0603805
OTU39	D_0__Bacteria	D_1__Chlorobi	D_2__Chlorobia	D_3__Chlorobiales	D_4__Chlorobiaceae	D_5__uncultured	D_6__uncultured Chlorobi bacterium	7.35256e-06	7.14143e-06	6.52512e-06	8.39475e-06	0.000106166	1.5872e-05	3.61196e-05	8.0525e-05	0.00010747	0	3.43787e-05	7.89852e-06	0.00187206	0.000109308	0.000214614	0.009301	0.00634743	0.00706538	0	0.000475065	0.00298662	0.0121162	7.00637e-06	4.34776e-05	7.47049e-05	1.40924e-05	0.000731995	0.00757127	0.00389446	4.2994e-07	5.44184e-05	3.60295e-05	1.80069e-05	0.000988732	0.0015404	0.00563559	0.0613641	1.25164	0.482291	1.27777	1.35074	0.203453
OTU36	D_0__Bacteria	D_1__Firmicutes	D_2__Clostridia	D_3__Clostridiales	D_4__Lachnospiraceae	D_5__Lachnospiraceae UCG-004	D_6__uncultured bacterium	0.000933775	0.00372783	0.00930481	0.00266953	0.00623195	0.011412	0.000216718	0.00576559	0.00986244	0.00430569	0.0117575	0.0126376	0.00565798	0.0027405	0.0112059	0.00179098	0.00310794	0.00248082	8.56851e-05	0.00016401	0.000347453	0.001502	0.00465547	0.00677115	0.00528158	0.00956695	0.00653479	0.00245992	0.000524788	0.00426192	0.00439609	0.00484104	0.00457759	0.00430027	0.000658727	0.000660648	0.915465	0.649238	0.916589	0.478479	0.658058	0.267784
OTU37	D_0__Bacteria	D_1__Chlorobi	D_2__Chlorobia	D_3__Chlorobiales	D_4__OPB56	D_5__uncultured bacterium	D_6__uncultured bacterium	0.00714669	0.00466335	0.00544195	0.00509562	0.00492611	0.00670592	0.0140361	0.00459798	0.00326543	0.00804173	0.00521697	0.00553686	0.00680295	0.00838545	0.00600918	2.59563e-05	0.000172663	9.92329e-06	0	5.65553e-06	8.87115e-05	0.000116822	0.00575066	0.00557588	0.00729983	0.00626519	0.00706586	6.95143e-05	5.27974e-05	0.00127013	0.000982307	0.00587168	0.00154682	0.00120975	8.96886e-05	5.88754e-05	0.220866	0.176171	0.804359	0.246891	0.171211	1.29022
OTU34	D_0__Bacteria	D_1__Proteobacteria	D_2__Alphaproteobacteria	D_3__Rhodospirillales	D_4__Rhodospirillales Incertae Sedis	D_5__Elioraea		0.000147051	0.000164253	0.00058726	0.000243448	0.000286649	0.000626944	0.000122807	0.000499255	0.0010003	0.000273729	0.000730548	0.00143753	0.00091096	0.000671461	0.00317322	0.0215697	0.0147093	0.0154307	0	0	7.39262e-06	0	0.000299521	0.00038568	0.000540786	0.000813936	0.00158521	0.0172366	1.84816e-06	0.000249338	0.000210054	0.000440217	0.000586365	0.00138046	0.00376988	3.69631e-06	0.832453	0.544633	0.814032	0.720406	0.870833	0.218714
OTU35	D_0__Bacteria	D_1__Chloroflexi	D_2__Anaerolineae	D_3__Anaerolineales	D_4__Anaerolineaceae	D_5__uncultured	D_6__uncultured bacterium	0.00555118	0.0101265	0.00985945	0.00972952	0.00978852	0.0108406	0.00301237	0.0116117	0.0085728	0.00708737	0.0102535	0.0069586	0.0069701	0.00787795	0.00738884	0.00958652	0.0115849	0.0114515	0.000183611	5.08998e-05	0.00014046	0.000809413	0.00851239	0.0101195	0.00773229	0.00809981	0.0074123	0.0108743	0.000296096	0.00256796	0.000625137	0.00436085	0.00186623	0.000454381	0.00111724	0.000346646	0.301673	0.0617752	0.563978	0.230404	0.061301	0.102741
OTU32	D_0__Bacteria	D_1__Proteobacteria	D_2__Betaproteobacteria	D_3__Rhodocyclales	D_4__Rhodocyclaceae	D_5__Azospira	D_6__uncultured bacterium	0.00285279	0.0117691	0.0137484	0.0030389	0.0146509	0.0110152	0.000679048	0.0132464	0.0146325	0.000909965	0.00725391	0.0123138	0.00211443	0.00265461	0.00452222	0	8.22206e-06	0	0.00139544	0.00095013	0.000709692	0.00105975	0.00945676	0.00956833	0.00951929	0.00682589	0.00309709	2.74069e-06	0.00102875	0.0058042	0.00593968	0.00768718	0.00571395	0.00126341	4.74701e-06	0.000284841	0.613762	0.620764	0.807537	0.8371	0.407934	1.73205
OTU33	D_0__Bacteria	D_1__Deinococcus-Thermus	D_2__Deinococci	D_3__Thermales	D_4__Thermaceae	D_5__Meiothermus	D_6__uncultured bacterium	0.000823487	0.000621304	0.000502434	0.00148587	0.00118906	0.00123008	0.000361196	0.000620043	0.0010747	0.000961752	0.0008079	0.00115318	0.00205593	0.00064023	0.000628511	0.00592668	0.00642143	0.00417771	4.89629e-05	0.0256139	0.00157463	0.0038468	0.000649075	0.00130167	0.000685313	0.000974279	0.00110822	0.00550861	0.00777107	0.000162318	0.000160836	0.000361202	0.000172982	0.000820757	0.00117884	0.0119971	0.250076	0.123561	0.527062	0.177549	0.740607	0.214
OTU30	D_0__Bacteria	D_1__Firmicutes	D_2__Clostridia	D_3__Clostridiales	D_4__Ruminococcaceae	D_5__Ruminiclostridium 1		0.00664672	0.00478476	0.00531144	3.3579e-05	0.00555249	0.00574567	0.0479813	0.00314048	0.00315796	0.0101576	0.00593893	0.0116424	0.00968626	0.00445819	0.00322687	0.000406648	0.000633099	0.000496165	6.12036e-06	5.65553e-06	0	8.34446e-06	0.00558097	0.00377724	0.0180932	0.00924631	0.00579044	0.000511971	5.03009e-06	0.000959796	0.00324355	0.0258838	0.00295893	0.00342959	0.00011405	3.55278e-06	0.171976	0.858707	1.43058	0.320012	0.592286	0.222766
OTU31	D_0__Bacteria	D_1__Armatimonadetes	D_2__uncultured bacterium	D_3__uncultured bacterium	D_4__uncultured bacterium	D_5__uncultured bacterium	D_6__uncultured bacterium	0.00526443	0.00632016	0.0104076	0.00604422	0.00551002	0.0103009	0.0051651	0.00599911	0.00687808	0.0101576	0.0063085	0.0116345	0.0095609	0.00420053	0.00684464	0.00495765	0.00324771	0.00385024	0	4.52443e-05	7.39262e-06	7.51001e-05	0.00733072	0.00728506	0.0060141	0.00936687	0.00686869	0.00401853	3.19343e-05	0.0027164	0.00262545	0.000856587	0.00274965	0.00268026	0.000867301	3.49406e-05	0.370551	0.360388	0.14243	0.29355	0.390215	0.215825
OTU2186	D_0__Bacteria	D_1__Proteobacteria	D_2__Betaproteobacteria	D_3__TRA3-20	D_4__uncultured bacterium	D_5__uncultured bacterium	D_6__uncultured bacterium	0	0	0	0	0	1.5872e-05	0	0	0	0	0	0	0	0	0	0	1.64441e-05	0	0	0	0	0	0	5.29067e-06	0	0	0	5.48137e-06	0	0	9.16371e-06	0	0	0	9.49402e-06	0	0	1.73205	0	0	0	1.73205
OTU2184	D_0__Bacteria	D_1__Actinobacteria	D_2__OPB41					1.47051e-05	0	0	0	0	0	0	0	0	0	0	0	0	0	0	0	0	0	0	0	0	0	4.90171e-06	0	0	0	0	0	0	8.49001e-06	0	0	0	0	0	0	1.73205	0	0	0	0	0
OTU1575	D_0__Bacteria	D_1__Proteobacteria	D_2__Deltaproteobacteria	D_3__Syntrophobacterales	D_4__Syntrophaceae	D_5__Desulfobacca	D_6__uncultured delta proteobacterium	0	0	0	0	0	0	0	0	0	0	0	0	0	0	0	0	0	0	1.22407e-05	0	0	0	0	0	0	0	0	0	3.06018e-06	0	0	0	0	0	0	6.12036e-06	0	0	0	0	0	0
OTU1570	D_0__Bacteria	D_1__Proteobacteria	D_2__TA18	D_3__uncultured bacterium	D_4__uncultured bacterium	D_5__uncultured bacterium	D_6__uncultured bacterium	0	0	0	0	0	0	0	0	0	0	0	0	0	0	0	0	0	0	1.22407e-05	0	0	0	0	0	0	0	0	0	3.06018e-06	0	0	0	0	0	0	6.12036e-06	0	0	0	0	0	0
OTU271	D_0__Bacteria	D_1__Cyanobacteria	D_2__Cyanobacteria	D_3__SubsectionIII	D_4__FamilyI	D_5__Leptolyngbya	D_6__uncultured cyanobacterium	0	0	0	8.39475e-06	0	0	0	0	0	0	0	0	0	0	7.66477e-06	0.000527778	0.000616655	0.000684707	0	1.69666e-05	3.69631e-05	2.50334e-05	0	2.79825e-06	0	0	2.55492e-06	0.000609713	1.97408e-05	0	4.84671e-06	0	0	4.42526e-06	7.86948e-05	1.55136e-05	0	1.73205	0	0	1.73205	0.129069
OTU1578	D_0__Bacteria	D_1__Chloroflexi	D_2__KD4-96	D_3__uncultured bacterium	D_4__uncultured bacterium	D_5__uncultured bacterium	D_6__uncultured bacterium	0	0	0	0	0	0	0	0	0	0	0	0	0	0	0	0	0	0	5.50833e-05	0	0	0	0	0	0	0	0	0	1.37708e-05	0	0	0	0	0	0	2.75416e-05	0	0	0	0	0	0
OTU1058	D_0__Bacteria	D_1__Proteobacteria	D_2__Alphaproteobacteria	D_3__Rhodospirillales	D_4__I-10	D_5__uncultured bacterium	D_6__uncultured bacterium	0	0	0	0	0	0	0	0	0	0	0	0	0	0	0	0	0	0	1.22407e-05	1.13111e-05	0	0	0	0	0	0	0	0	5.88795e-06	0	0	0	0	0	0	6.8094e-06	0	0	0	0	0	0
OTU538	D_0__Bacteria	D_1__Actinobacteria	D_2__Actinobacteria	D_3__Frankiales	D_4__Acidothermaceae	D_5__Acidothermus	D_6__uncultured bacterium	0	0	0	0	0	0	0	0	0	0	0	0	0	0	0	0	0	0	0.000116287	1.13111e-05	0	0	0	0	0	0	0	0	3.18995e-05	0	0	0	0	0	0	5.65104e-05	0	0	0	0	0	0
OTU534	D_0__Bacteria	D_1__Armatimonadetes	D_2__uncultured bacterium	D_3__uncultured bacterium	D_4__uncultured bacterium	D_5__uncultured bacterium	D_6__uncultured bacterium	0	0	0	5.03685e-05	0	0	0	0	0	0	0	0	0	0	0	0	0	0	0	0	0	0	0	1.67895e-05	0	0	0	0	0	0	2.90803e-05	0	0	0	0	0	0	1.73205	0	0	0	0
OTU1476	D_0__Bacteria	D_1__Proteobacteria	D_2__Deltaproteobacteria	D_3__Syntrophobacterales	D_4__Syntrophaceae	D_5__Desulfobacca	D_6__uncultured delta proteobacterium	0	0	0	2.51843e-05	0	0	0	0	0	0	0	0	0	0	0	0	0	0	0	0	7.39262e-06	0	0	8.39475e-06	0	0	0	0	1.84816e-06	0	1.45401e-05	0	0	0	0	3.69631e-06	0	1.73205	0	0	0	0
OTU536	D_0__Bacteria	D_1__TM6	D_2__uncultured bacterium	D_3__uncultured bacterium	D_4__uncultured bacterium	D_5__uncultured bacterium	D_6__uncultured bacterium	0	0	0	0	0	7.936e-06	0	0	0	0	3.43787e-05	0	2.50723e-05	0	0	0.000103825	8.22206e-06	0	0	0	0	0	0	2.64533e-06	0	1.14596e-05	8.35743e-06	3.73491e-05	0	0	4.58185e-06	0	1.98486e-05	1.44755e-05	5.77165e-05	0	0	1.73205	0	1.73205	1.73205	1.54533
OTU537	D_0__Bacteria	D_1__Planctomycetes	D_2__Planctomycetacia	D_3__Planctomycetales	D_4__Planctomycetaceae	D_5__Pirellula		7.35256e-06	7.14143e-06	0	8.39475e-06	1.06166e-05	0	1.44478e-05	8.0525e-06	8.26692e-06	0	0	0	0	0	1.53295e-05	8.65209e-06	4.11103e-05	3.96932e-05	0	0	0	0	4.83133e-06	6.33712e-06	1.02558e-05	0	5.10985e-06	2.98185e-05	0	4.18539e-06	5.59942e-06	3.63203e-06	0	8.85052e-06	1.83444e-05	0	0.866301	0.88359	0.354146	0	1.73205	0.6152
OTU531	D_0__Bacteria	D_1__Acidobacteria	D_2__Acidobacteria	D_3__Subgroup 2	D_4__uncultured bacterium	D_5__uncultured bacterium	D_6__uncultured bacterium	0	0	0	0	0	0	0	0	0	0	0	0	0	0	0	0	0	0	0.000146889	0	0	0	0	0	0	0	0	0	3.67222e-05	0	0	0	0	0	0	7.34444e-05	0	0	0	0	0	0
OTU532	D_0__Bacteria	D_1__Aerophobetes	D_2__uncultured bacterium	D_3__uncultured bacterium	D_4__uncultured bacterium	D_5__uncultured bacterium	D_6__uncultured bacterium	0	0	0	0	0	0	0	0	0	0	0	0	0	0	0	0	0	0	0.000244815	1.13111e-05	2.21779e-05	0	0	0	0	0	0	0	6.95759e-05	0	0	0	0	0	0	0.000117176	0	0	0	0	0	0
OTU533	D_0__Bacteria	D_1__Firmicutes	D_2__Clostridia	D_3__D8A-2	D_4__uncultured bacterium	D_5__uncultured bacterium	D_6__uncultured bacterium	3.67628e-05	0	0	0	0	0	0.000144478	0	0	0	0	0	0	0	0	0	0	0	0	0	0	0	1.22543e-05	0	4.81595e-05	0	0	0	0	2.1225e-05	0	8.34146e-05	0	0	0	0	1.73205	0	1.73205	0	0	0
OTU83	D_0__Bacteria	D_1__Bacteroidetes	D_2__Sphingobacteriia	D_3__Sphingobacteriales	D_4__env.OPS 17	D_5__uncultured bacterium	D_6__uncultured bacterium	7.35256e-06	0	0	0	0	0	0	0	8.26692e-06	0	0	1.5797e-05	0	7.80768e-06	0	0	4.11103e-05	0	0.00215437	0.0100159	0.0134694	0.019284	2.45085e-06	0	2.75564e-06	5.26568e-06	2.60256e-06	1.37034e-05	0.0112309	4.245e-06	0	4.77291e-06	9.12043e-06	4.50777e-06	2.3735e-05	0.00715829	1.73205	0	1.73205	1.73205	1.73205	1.73205
OTU82	D_0__Bacteria	D_1__TA06	D_2__uncultured bacterium	D_3__uncultured bacterium	D_4__uncultured bacterium	D_5__uncultured bacterium	D_6__uncultured bacterium	0.00291161	0.00342789	0.00289063	0.00388677	0.00382198	0.0024681	0.00119195	0.00246407	0.00252141	0.0011615	0.00118607	0.000805649	0.00101125	0.00128046	0.000996421	4.32605e-05	2.46662e-05	0	0	0	0	0	0.00307671	0.00339228	0.00205914	0.00105107	0.00109604	2.26422e-05	0	0.000304309	0.000801024	0.00075156	0.000212897	0.000159881	2.17011e-05	0	0.0989074	0.236131	0.364987	0.202552	0.145872	0.958437
OTU81	D_0__Bacteria	D_1__Deinococcus-Thermus	D_2__Deinococci	D_3__Thermales	D_4__Thermaceae	D_5__Meiothermus		0.000213224	0.00019996	0.000110927	0.00118366	0.000244182	0.000325376	0.00020227	0.000104683	0.000157072	0.000340312	0.000163299	5.52896e-05	0.000710382	0.000312307	0.000145631	0.000821949	0.00135664	0.000833557	0.000189731	0.00106324	0.000820581	0.00346295	0.000174704	0.000584406	0.000154675	0.0001863	0.00038944	0.00100405	0.00138413	5.56291e-05	0.000520555	4.88377e-05	0.000143897	0.000290169	0.000305409	0.00143395	0.31842	0.890741	0.315745	0.772391	0.745093	0.304177
OTU80	D_0__Bacteria	D_1__Proteobacteria	D_2__Deltaproteobacteria	D_3__Syntrophobacterales	D_4__Syntrophobacteraceae	D_5__uncultured		0.000933775	0.00428486	0.00632936	0.00179648	0.00463946	0.0050473	0.000614033	0.00653058	0.00561324	0.00050307	0.00168456	0.00518143	0.00113661	0.00146004	0.00274399	0.000121129	0.000123331	9.92329e-05	0	0	0	0	0.00384933	0.00382775	0.00425262	0.00245635	0.00178021	0.000114564	0	0.00272403	0.00177091	0.00318431	0.0024328	0.000850177	1.3323e-05	0	0.707664	0.462651	0.748789	0.990411	0.477571	0.116292
OTU87	D_0__Bacteria	D_1__Nitrospirae	D_2__Nitrospira	D_3__Nitrospirales	D_4__Nitrospiraceae	D_5__uncultured	D_6__uncultured bacterium	0.000727904	0.00130688	0.00108317	0.000915028	0.00167742	0.00103962	0.00103302	0.000684463	0.000686155	0.00326256	0.0030769	0.000560795	0.00234008	0.00153811	0.0028513	0.00295902	0.00235151	0.00224266	0.00051411	4.52443e-05	7.39262e-06	4.17223e-05	0.00103932	0.00121069	0.000801213	0.00230008	0.00224316	0.00251773	0.000152117	0.000291969	0.000408976	0.000200753	0.00150913	0.000661934	0.00038602	0.000241932	0.280924	0.337804	0.250562	0.656118	0.29509	0.153321
OTU86	D_0__Bacteria	D_1__Proteobacteria	D_2__Deltaproteobacteria	D_3__Myxococcales	D_4__bacteriap25	D_5__uncultured delta proteobacterium	D_6__uncultured delta proteobacterium	0.00141904	0.00284943	0.00151383	0.00173771	0.00112536	0.00213479	0.000693496	0.00179571	0.00177739	0.00199748	0.00275889	0.00231427	0.00290839	0.00296692	0.00200051	0	0	9.92329e-06	0.000630397	0.000209255	0.000184816	2.50334e-05	0.00192743	0.00166595	0.0014222	0.00235688	0.00262527	3.30776e-06	0.000262375	0.000799877	0.000508524	0.00063114	0.000382489	0.000541853	5.72922e-06	0.000258592	0.414996	0.305245	0.443778	0.162286	0.206399	1.73205
OTU85	D_0__Bacteria	D_1__Spirochaetae	D_2__Spirochaetes	D_3__Spirochaetales	D_4__Spirochaetaceae	D_5__Spirochaeta 2	D_6__uncultured bacterium	0.00120582	0.00174965	0.00274055	0.00105774	0.00200654	0.00238874	0.00124974	0.00181181	0.0021742	0.00110232	0.00214867	0.00225108	0.00217293	0.00258434	0.00239907	0.000527778	0.000337105	0.000198466	4.89629e-05	3.95887e-05	5.9141e-05	3.33778e-05	0.00189867	0.00181767	0.00174525	0.00183402	0.00238545	0.000354449	4.52676e-05	0.000778141	0.000685305	0.000465812	0.000635741	0.000206043	0.00016534	1.12508e-05	0.409834	0.377023	0.266903	0.346638	0.0863751	0.466469
OTU84	D_0__Bacteria	D_1__Proteobacteria	D_2__Deltaproteobacteria	D_3__GR-WP33-30	D_4__uncultured bacterium	D_5__uncultured bacterium	D_6__uncultured bacterium	0.00161756	0.00167109	0.00203584	0.00177969	0.00232504	0.00192051	0.00123529	0.00148971	0.00118217	0.00126507	0.00169315	0.00115318	0.00137898	0.00140538	0.00223045	0.00279463	0.00319016	0.0031953	6.12036e-05	5.65553e-06	7.39262e-06	8.34446e-06	0.00177483	0.00200841	0.00130239	0.00137047	0.0016716	0.00306003	2.06491e-05	0.000227616	0.000283102	0.000164385	0.000284996	0.000484155	0.00022986	2.70593e-05	0.128246	0.140958	0.126218	0.207955	0.289635	0.075117
OTU817	D_0__Bacteria	D_1__Nitrospirae	D_2__Nitrospira	D_3__Nitrospirales	D_4__Nitrospiraceae	D_5__Nitrospira	D_6__uncultured Nitrospira sp.	0	0	0	0	0	0	0	0	0	0	0	0	0	0	0	0	0	0	3.67222e-05	0	0	2.50334e-05	0	0	0	0	0	0	1.54389e-05	0	0	0	0	0	0	1.84549e-05	0	0	0	0	0	0
OTU89	D_0__Bacteria	D_1__Elusimicrobia	D_2__Elusimicrobia	D_3__12-31	D_4__uncultured bacterium	D_5__uncultured bacterium	D_6__uncultured bacterium	0.0053012	0.00427772	0.00215329	0.00326556	0.00215517	0.00225383	0.00480391	0.00272175	0.00157898	0.0027299	0.00225181	0.00146912	0.00228158	0.00275611	0.000735818	0.000268215	0.000205552	6.94631e-05	3.67222e-05	0.000124422	5.17484e-05	0	0.00391073	0.00255819	0.00303488	0.00215028	0.0019245	0.000181076	5.32231e-05	0.00160572	0.000614586	0.00163511	0.000636488	0.00105642	0.000101611	5.2206e-05	0.410593	0.240243	0.538772	0.296003	0.548931	0.561151
OTU88	D_0__Bacteria	D_1__Bacteroidetes	D_2__Cytophagia	D_3__Cytophagales	D_4__Cytophagaceae	D_5__uncultured	D_6__uncultured bacterium	6.61731e-05	7.85557e-05	2.61005e-05	0.000377764	9.55495e-05	3.1744e-05	2.88957e-05	2.41575e-05	1.65338e-05	0.000184952	5.15681e-05	4.73911e-05	0.000242365	7.80768e-05	5.36534e-05	0.0016612	0.00121687	0.00120072	0	0.00206427	0.00184816	0.000659212	5.69431e-05	0.000168353	2.31957e-05	9.46372e-05	0.000124699	0.00135959	0.00114291	2.74187e-05	0.00018414	6.23679e-06	7.82431e-05	0.000102632	0.000261324	0.000980898	0.48151	1.09378	0.268877	0.826769	0.823038	0.192207
OTU816	D_0__Bacteria	D_1__Acidobacteria	D_2__Acidobacteria	D_3__Subgroup 6	D_4__uncultured Acidobacteria bacterium	D_5__uncultured Acidobacteria bacterium	D_6__uncultured Acidobacteria bacterium	0	0	0	0	0	0	0	0	0	0	0	0	0	0	0	0	0	0	0.000122407	0	0	0	0	0	0	0	0	0	3.06018e-05	0	0	0	0	0	0	6.12036e-05	0	0	0	0	0	0
OTU897	D_0__Bacteria	D_1__Firmicutes	D_2__Clostridia	D_3__Clostridiales	D_4__TSAC18	D_5__uncultured bacterium	D_6__uncultured bacterium	0	0	0	0	0	0	0	0	0	0	0	0	0	0	0	0	0	0	0	2.26221e-05	2.21779e-05	0	0	0	0	0	0	0	1.12e-05	0	0	0	0	0	0	1.29339e-05	0	0	0	0	0	0
OTU821	D_0__Bacteria	D_1__Proteobacteria	D_2__Betaproteobacteria	D_3__Burkholderiales	D_4__Burkholderiales Incertae Sedis	D_5__Thiomonas		0	0	0	0	0	0	0	0	0	0	0	0	0	0	0	0	0	0	0.000159129	2.82777e-05	7.39262e-06	3.33778e-05	0	0	0	0	0	0	5.70444e-05	0	0	0	0	0	0	6.89789e-05	0	0	0	0	0	0
OTU329	D_0__Bacteria	D_1__Actinobacteria	D_2__Acidimicrobiia	D_3__Acidimicrobiales	D_4__uncultured	D_5__uncultured bacterium	D_6__uncultured bacterium	7.35256e-06	4.28486e-05	2.61005e-05	3.3579e-05	3.18498e-05	6.3488e-05	1.44478e-05	3.221e-05	0.00010747	2.21943e-05	3.43787e-05	4.73911e-05	3.34297e-05	3.12307e-05	3.83239e-05	8.65209e-05	0.000131553	5.95398e-05	1.22407e-05	0	0	0	2.54339e-05	4.29723e-05	5.13759e-05	3.46547e-05	3.43281e-05	9.25379e-05	3.06018e-06	1.77574e-05	1.77882e-05	4.9384e-05	1.26007e-05	3.63091e-06	3.63817e-05	6.12036e-06	0.698179	0.413945	0.961228	0.363607	0.105771	0.393155
OTU328	D_0__Bacteria	D_1__Actinobacteria	D_2__Acidimicrobiia	D_3__Acidimicrobiales	D_4__uncultured	D_5__uncultured bacterium	D_6__uncultured bacterium	1.47051e-05	1.42829e-05	1.95753e-05	6.7158e-05	5.30831e-05	0.000126976	5.05674e-05	5.63675e-05	0.00010747	6.65828e-05	7.73521e-05	0.000497607	5.8502e-05	6.24614e-05	8.43125e-05	8.65209e-05	0.000156219	0.000109156	0	0	0	0	1.61878e-05	8.24057e-05	7.14683e-05	0.000213847	6.84253e-05	0.000117299	0	2.94131e-06	3.92354e-05	3.13129e-05	0.000245802	1.39004e-05	3.55554e-05	0	0.181699	0.476124	0.438137	1.14943	0.203147	0.303118
OTU497	D_0__Bacteria	D_1__Proteobacteria	D_2__Gammaproteobacteria	D_3__Xanthomonadales	D_4__Xanthomonadaceae	D_5__Pseudofulvimonas	D_6__uncultured bacterium	0.000110288	3.57071e-05	5.8726e-05	4.19738e-05	4.24665e-05	0.00011904	8.6687e-05	5.63675e-05	0.000231474	8.1379e-05	0.000163299	7.10867e-05	9.19317e-05	0.0001015	0.00016096	0.00113342	0.00154575	0.00113126	0	0	0	0	6.82405e-05	6.78268e-05	0.000124843	0.000105255	0.000118131	0.00127014	0	3.81901e-05	4.43527e-05	9.35813e-05	5.05304e-05	3.73988e-05	0.000238684	0	0.55964	0.653912	0.749593	0.480076	0.316589	0.187919
OTU324	D_0__Bacteria	D_1__Proteobacteria	D_2__Deltaproteobacteria	D_3__Syntrophobacterales	D_4__Syntrophaceae	D_5__uncultured	D_6__uncultured delta proteobacterium	6.61731e-05	2.14243e-05	9.13516e-05	9.23423e-05	3.18498e-05	4.7616e-05	4.33435e-05	7.24725e-05	0.000140538	3.69905e-05	9.45415e-05	7.89852e-05	0.000150434	0.0001015	6.13182e-05	2.59563e-05	1.64441e-05	1.98466e-05	1.22407e-05	0	7.39262e-06	8.34446e-06	5.96497e-05	5.72694e-05	8.54512e-05	7.01724e-05	0.000104417	2.0749e-05	6.99445e-06	3.54171e-05	3.13803e-05	4.988e-05	2.97705e-05	4.46294e-05	4.81985e-06	5.11295e-06	0.593753	0.547942	0.583724	0.424247	0.427414	0.232293
OTU327	D_0__Bacteria	D_1__Proteobacteria	D_2__Betaproteobacteria	D_3__Hydrogenophilales	D_4__Hydrogenophilaceae	D_5__uncultured		0	0	0	0	1.06166e-05	0	0	0	0	0	0	2.36956e-05	0	0	7.66477e-06	0	0	0	0.000354981	0.000118766	8.13188e-05	0.000100134	0	3.53887e-06	0	7.89852e-06	2.55492e-06	0	0.0001638	0	6.1295e-06	0	1.36806e-05	4.42526e-06	0	0.000128368	0	1.73205	0	1.73205	1.73205	0
OTU326	D_0__Bacteria	D_1__Actinobacteria	D_2__Acidimicrobiia	D_3__Acidimicrobiales	D_4__uncultured	D_5__uncultured bacterium	D_6__uncultured bacterium	0.000132346	8.56971e-05	1.95753e-05	0.000193079	7.43163e-05	2.3808e-05	1.44478e-05	5.63675e-05	3.30677e-05	9.61752e-05	3.43787e-05	2.36956e-05	8.35743e-05	7.80768e-06	2.29943e-05	0	0	0	6.12036e-06	0	0	0	7.92062e-05	9.70679e-05	3.46277e-05	5.14165e-05	3.81254e-05	0	1.53009e-06	5.66649e-05	8.68989e-05	2.10033e-05	3.91285e-05	4.00856e-05	0	3.06018e-06	0.71541	0.895239	0.606547	0.76101	1.05141	0
OTU320	D_0__Bacteria	D_1__Chloroflexi	D_2__Thermomicrobia	D_3__JG30-KF-CM45	D_4__uncultured bacterium	D_5__uncultured bacterium	D_6__uncultured bacterium	7.35256e-05	1.42829e-05	3.91507e-05	9.23423e-05	9.55495e-05	2.3808e-05	2.88957e-05	4.02625e-05	5.78685e-05	2.21943e-05	3.43787e-05	3.94926e-05	5.8502e-05	2.3423e-05	4.59886e-05	1.73042e-05	8.22206e-06	4.96165e-05	2.44815e-05	5.65553e-06	7.39262e-06	0	4.23197e-05	7.05666e-05	4.23422e-05	3.20219e-05	4.26379e-05	2.50476e-05	9.3824e-06	2.97483e-05	4.05259e-05	1.45979e-05	8.88674e-06	1.77779e-05	2.17565e-05	1.05492e-05	0.702941	0.574292	0.34476	0.277521	0.416951	0.868606
OTU323	D_0__Bacteria	D_1__Chlorobi	D_2__Chlorobia	D_3__Chlorobiales	D_4__SJA-28	D_5__uncultured bacterium	D_6__uncultured bacterium	7.35256e-06	2.85657e-05	6.52512e-06	0	0	0.000111104	7.22392e-06	8.0525e-06	7.44023e-05	0	8.59468e-06	1.5797e-05	0	2.3423e-05	0	0.000242259	0.000427547	6.94631e-05	0	0	0	0	1.41478e-05	3.70347e-05	2.98929e-05	8.13057e-06	7.80768e-06	0.000246423	0	1.24931e-05	6.4146e-05	3.85485e-05	7.90874e-06	1.35233e-05	0.000179078	0	0.883045	1.73205	1.28955	0.972716	1.73205	0.726712
OTU322	D_0__Bacteria	D_1__Proteobacteria	D_2__Deltaproteobacteria					9.55833e-05	9.28386e-05	2.61005e-05	0.000100737	0.000116783	2.3808e-05	0.000108359	9.663e-05	0	2.95924e-05	0	0	4.17872e-05	2.3423e-05	7.66477e-06	0	0	0	0.000134648	1.13111e-05	2.95705e-05	8.34446e-06	7.15075e-05	8.04426e-05	6.83296e-05	9.86412e-06	2.42917e-05	0	4.59685e-05	3.93475e-05	4.96988e-05	5.94651e-05	1.70852e-05	1.70778e-05	0	5.986e-05	0.550258	0.617817	0.870268	1.73205	0.70303	0
OTU825	D_0__Bacteria	D_1__Proteobacteria	D_2__Betaproteobacteria	D_3__Nitrosomonadales	D_4__Nitrosomonadaceae	D_5__uncultured	D_6__uncultured bacterium	0	0	0	0	0	0	0	0	0	0	0	0	0	0	0	0	0	0	3.06018e-05	5.65553e-06	7.39262e-06	0	0	0	0	0	0	0	1.09125e-05	0	0	0	0	0	0	1.35003e-05	0	0	0	0	0	0
OTU818	D_0__Bacteria	D_1__Acidobacteria	D_2__Acidobacteria	D_3__Subgroup 6	D_4__uncultured bacterium	D_5__uncultured bacterium	D_6__uncultured bacterium	0	0	0	0	0	0	0	0	0	0	0	0	0	0	0	0	0	0	7.95647e-05	0	0	0	0	0	0	0	0	0	1.98912e-05	0	0	0	0	0	0	3.97824e-05	0	0	0	0	0	0
OTU1300	D_0__Bacteria	D_1__Verrucomicrobia	D_2__Verrucomicrobia Incertae Sedis	D_3__Unknown Order	D_4__Unknown Family	D_5__Candidatus Methylacidiphilum	D_6__uncultured bacterium	0	0	0	0	0	0	0	0	0	0	0	0	0	0	0	0	0	0	0	0	0	2.50334e-05	0	0	0	0	0	0	6.25834e-06	0	0	0	0	0	0	1.25167e-05	0	0	0	0	0	0
OTU779	D_0__Bacteria	D_1__Proteobacteria	D_2__Betaproteobacteria	D_3__Burkholderiales	D_4__Comamonadaceae	D_5__Acidovorax		0	0	0	0	0	0	0	8.0525e-06	0	0	0	0	0	0	0	0	0	0	0	0	0	1.66889e-05	0	0	2.68417e-06	0	0	0	4.17223e-06	0	0	4.64911e-06	0	0	0	8.34446e-06	0	0	1.73205	0	0	0
OTU409	D_0__Bacteria	D_1__Proteobacteria	D_2__Gammaproteobacteria	D_3__Chromatiales	D_4__Halothiobacillaceae	D_5__Thiovirga	D_6__uncultured bacterium	0	0	0	0	0	0	0	0	0	0	0	0	0	0	0	0	0	0	0.000697721	0.0001018	2.21779e-05	3.33778e-05	0	0	0	0	0	0	0.000213769	0	0	0	0	0	0	0.000324549	0	0	0	0	0	0
OTU436	D_0__Bacteria	D_1__Chlorobi	D_2__Ignavibacteria	D_3__Ignavibacteriales	D_4__SR-FBR-L83	D_5__uncultured bacterium	D_6__uncultured bacterium	0	0	0	0	0	0	0	0	0	0	0	0	0	0	0	0	0	0	0.000367222	5.65553e-06	1.47852e-05	0	0	0	0	0	0	0	9.69156e-05	0	0	0	0	0	0	0.000180307	0	0	0	0	0	0
OTU400	D_0__Bacteria	D_1__Proteobacteria	D_2__Gammaproteobacteria	D_3__Chromatiales	D_4__Chromatiaceae	D_5__Nitrosococcus	D_6__uncultured bacterium	0	0	0	0	0	0	0	0	4.13346e-05	0	0	0	0	0	0	0	0	0	0.0003305	5.65553e-05	5.17484e-05	3.33778e-05	0	0	1.37782e-05	0	0	0	0.000118045	0	0	2.38645e-05	0	0	0	0.000141988	0	0	1.73205	0	0	0
OTU402	D_0__Bacteria	D_1__Chloroflexi	D_2__Anaerolineae	D_3__Anaerolineales	D_4__Anaerolineaceae	D_5__uncultured	D_6__uncultured bacterium	7.35256e-05	4.28486e-05	0	9.23423e-05	4.24665e-05	0	1.44478e-05	4.8315e-05	3.30677e-05	4.43885e-05	8.59468e-06	0	4.17872e-05	1.56154e-05	0	8.65209e-06	1.64441e-05	9.92329e-06	0	0	0	0	3.87914e-05	4.49363e-05	3.19435e-05	1.76611e-05	1.91342e-05	1.16732e-05	0	3.69303e-05	4.62207e-05	1.69616e-05	2.35422e-05	2.11146e-05	4.18037e-06	0	0.952024	1.02858	0.530986	1.333	1.1035	0.358118
OTU403	D_0__Bacteria	D_1__Gracilibacteria						0	0	0	0	0	0	0	0	0	0	0	0	0	0	0	0	0	0	0.000361101	0	0	0	0	0	0	0	0	0	9.02754e-05	0	0	0	0	0	0	0.000180551	0	0	0	0	0	0
OTU404	D_0__Bacteria	D_1__Aquificae	D_2__Aquificae	D_3__Aquificales	D_4__Aquificales Incertae Sedis	D_5__Thermosulfidibacter		0	0	0	0	0	0	0	0	0	7.39809e-06	0	0	0	0	0	0	0	0	0	0.000311054	6.65336e-05	0	0	0	0	2.46603e-06	0	0	9.4397e-05	0	0	0	4.27129e-06	0	0	0.000147804	0	0	0	1.73205	0	0
OTU405	D_0__Bacteria	D_1__SHA-109	D_2__uncultured bacterium	D_3__uncultured bacterium	D_4__uncultured bacterium	D_5__uncultured bacterium	D_6__uncultured bacterium	2.20577e-05	0	0	0	0	0	0	0	1.65338e-05	0	1.71894e-05	0	0	0	0	0	0	0	0.000226453	5.65553e-06	2.95705e-05	0.000108478	7.35256e-06	0	5.51128e-06	5.72979e-06	0	0	9.25394e-05	1.2735e-05	0	9.54582e-06	9.92429e-06	0	0	9.95002e-05	1.73205	0	1.73205	1.73205	0	0
OTU407	D_0__Bacteria	D_1__Cyanobacteria	D_2__Cyanobacteria	D_3__SubsectionV	D_4__FamilyI	D_5__Fischerella	D_6__uncultured Fischerella sp.	0	0	0	0	0	7.1424e-05	0	1.6105e-05	4.96015e-05	1.47962e-05	3.43787e-05	7.89852e-06	0	6.24614e-05	0	6.05646e-05	3.28882e-05	2.97699e-05	0	0	0	0	0	2.3808e-05	2.19022e-05	1.90245e-05	2.08205e-05	4.10743e-05	0	0	4.12367e-05	2.53038e-05	1.37372e-05	3.60621e-05	1.6951e-05	0	0	1.73205	1.15531	0.722078	1.73205	0.412692
OTU148	D_0__Bacteria	D_1__Chloroflexi	D_2__uncultured					0.000352923	0.000478476	0.000802589	0.000444922	0.00062638	0.000682496	0.000361196	0.000595885	0.000834959	0.000429089	0.000713359	0.000402825	0.000351012	0.000593384	0.000582523	0.000181694	4.93324e-05	0.000109156	0	0	0	0	0.000544663	0.0005846	0.000597347	0.000515091	0.000508973	0.000113394	0	0.000232025	0.000124176	0.000236885	0.000172206	0.000136906	6.62825e-05	0	0.425997	0.212412	0.396562	0.334323	0.268984	0.584531
OTU799	D_0__Bacteria	D_1__Candidate division SR1	D_2__uncultured candidate division SR1 bacterium	D_3__uncultured candidate division SR1 bacterium	D_4__uncultured candidate division SR1 bacterium	D_5__uncultured candidate division SR1 bacterium	D_6__uncultured candidate division SR1 bacterium	0	0	0	0	0	0	0	0	0	0	0	0	0	0	0	0	0	0	4.28425e-05	5.65553e-06	0	0	0	0	0	0	0	0	1.21245e-05	0	0	0	0	0	0	2.06515e-05	0	0	0	0	0	0
OTU888	D_0__Bacteria	D_1__Verrucomicrobia	D_2__OPB35 soil group	D_3__uncultured bacterium	D_4__uncultured bacterium	D_5__uncultured bacterium	D_6__uncultured bacterium	0	0	0	0	0	0	0	0	0	0	0	0	0	0	0	0	0	0	2.44815e-05	5.65553e-06	2.21779e-05	0	0	0	0	0	0	0	1.30787e-05	0	0	0	0	0	0	1.20965e-05	0	0	0	0	0	0
OTU889	D_0__Bacteria	D_1__Aquificae	D_2__Aquificae	D_3__Aquificales	D_4__Aquificaceae	D_5__Thermocrinis	D_6__uncultured bacterium	0	0	0	0	0	0	0	0	0	0	0	0	0	0	0	0	0	0	8.56851e-05	5.65553e-06	2.95705e-05	8.34446e-06	0	0	0	0	0	0	3.23139e-05	0	0	0	0	0	0	3.71538e-05	0	0	0	0	0	0
OTU666	D_0__Bacteria	D_1__Verrucomicrobia	D_2__OPB35 soil group	D_3__uncultured bacterium	D_4__uncultured bacterium	D_5__uncultured bacterium	D_6__uncultured bacterium	7.35256e-06	0	0	0	0	0	0	0	0	0	0	0	0	0	0	0	0	0	7.34444e-05	1.69666e-05	0	8.34446e-06	2.45085e-06	0	0	0	0	0	2.46889e-05	4.245e-06	0	0	0	0	0	3.32336e-05	1.73205	0	0	0	0	0
OTU667	D_0__Bacteria	D_1__Proteobacteria	D_2__Gammaproteobacteria	D_3__Chromatiales	D_4__Chromatiaceae	D_5__Thiolamprovum		0	0	0	0	0	0	0	0	0	7.39809e-06	8.59468e-06	0	1.67149e-05	2.3423e-05	3.06591e-05	0	0	0	0	0	0	0	0	0	0	5.33092e-06	2.3599e-05	0	0	0	0	0	4.65532e-06	6.97378e-06	0	0	0	0	0	0.873267	0.295512	0
OTU141	D_0__Bacteria	D_1__Elusimicrobia	D_2__Elusimicrobia	D_3__Lineage IIc	D_4__uncultured bacterium	D_5__uncultured bacterium	D_6__uncultured bacterium	0.000404391	0.00103551	0.000978767	0.000251843	0.00100858	0.000849152	0.000158926	0.000692515	0.000810158	0.000318118	0.000782116	0.00127956	0.000250723	0.000733922	0.000582523	6.92167e-05	9.86647e-05	6.94631e-05	6.12036e-06	0	7.39262e-06	0	0.000806222	0.000703191	0.000553867	0.000793265	0.000522389	7.91148e-05	3.37825e-06	0.00034915	0.000398924	0.00034705	0.000480818	0.000247148	1.69312e-05	3.93529e-06	0.43307	0.567306	0.626594	0.606126	0.473112	0.214007
OTU143	D_0__Bacteria	D_1__Chloroflexi	D_2__Anaerolineae	D_3__Anaerolineales	D_4__Anaerolineaceae	D_5__uncultured	D_6__uncultured bacterium	0.000308808	0.000471334	0.00100487	0.000419738	0.000913029	0.000849152	0.000274509	0.00109514	0.00131444	0.000377303	0.000919631	0.0016271	0.000835743	0.00121019	0.00165559	0.0020765	0.00190752	0.00245105	0	0	7.39262e-06	4.17223e-05	0.000595003	0.000727306	0.000894697	0.000974676	0.00123384	0.00214502	1.22787e-05	0.000364137	0.00026827	0.000548177	0.000626712	0.000410435	0.000278171	1.9936e-05	0.611991	0.368854	0.612696	0.642995	0.332648	0.129682
OTU142	D_0__Bacteria	D_1__Chlorobi	D_2__Chlorobia	D_3__Chlorobiales	D_4__SJA-28	D_5__uncultured bacterium	D_6__uncultured bacterium	0.00102936	0.00156397	0.0011941	0.0017545	0.00126338	0.000523776	0.00540349	0.00271369	0.00143018	0.00219723	0.000154704	0.000331738	0.00181356	0.000710499	0.000199284	8.65209e-06	0	9.92329e-06	9.79258e-05	1.69666e-05	0	8.34446e-06	0.00126248	0.00118055	0.00318245	0.000894558	0.000907782	6.19179e-06	3.08092e-05	0.000273788	0.00061953	0.00202771	0.00113162	0.000825024	5.39979e-06	4.52774e-05	0.216866	0.52478	0.637153	1.265	0.908835	0.872088
OTU145	D_0__Bacteria	D_1__Firmicutes	D_2__Clostridia	D_3__Thermoanaerobacterales	D_4__Family III	D_5__Caldicellulosiruptor		7.35256e-06	7.14143e-06	6.52512e-06	0	0	0	0	0	0	0	0	0	0	0	0	8.65209e-06	1.64441e-05	0	0.000422305	0.00804782	0.00362978	0.0002253	7.00637e-06	0	0	0	0	8.3654e-06	0.0030813	4.2994e-07	0	0	0	0	8.22581e-06	0.00366034	0.0613641	0	0	0	0	0.983313
OTU144	D_0__Bacteria	D_1__Parcubacteria	D_2__uncultured bacterium	D_3__uncultured bacterium	D_4__uncultured bacterium	D_5__uncultured bacterium	D_6__uncultured bacterium	0.00233076	0.00084983	7.17763e-05	0.00171253	8.49329e-05	0.000206336	7.22392e-05	6.442e-05	5.78685e-05	0.000702819	0.000189083	7.89852e-05	0.00061845	0.0001015	7.66477e-06	0	5.75544e-05	0	0.000740564	0.000147044	0.000502698	0.000751001	0.00108412	0.000667933	6.48426e-05	0.000323629	0.000242538	1.91848e-05	0.000535327	0.00114757	0.000906682	7.19468e-06	0.00033297	0.000328913	3.32291e-05	0.000283117	1.05853	1.35744	0.110956	1.02886	1.35613	1.73205
OTU147	D_0__Bacteria	D_1__Spirochaetae	D_2__Spirochaetes	D_3__Spirochaetales	D_4__Leptospiraceae	D_5__Turneriella		0	0.000214243	0.00131155	0	0.000806863	0.00165069	0	0.000620043	0.00164512	0	0.000928226	0.0016034	2.50723e-05	0.000124923	0.00108073	0.000839253	0.000633099	0.000605321	3.06018e-05	1.69666e-05	3.69631e-05	0.000191923	0.000508597	0.000819184	0.000755053	0.000843875	0.000410243	0.000692557	6.91135e-05	0.000703579	0.000825413	0.000830827	0.000805021	0.000582804	0.000127799	8.22965e-05	1.38337	1.0076	1.10036	0.953957	1.42063	0.184532
OTU146	D_0__Bacteria	D_1__Hydrogenedentes	D_2__uncultured organism	D_3__uncultured organism	D_4__uncultured organism	D_5__uncultured organism	D_6__uncultured organism	0.000374981	0.000764133	0.00125935	0.000386159	0.000392815	0.00107136	0.000281733	0.000821355	0.000686155	0.000221943	0.000386761	0.00139014	0.000133719	0.00053873	0.000245273	0	0	0	0	0	0	0	0.000799487	0.000616778	0.000596414	0.000666281	0.000305907	0	0	0.000443242	0.000393694	0.000280781	0.000632273	0.000209203	0	0	0.554408	0.638308	0.470782	0.948959	0.683877	0
OTU390	D_0__Bacteria	D_1__Acetothermia	D_2__uncultured bacterium	D_3__uncultured bacterium	D_4__uncultured bacterium	D_5__uncultured bacterium	D_6__uncultured bacterium	7.35256e-06	0	0	0	2.12332e-05	7.936e-06	7.22392e-06	8.0525e-06	8.26692e-06	0	2.5784e-05	2.36956e-05	8.35743e-06	0	0	2.59563e-05	0	9.92329e-06	2.44815e-05	5.65553e-06	7.39262e-06	0	2.45085e-06	9.72308e-06	7.84778e-06	1.64932e-05	2.78581e-06	1.19599e-05	9.3824e-06	4.245e-06	1.07288e-05	5.50814e-07	1.43217e-05	4.82516e-06	1.30974e-05	1.05492e-05	1.73205	1.10344	0.0701873	0.868337	1.73205	1.09512
OTU391	D_0__Bacteria	D_1__Firmicutes	D_2__Bacilli	D_3__Bacillales	D_4__Bacillaceae	D_5__Anoxybacillus	D_6__uncultured organism	7.35256e-06	4.999e-05	3.26256e-05	8.39475e-06	2.12332e-05	0	4.33435e-05	2.41575e-05	6.61354e-05	6.65828e-05	1.71894e-05	0.000197463	5.8502e-05	2.3423e-05	3.83239e-05	3.46084e-05	9.04427e-05	9.92329e-06	0.000403944	5.65553e-06	2.21779e-05	0.000575768	2.99894e-05	9.87599e-06	4.45455e-05	9.37451e-05	4.0083e-05	4.49914e-05	0.000251886	2.14406e-05	1.06938e-05	2.10147e-05	9.31557e-05	1.76055e-05	4.12517e-05	0.000283676	0.71494	1.08281	0.471759	0.993713	0.439227	0.916878
OTU393	D_0__Bacteria	D_1__Verrucomicrobia	D_2__OPB35 soil group	D_3__uncultured bacterium	D_4__uncultured bacterium	D_5__uncultured bacterium	D_6__uncultured bacterium	0	0	1.95753e-05	8.39475e-06	6.36997e-05	2.3808e-05	0	7.24725e-05	0.000173605	0	6.01628e-05	7.89852e-06	8.35743e-06	6.24614e-05	2.29943e-05	0	1.64441e-05	0	0	0	0	0	6.52512e-06	3.19675e-05	8.2026e-05	2.26871e-05	3.12711e-05	5.48137e-06	0	1.13018e-05	2.8541e-05	8.71961e-05	3.26943e-05	2.79855e-05	9.49402e-06	0	1.73205	0.892815	1.06303	1.4411	0.894933	1.73205
OTU394	D_0__Bacteria	D_1__Acidobacteria	D_2__Acidobacteria	D_3__Subgroup 3	D_4__Unknown Family	D_5__Bryobacter	D_6__uncultured bacterium	0	0	1.95753e-05	0	0	0.000103168	1.44478e-05	2.41575e-05	8.26692e-06	0	3.43787e-05	0.000118478	0	0	3.06591e-05	2.59563e-05	6.57765e-05	0.000138926	0	0	0	0	6.52512e-06	3.43894e-05	1.56241e-05	5.09522e-05	1.02197e-05	7.68863e-05	0	1.13018e-05	5.95641e-05	8.01033e-06	6.09529e-05	1.7701e-05	5.72985e-05	0	1.73205	1.73205	0.512691	1.19628	1.73205	0.745237
OTU395	D_0__Bacteria	D_1__Chloroflexi	D_2__Anaerolineae	D_3__Anaerolineales	D_4__Anaerolineaceae	D_5__uncultured	D_6__uncultured Chloroflexi bacterium	0	3.57071e-05	0	8.39475e-06	0	0	0	0	0	2.21943e-05	1.71894e-05	7.89852e-06	3.34297e-05	7.80768e-06	7.66477e-06	4.32605e-05	0.000123331	0.000238159	0	0	0	0	1.19024e-05	2.79825e-06	0	1.57607e-05	1.63007e-05	0.000134917	0	2.06155e-05	4.84671e-06	0	7.25417e-06	1.48343e-05	9.79645e-05	0	1.73205	1.73205	0	0.460269	0.91004	0.72611
OTU396	D_0__Bacteria	D_1__Proteobacteria	D_2__Alphaproteobacteria	D_3__Rhodospirillales	D_4__Acetobacteraceae	D_5__Craurococcus	D_6__uncultured bacterium	2.94103e-05	0	3.91507e-05	8.39475e-06	2.12332e-05	7.936e-05	1.44478e-05	8.85775e-05	5.78685e-05	2.21943e-05	0.00014611	5.52896e-05	1.67149e-05	0	3.83239e-05	1.73042e-05	8.22206e-06	2.97699e-05	0	5.65553e-06	0	0	2.28536e-05	3.63293e-05	5.36313e-05	7.45312e-05	1.83462e-05	1.8432e-05	1.41388e-06	2.03822e-05	3.78145e-05	3.7246e-05	6.41594e-05	1.92139e-05	1.08181e-05	2.82777e-06	0.89186	1.04088	0.694484	0.86084	1.0473	0.586918
OTU397	D_0__Bacteria	D_1__Proteobacteria	D_2__Alphaproteobacteria	D_3__Rhizobiales	D_4__Xanthobacteraceae	D_5__uncultured	D_6__uncultured Hyphomicrobiaceae bacterium	2.94103e-05	0	6.52512e-06	8.39475e-06	0	2.3808e-05	0	1.6105e-05	0.00010747	2.95924e-05	6.01628e-05	2.36956e-05	3.34297e-05	3.12307e-05	3.06591e-05	2.59563e-05	3.28882e-05	1.98466e-05	0	0	7.39262e-06	0	1.19785e-05	1.07343e-05	4.11917e-05	3.78169e-05	3.17732e-05	2.62304e-05	1.84816e-06	1.54449e-05	1.20752e-05	5.79608e-05	1.95754e-05	1.4628e-06	6.52515e-06	3.69631e-06	1.28939	1.12492	1.4071	0.517637	0.0460389	0.248763
OTU398	D_0__Bacteria	D_1__Chloroflexi	D_2__uncultured	D_3__uncultured bacterium	D_4__uncultured bacterium	D_5__uncultured bacterium	D_6__uncultured bacterium	6.61731e-05	4.999e-05	0	9.23423e-05	0	7.936e-06	2.88957e-05	0.000104683	1.65338e-05	2.21943e-05	8.59468e-06	0	1.67149e-05	0	3.83239e-05	0	0	0	0	0	0	0	3.8721e-05	3.34261e-05	5.00374e-05	1.0263e-05	1.83462e-05	0	0	3.44958e-05	5.1177e-05	4.7726e-05	1.11908e-05	1.92139e-05	0	0	0.890881	1.53105	0.953808	1.0904	1.0473	0
OTU399	D_0__Bacteria	D_1__Firmicutes	D_2__Clostridia	D_3__Thermoanaerobacterales	D_4__Thermoanaerobacteraceae	D_5__Ammonifex	D_6__uncultured bacterium	0	0	0	0	0	0	0	8.0525e-06	0	0	0	0	0	0	0	0	0	0	0.000116287	2.82777e-05	3.69631e-05	8.34446e-06	0	0	2.68417e-06	0	0	0	4.7468e-05	0	0	4.64911e-06	0	0	0	4.74177e-05	0	0	1.73205	0	0	0
OTU1783	D_0__Bacteria	D_1__Proteobacteria	D_2__Alphaproteobacteria	D_3__Rhodospirillales	D_4__Acetobacteraceae			7.35256e-06	7.85557e-05	7.17763e-05	9.23423e-05	6.36997e-05	7.1424e-05	4.33435e-05	2.41575e-05	9.92031e-05	2.95924e-05	3.43787e-05	3.15941e-05	0.000125361	9.36922e-05	0.000114972	0.000198998	0.000156219	0.000138926	0	0.00021491	0.000421379	0.000784379	5.25615e-05	7.5822e-05	5.5568e-05	3.18551e-05	0.000111342	0.000164714	0.000355167	3.92986e-05	1.48191e-05	3.89877e-05	2.40383e-06	1.61437e-05	3.09239e-05	0.000333878	0.747668	0.195446	0.70162	0.0754616	0.144992	0.187743
OTU660	D_0__Bacteria	D_1__Proteobacteria	D_2__Deltaproteobacteria	D_3__Bdellovibrionales	D_4__Bdellovibrionaceae	D_5__Bdellovibrio	D_6__uncultured organism	0	0	0	0	0	0	0	0	0	0	0	0	0	0	0	0	0	0	0	7.35219e-05	1.47852e-05	0	0	0	0	0	0	0	2.20768e-05	0	0	0	0	0	0	3.49978e-05	0	0	0	0	0	0
OTU437	D_0__Bacteria	D_1__Verrucomicrobia	D_2__Spartobacteria	D_3__Chthoniobacterales	D_4__FukuN18 freshwater group	D_5__uncultured bacterium	D_6__uncultured bacterium	0	0	0	0	0	0	0	0	0	0	0	0	0	0	0	3.46084e-05	0.000115109	7.93863e-05	0	0	0	0	0	0	0	0	0	7.63679e-05	0	0	0	0	0	0	4.0335e-05	0	0	0	0	0	0	0.528168
OTU2258	D_0__Bacteria	D_1__Proteobacteria	D_2__Deltaproteobacteria	D_3__Oligoflexales	D_4__uncultured bacterium	D_5__uncultured bacterium	D_6__uncultured bacterium	0	0	0	0	0	0	0	0	0	0	0	0	0	0	1.53295e-05	0	0	0	0	0	0	0	0	0	0	0	5.10985e-06	0	0	0	0	0	0	8.85052e-06	0	0	0	0	0	0	1.73205	0
OTU1057	D_0__Bacteria	D_1__Actinobacteria	D_2__Acidimicrobiia	D_3__Acidimicrobiales	D_4__uncultured	D_5__uncultured bacterium	D_6__uncultured bacterium	0	0	6.52512e-06	0	0	0	0	0	0	0	0	0	0	0	7.66477e-06	0	0	2.97699e-05	0	0	0	0	2.17504e-06	0	0	0	2.55492e-06	9.92329e-06	0	3.76728e-06	0	0	0	4.42526e-06	1.71876e-05	0	1.73205	0	0	0	1.73205	1.73205
OTU1056	D_0__Bacteria	D_1__Firmicutes	D_2__Bacilli	D_3__Bacillales	D_4__Bacillaceae	D_5__Bacillus		0	0	0	0	0	7.936e-06	0	0	8.26692e-06	0	0	0	8.35743e-06	0	0	8.65209e-06	0	0	0	0	0	0	0	2.64533e-06	2.75564e-06	0	2.78581e-06	2.88403e-06	0	0	4.58185e-06	4.77291e-06	0	4.82516e-06	4.99529e-06	0	0	1.73205	1.73205	0	1.73205	1.73205
OTU1199	D_0__Bacteria	D_1__Proteobacteria	D_2__Gammaproteobacteria	D_3__Xanthomonadales	D_4__uncultured	D_5__uncultured bacterium	D_6__uncultured bacterium	0	0	0	0	0	0	0	0	0	0	0	0	0	0	0	0	0	0	1.83611e-05	0	0	8.34446e-06	0	0	0	0	0	0	6.67639e-06	0	0	0	0	0	0	8.72665e-06	0	0	0	0	0	0
OTU431	D_0__Bacteria	D_1__Proteobacteria	D_2__Gammaproteobacteria	D_3__Chromatiales	D_4__Ectothiorhodospiraceae	D_5__Acidiferrobacter	D_6__uncultured proteobacterium	0	0	0	0	0	0	0	0	0	0	0	0	0	0	0	0	0	0	0.000422305	5.65553e-06	0	0	0	0	0	0	0	0	0.00010699	0	0	0	0	0	0	0.000210227	0	0	0	0	0	0
OTU1196	D_0__Bacteria	D_1__Proteobacteria	D_2__Deltaproteobacteria	D_3__Oligoflexales				0	0	0	0	0	0	0	0	0	0	0	0	0	0	0	0	0	0	2.44815e-05	0	0	0	0	0	0	0	0	0	6.12036e-06	0	0	0	0	0	0	1.22407e-05	0	0	0	0	0	0
OTU465	D_0__Bacteria	D_1__Thermodesulfobacteria	D_2__Thermodesulfobacteria	D_3__Thermodesulfobacteriales	D_4__Thermodesulfobacteriaceae	D_5__Caldimicrobium	D_6__uncultured bacterium	4.41154e-05	0	1.30502e-05	0	0	0	0	0	0	0	0	0	8.35743e-06	0	0	2.59563e-05	8.22206e-06	0	0	5.65553e-06	7.39262e-06	0	1.90552e-05	0	0	0	2.78581e-06	1.13928e-05	3.26204e-06	2.26624e-05	0	0	0	4.82516e-06	1.32654e-05	3.83285e-06	1.1893	0	0	0	1.73205	1.16437
OTU1190	D_0__Bacteria	D_1__Proteobacteria	D_2__Gammaproteobacteria	D_3__Legionellales	D_4__Legionellaceae	D_5__Legionella		0	0	0	0	0	0	0	0	0	0	0	0	0	0	0	0	0	0	1.83611e-05	0	7.39262e-06	0	0	0	0	0	0	0	6.43843e-06	0	0	0	0	0	0	8.67884e-06	0	0	0	0	0	0
OTU1191	D_0__Bacteria	D_1__Nitrospirae	D_2__Nitrospira	D_3__Nitrospirales	D_4__0319-6A21	D_5__uncultured bacterium	D_6__uncultured bacterium	0	0	0	0	0	0	0	0	0	0	0	0	0	0	0	0	0	0	2.44815e-05	1.13111e-05	1.47852e-05	1.66889e-05	0	0	0	0	0	0	1.68167e-05	0	0	0	0	0	0	5.57385e-06	0	0	0	0	0	0
OTU744	D_0__Bacteria	D_1__Bacteroidetes	D_2__Sphingobacteriia	D_3__Sphingobacteriales	D_4__Chitinophagaceae	D_5__Filimonas	D_6__uncultured bacterium	0	0	0	0	0	0	0	0	0	0	0	0	0	0	0	0	0	0	9.18054e-05	0	0	0	0	0	0	0	0	0	2.29514e-05	0	0	0	0	0	0	4.59027e-05	0	0	0	0	0	0
OTU1193	D_0__Bacteria	D_1__Proteobacteria	D_2__Deltaproteobacteria	D_3__GR-WP33-30				0	0	0	0	0	0	0	0	0	0	0	0	0	0	0	0	0	0	2.44815e-05	0	0	0	0	0	0	0	0	0	6.12036e-06	0	0	0	0	0	0	1.22407e-05	0	0	0	0	0	0
OTU242	D_0__Bacteria	D_1__Proteobacteria	D_2__Alphaproteobacteria	D_3__Rhodospirillales	D_4__Rhodospirillales Incertae Sedis	D_5__Candidatus Alysiosphaera	D_6__uncultured bacterium	3.67628e-05	4.999e-05	5.22009e-05	0	1.06166e-05	0.000214272	1.44478e-05	2.41575e-05	0.00010747	1.47962e-05	0.000197678	0.000221159	2.50723e-05	1.56154e-05	9.96421e-05	0.000761384	0.000353549	0.000238159	0	0	0	0	4.63179e-05	7.49629e-05	4.86918e-05	0.000144544	4.67766e-05	0.000451031	0	8.34847e-06	0.000120762	5.11344e-05	0.000112977	4.60264e-05	0.000274897	0	0.180243	1.61096	1.05017	0.781607	0.983962	0.609486
OTU243	D_0__Bacteria	D_1__Chloroflexi	D_2__Anaerolineae	D_3__Anaerolineales	D_4__Anaerolineaceae	D_5__uncultured	D_6__uncultured Chloroflexi bacterium	5.88205e-05	0.000171394	0.000123977	5.03685e-05	0.000169866	0.000222208	0.000122807	0.000330153	0.000140538	0	0.000163299	4.73911e-05	3.34297e-05	0.000156154	0.000145631	0	0	0	0	0	0	0	0.000118064	0.000147481	0.000197832	7.023e-05	0.000111738	0	0	5.65194e-05	8.80797e-05	0.000114935	8.4011e-05	6.80208e-05	0	0	0.478718	0.597228	0.580973	1.19623	0.608752	0
OTU240	D_0__Bacteria	D_1__Bacteroidetes	D_2__Bacteroidia	D_3__Bacteroidales	D_4__Rikenellaceae	D_5__Blvii28 wastewater-sludge group	D_6__uncultured bacterium	0	0	0	0	0	7.936e-06	0	7.24725e-05	0.000851493	0	2.5784e-05	0.000229057	0	1.56154e-05	0.000935102	8.65209e-06	1.64441e-05	1.98466e-05	0	0	0	0	0	2.64533e-06	0.000307989	8.4947e-05	0.000316906	1.49809e-05	0	0	4.58185e-06	0.000472081	0.000125467	0.000535431	5.73889e-06	0	0	1.73205	1.53279	1.477	1.68956	0.38308
OTU241	D_0__Bacteria	D_1__Chloroflexi	D_2__Chloroflexia	D_3__Chloroflexales	D_4__Chloroflexaceae	D_5__Chloroflexus	D_6__uncultured bacterium	7.35256e-06	7.14143e-06	0	1.67895e-05	1.06166e-05	0	0	8.0525e-06	0.000148805	1.47962e-05	3.43787e-05	0	1.67149e-05	3.12307e-05	7.66477e-06	0.000147086	0.000156219	3.96932e-05	0	0	0	0.000133511	4.83133e-06	9.13537e-06	5.22857e-05	1.63916e-05	1.85368e-05	0.000114333	3.33778e-05	4.18539e-06	8.4922e-06	8.36847e-05	1.72448e-05	1.18881e-05	6.48008e-05	6.67557e-05	0.866301	0.929595	1.60053	1.05205	0.641327	0.566774
OTU246	D_0__Bacteria	D_1__Proteobacteria	D_2__Alphaproteobacteria	D_3__Rhodospirillales	D_4__Acetobacteraceae	D_5__Rubritepida		0	3.57071e-05	2.61005e-05	0	1.06166e-05	5.5552e-05	0	0	9.92031e-05	0	0	7.10867e-05	0	0	5.36534e-05	0	9.04427e-05	0.000109156	0	0	3.69631e-05	0.000417223	2.06025e-05	2.20562e-05	3.30677e-05	2.36956e-05	1.78845e-05	6.6533e-05	0.000113547	1.84776e-05	2.94899e-05	5.72749e-05	4.10419e-05	3.09768e-05	5.8374e-05	0.000203199	0.896859	1.33703	1.73205	1.73205	1.73205	0.87737
OTU247	D_0__Bacteria	D_1__Firmicutes	D_2__Bacilli	D_3__Bacillales	D_4__Bacillaceae	D_5__Bacillus	D_6__Bacillus licheniformis	0.000169109	0.000164253	8.48265e-05	0.000411343	0.000106166	0.000206336	0.000130031	9.663e-05	9.09361e-05	0.000170156	9.45415e-05	0.000134275	0.000267438	0.000156154	6.13182e-05	0.000268215	0.000254884	0.000317545	3.06018e-05	0	0	0	0.000139396	0.000241282	0.000105866	0.000132991	0.000161637	0.000280215	7.65045e-06	4.7321e-05	0.000155561	2.11202e-05	3.78236e-05	0.000103169	3.30093e-05	1.53009e-05	0.339471	0.644726	0.199501	0.284408	0.638279	0.1178
OTU244	D_0__Bacteria	D_1__Verrucomicrobia	D_2__OPB35 soil group	D_3__uncultured bacterium	D_4__uncultured bacterium	D_5__uncultured bacterium	D_6__uncultured bacterium	2.20577e-05	8.56971e-05	8.48265e-05	0.000109132	0.000148633	0.000269824	0.000130031	0.00019326	0.000372012	8.1379e-05	0.000309409	5.52896e-05	0.000200578	0.000124923	0.000214614	8.65209e-06	8.22206e-06	1.98466e-05	0	0	0	0	6.41938e-05	0.000175863	0.000231767	0.000148692	0.000180038	1.22402e-05	0	3.64935e-05	8.37354e-05	0.000125502	0.000139794	4.82445e-05	6.59079e-06	0	0.56849	0.476141	0.541501	0.940157	0.267968	0.538453
OTU248	D_0__Bacteria	D_1__Saccharibacteria	D_2__uncultured bacterium	D_3__uncultured bacterium	D_4__uncultured bacterium	D_5__uncultured bacterium	D_6__uncultured bacterium	3.67628e-05	4.28486e-05	0	0	4.24665e-05	8.7296e-05	7.22392e-06	0	5.78685e-05	1.47962e-05	0.000111731	0.000379129	2.50723e-05	2.3423e-05	7.66477e-05	0.0004153	0.000197329	0.000496165	0	0	1.47852e-05	0	2.65371e-05	4.32542e-05	2.16975e-05	0.000168552	4.17144e-05	0.000369598	3.69631e-06	2.31824e-05	4.36534e-05	3.15326e-05	0.000188696	3.02644e-05	0.000154571	7.39262e-06	0.873583	1.00923	1.45328	1.11951	0.725516	0.418213
OTU432	D_0__Bacteria	D_1__Proteobacteria	D_2__Alphaproteobacteria	D_3__Rhodospirillales	D_4__B79	D_5__uncultured bacterium	D_6__uncultured bacterium	0	7.14143e-06	1.95753e-05	0	0	7.936e-06	0	8.0525e-06	2.48008e-05	0	8.59468e-06	0	8.35743e-06	0	0	0	0	9.92329e-06	5.50833e-05	2.26221e-05	2.95705e-05	5.00668e-05	8.90559e-06	2.64533e-06	1.09511e-05	2.86489e-06	2.78581e-06	3.30776e-06	3.93357e-05	9.9062e-06	4.58185e-06	1.26519e-05	4.96214e-06	4.82516e-06	5.72922e-06	1.56827e-05	1.11236	1.73205	1.15531	1.73205	1.73205	1.73205
OTU719	D_0__Bacteria	D_1__Proteobacteria	D_2__Alphaproteobacteria	D_3__Rickettsiales	D_4__Rickettsiales Incertae Sedis	D_5__Candidatus Odyssella	D_6__uncultured bacterium	0	0	0	0	0	0	0	0	0	0	0	0	0	0	0	0	0	0	7.95647e-05	5.65553e-06	1.47852e-05	0	0	0	0	0	0	0	2.50014e-05	0	0	0	0	0	0	3.68821e-05	0	0	0	0	0	0
OTU1299	D_0__Bacteria	D_1__Firmicutes	D_2__Clostridia	D_3__Thermoanaerobacterales	D_4__Thermoanaerobacteraceae	D_5__Gelria	D_6__uncultured bacterium	0	0	0	0	0	0	2.88957e-05	0	0	0	0	0	0	1.56154e-05	0	0	0	0	0	0	0	0	0	0	9.63189e-06	0	5.20512e-06	0	0	0	0	1.66829e-05	0	9.01553e-06	0	0	0	0	1.73205	0	1.73205	0
OTU1298	D_0__Bacteria	D_1__Spirochaetae	D_2__Spirochaetes	D_3__Spirochaetales	D_4__Spirochaetaceae	D_5__uncultured	D_6__uncultured bacterium	0	0	0	0	0	0	7.22392e-06	0	0	0	0	0	0	0	0	0	0	0	6.12036e-06	5.65553e-06	0	0	0	0	2.40797e-06	0	0	0	2.94397e-06	0	0	4.17073e-06	0	0	0	3.4047e-06	0	0	1.73205	0	0	0
OTU787	D_0__Bacteria	D_1__Proteobacteria	D_2__Deltaproteobacteria	D_3__Desulfuromonadales	D_4__Geobacteraceae	D_5__Geobacter		0	0	0	0	0	0	0	0	0	0	0	0	0	0	0	0	0	0	6.7324e-05	1.69666e-05	0	0	0	0	0	0	0	0	2.10726e-05	0	0	0	0	0	0	3.18547e-05	0	0	0	0	0	0
OTU967	D_0__Bacteria	D_1__Verrucomicrobia	D_2__S-BQ2-57 soil group	D_3__uncultured bacterium	D_4__uncultured bacterium	D_5__uncultured bacterium	D_6__uncultured bacterium	0	0	0	0	0	0	0	0	0	0	0	0	0	0	0	0	0	0	3.06018e-05	3.39332e-05	0	0	0	0	0	0	0	0	1.61338e-05	0	0	0	0	0	0	1.86792e-05	0	0	0	0	0	0
OTU433	D_0__Bacteria	D_1__Acidobacteria	D_2__Acidobacteria	D_3__Subgroup 2	D_4__uncultured bacterium	D_5__uncultured bacterium	D_6__uncultured bacterium	0	0	0	0	0	0	0	0	0	0	0	0	0	0	0	0	0	0	0.000238694	0	0	0	0	0	0	0	0	0	5.96735e-05	0	0	0	0	0	0	0.000119347	0	0	0	0	0	0
OTU72	D_0__Bacteria	D_1__Cyanobacteria	D_2__ML635J-21					0.000676436	0.00212815	0.000900466	0.000596028	0.00176236	0.000444416	0.000151702	0.00104683	0.000958963	0.000562255	0.00136655	0.000884634	0.0015712	0.000687076	0.000436892	0.000475865	0.00023844	0.000436625	0.000403944	0.000209255	0.000184816	0.00140187	0.00123502	0.000934267	0.000719164	0.000937815	0.000898388	0.000383643	0.000549971	0.000781542	0.000721143	0.000493396	0.000404778	0.000595946	0.000127271	0.000576333	0.63282	0.771881	0.686069	0.431619	0.66335	0.331744
OTU73	D_0__Bacteria	D_1__Chloroflexi	D_2__Thermoflexia	D_3__Thermoflexales	D_4__Thermoflexaceae	D_5__Thermoflexus	D_6__uncultured bacterium	7.35256e-06	4.28486e-05	3.26256e-05	8.39475e-06	0	0	7.22392e-06	4.02625e-05	1.65338e-05	0.000125768	2.5784e-05	0	1.67149e-05	1.56154e-05	7.66477e-06	0.000242259	0.000361771	0.000327469	0.00134036	0.000158355	0.00102018	3.33778e-05	2.76089e-05	2.79825e-06	2.13401e-05	5.05172e-05	1.33317e-05	0.000310499	0.000638069	1.8272e-05	4.84671e-06	1.70356e-05	6.64317e-05	4.93837e-06	6.15366e-05	0.000641612	0.661816	1.73205	0.798291	1.31503	0.370424	0.198186
OTU70	D_0__Bacteria	D_1__Bacteroidetes	D_2__Sphingobacteriia	D_3__Sphingobacteriales	D_4__env.OPS 17	D_5__uncultured bacterium	D_6__uncultured bacterium	0.000183814	0.000121404	1.95753e-05	0.000881449	0.000148633	3.1744e-05	4.33435e-05	4.8315e-05	3.30677e-05	0.000525264	6.01628e-05	3.15941e-05	0.000543233	0.0001015	3.83239e-05	0.000813297	0.000805762	0.00125033	0.00117511	0.00394191	0.00247653	0.00744326	0.000108265	0.000353942	4.15754e-05	0.000205674	0.000227686	0.000956464	0.0037592	8.2904e-05	0.000460558	7.77592e-06	0.000277142	0.000275092	0.000254527	0.0027036	0.765754	1.30122	0.187032	1.34748	1.20821	0.266112
OTU71	D_0__Bacteria	D_1__Thermotogae	D_2__Thermotogae	D_3__Thermotogales	D_4__Thermotogaceae	D_5__EM3	D_6__uncultured bacterium	4.41154e-05	7.14143e-05	3.91507e-05	4.19738e-05	7.43163e-05	6.3488e-05	6.50153e-05	9.663e-05	0.000140538	5.17866e-05	8.59468e-05	5.52896e-05	0.000133719	1.56154e-05	0.000107307	0.00864344	0.00776163	0.0100622	0.000299898	0.000458098	0.00157463	0.00117657	5.15601e-05	5.9926e-05	0.000100728	6.4341e-05	8.5547e-05	0.00882243	0.000877298	1.73725e-05	1.64629e-05	3.79276e-05	1.8793e-05	6.19857e-05	0.00116069	0.000601374	0.336936	0.27472	0.376536	0.292084	0.72458	0.131562
OTU76	D_0__Bacteria	D_1__Spirochaetae	D_2__Spirochaetes	D_3__Spirochaetales	D_4__Brevinemataceae	D_5__Brevinema		0.0011617	0.00112835	0.00176831	0.00122563	0.00168804	0.00202368	0.00119917	0.00106293	0.00158725	0.000725013	0.00144391	0.00292245	0.00244037	0.00262338	0.00121103	0.000553734	0.000937315	0.000506088	0.000116287	0.000508998	0.000421379	0.000283712	0.00135279	0.00164579	0.00128312	0.00169712	0.00209159	0.000665712	0.000332594	0.000360238	0.000400698	0.000272053	0.00112039	0.000768058	0.000236418	0.000171444	0.266293	0.243469	0.212025	0.66017	0.367212	0.355136
OTU77	D_0__Bacteria	D_1__Firmicutes	D_2__Clostridia	D_3__Clostridiales	D_4__Clostridiaceae 1	D_5__Caloramator	D_6__uncultured bacterium	0.0061541	0.00214243	0.00159865	0.00180487	0.00147571	0.00248397	0.00626314	0.00115151	0.00042988	0.00179774	0.000979794	0.00580541	0.00225651	0.00236573	0.000590188	8.65209e-06	5.75544e-05	3.96932e-05	0	5.65553e-06	7.39262e-06	4.17223e-05	0.00329839	0.00192152	0.00261484	0.00286098	0.00173747	3.52999e-05	1.36926e-05	0.00248801	0.000514151	0.00318005	0.00258254	0.000995079	2.47454e-05	1.89511e-05	0.75431	0.267576	1.21615	0.902677	0.572716	0.701005
OTU815	D_0__Bacteria	D_1__Verrucomicrobia	D_2__S-BQ2-57 soil group	D_3__uncultured bacterium	D_4__uncultured bacterium	D_5__uncultured bacterium	D_6__uncultured bacterium	0	0	0	0	0	0	0	0	1.65338e-05	0	8.59468e-06	4.73911e-05	0	0	0	0	0	4.96165e-05	0	0	0	0	0	0	5.51128e-06	1.86619e-05	0	1.65388e-05	0	0	0	9.54582e-06	2.52486e-05	0	2.86461e-05	0	0	0	1.73205	1.35295	0	1.73205
OTU75	D_0__Bacteria	D_1__Chlorobi	D_2__Chlorobia	D_3__Chlorobiales	D_4__OPB56	D_5__uncultured bacterium	D_6__uncultured bacterium	0.00146316	0.00204959	0.00201626	0.0043149	0.00132708	0.0014999	0.000989677	0.00119982	0.00106643	0.00460161	0.00174472	0.00120847	0.00495596	0.00167865	0.00141032	0.0105815	0.00985003	0.0085638	0.000422305	0.00227352	0.00457603	0.00787717	0.001843	0.00238063	0.00108531	0.00251827	0.00268164	0.00966511	0.00378726	0.000329376	0.00167736	0.000106337	0.00182404	0.00197418	0.00102148	0.00321267	0.178717	0.704587	0.0979786	0.724324	0.736183	0.105688
OTU78	D_0__Bacteria	D_1__Spirochaetae	D_2__Spirochaetes	D_3__Spirochaetales	D_4__PL-11B10	D_5__uncultured bacterium	D_6__uncultured bacterium	0.00324248	0.00251378	0.00230337	0.00395393	0.0024312	0.00224589	0.000960781	0.0012723	0.00151285	0.00275949	0.00102277	0.00140594	0.0025323	0.00217834	0.00151763	0.000406648	0.000493324	0.000674784	9.18054e-05	1.69666e-05	5.17484e-05	0.000166889	0.00268654	0.00287701	0.00124864	0.0017294	0.00207609	0.000524919	8.18524e-05	0.000492817	0.000937233	0.000276792	0.000912425	0.000515009	0.000136832	6.44121e-05	0.183439	0.325767	0.221674	0.527597	0.248067	0.260672
OTU79	D_0__Bacteria	D_1__Bacteroidetes	D_2__Cytophagia	D_3__Cytophagales	D_4__Cytophagaceae	D_5__uncultured		7.35256e-06	2.85657e-05	0.00029363	2.51843e-05	0.000286649	0.000976128	7.22392e-06	0.00028989	0.000396812	0	0.000232056	0.000134275	0.000117004	0.000148346	0.000544199	0.000631603	0.000616655	0.000347315	0	0.000141388	0.000184816	0.0021028	0.000109849	0.00042932	0.000231309	0.00012211	0.00026985	0.000531857	0.000607252	0.000159512	0.000491264	0.000201292	0.000116505	0.00023811	0.000159993	0.00100015	1.45209	1.14428	0.870232	0.954099	0.882379	0.300819
OTU794	D_0__Bacteria	D_1__Chloroflexi	D_2__uncultured					0	0	0	0	0	0	0	0	0	0	0	0	0	0	0	0	0	0	2.44815e-05	1.69666e-05	0	8.34446e-06	0	0	0	0	0	0	1.24481e-05	0	0	0	0	0	0	1.0599e-05	0	0	0	0	0	0
OTU1655	D_0__Bacteria	D_1__Chloroflexi	D_2__Ktedonobacteria	D_3__Ktedonobacterales	D_4__Ktedonobacteraceae	D_5__Ktedonobacter		0	0	0	0	0	0	0	0	8.26692e-06	0	0	1.5797e-05	0	0	0	0	0	0	0	0	0	0	0	0	2.75564e-06	5.26568e-06	0	0	0	0	0	4.77291e-06	9.12043e-06	0	0	0	0	0	1.73205	1.73205	0	0
OTU1391	D_0__Bacteria	D_1__Acidobacteria	D_2__Acidobacteria	D_3__Subgroup 2	D_4__uncultured bacterium	D_5__uncultured bacterium	D_6__uncultured bacterium	0	0	0	0	0	0	0	0	0	0	0	0	0	0	0	0	0	0	1.83611e-05	0	0	0	0	0	0	0	0	0	4.59027e-06	0	0	0	0	0	0	9.18054e-06	0	0	0	0	0	0
OTU1651	D_0__Bacteria	D_1__Thermotogae	D_2__Thermotogae	D_3__Thermotogales	D_4__Thermotogaceae	D_5__EM3	D_6__uncultured bacterium	0	0	0	0	0	0	0	0	0	0	0	0	0	0	0	0	0	0	6.12036e-06	0	0	8.34446e-06	0	0	0	0	0	0	3.61621e-06	0	0	0	0	0	0	4.27321e-06	0	0	0	0	0	0
OTU1650	D_0__Bacteria	D_1__Nitrospirae	D_2__Nitrospira	D_3__Nitrospirales	D_4__0319-6A21	D_5__uncultured bacterium	D_6__uncultured bacterium	0	0	0	0	0	0	0	0	0	0	0	0	0	0	0	0	0	0	4.28425e-05	5.65553e-06	0	0	0	0	0	0	0	0	1.21245e-05	0	0	0	0	0	0	2.06515e-05	0	0	0	0	0	0
OTU966	D_0__Bacteria	D_1__Chlorobi	D_2__Ignavibacteria	D_3__Ignavibacteriales	D_4__BSV26	D_5__uncultured bacterium	D_6__uncultured bacterium	0	0	0	0	0	0	0	0	0	0	0	0	0	0	0	0	0	0	3.67222e-05	0	1.47852e-05	0	0	0	0	0	0	0	1.28769e-05	0	0	0	0	0	0	1.73577e-05	0	0	0	0	0	0
OTU1711	D_0__Bacteria	D_1__Proteobacteria	D_2__Deltaproteobacteria	D_3__GR-WP33-30	D_4__uncultured bacterium	D_5__uncultured bacterium	D_6__uncultured bacterium	0	0	0	0	0	0	0	0	0	0	0	0	0	0	0	0	0	0	1.22407e-05	0	7.39262e-06	0	0	0	0	0	0	0	4.90834e-06	0	0	0	0	0	0	6.00331e-06	0	0	0	0	0	0
OTU74	D_0__Bacteria	D_1__Chloroflexi	D_2__Anaerolineae	D_3__Anaerolineales	D_4__Anaerolineaceae			0.00635997	0.00173537	0.00082869	0.00386159	0.000828096	0.000920576	0.00424766	0.000926038	0.000677888	0.00279648	0.000833684	0.000560795	0.00119511	0.000866653	0.00085079	0.00110747	0.0014553	0.00220297	0.000122407	0.000322365	0.000236564	0.000458945	0.00297467	0.00187009	0.00195053	0.00139699	0.000970852	0.00158858	0.00028507	0.00296659	0.00172531	0.00199324	0.00121965	0.000194378	0.00055978	0.000141934	0.997283	0.922583	1.0219	0.87306	0.200213	0.352377
OTU1126	D_0__Bacteria	D_1__Proteobacteria	D_2__Deltaproteobacteria	D_3__Myxococcales	D_4__Sandaracinaceae	D_5__uncultured	D_6__uncultured bacterium	0	0	0	0	0	0	0	0	0	0	0	7.89852e-06	0	0	0	3.46084e-05	8.22206e-06	2.97699e-05	0	0	0	0	0	0	0	2.63284e-06	0	2.42001e-05	0	0	0	0	4.56021e-06	0	1.40473e-05	0	0	0	0	1.73205	0	0.580464
OTU990	D_0__Bacteria	D_1__Firmicutes	D_2__Clostridia	D_3__Clostridiales	D_4__Peptococcaceae	D_5__Cryptanaerobacter	D_6__uncultured bacterium	0	0	1.95753e-05	0	0	0	2.88957e-05	0	0	0	0	0	0	0	0	0	0	0	0	0	0	0	6.52512e-06	0	9.63189e-06	0	0	0	0	1.13018e-05	0	1.66829e-05	0	0	0	0	1.73205	0	1.73205	0	0	0
OTU513	D_0__Bacteria	D_1__Nitrospirae	D_2__Nitrospira	D_3__Nitrospirales	D_4__0319-6A21	D_5__uncultured bacterium	D_6__uncultured bacterium	0	0	0	0	0	0	0	0	0	0	0	0	0	0	0	0	0	0	0.000146889	5.08998e-05	2.21779e-05	8.34446e-06	0	0	0	0	0	0	5.70777e-05	0	0	0	0	0	0	6.24423e-05	0	0	0	0	0	0
OTU658	D_0__Bacteria	D_1__GAL08	D_2__uncultured Acidobacteria bacterium	D_3__uncultured Acidobacteria bacterium	D_4__uncultured Acidobacteria bacterium	D_5__uncultured Acidobacteria bacterium	D_6__uncultured Acidobacteria bacterium	0	0	0	0	0	0	0	0	0	0	0	0	0	0	0	0	0	0	9.79258e-05	0	0	0	0	0	0	0	0	0	2.44815e-05	0	0	0	0	0	0	4.89629e-05	0	0	0	0	0	0
OTU1538	D_0__Bacteria	D_1__Armatimonadetes	D_2__Chthonomonadetes	D_3__Chthonomonadales	D_4__uncultured bacterium	D_5__uncultured bacterium	D_6__uncultured bacterium	0	0	0	0	0	0	0	0	0	0	0	0	0	0	0	0	0	0	3.06018e-05	5.65553e-06	0	0	0	0	0	0	0	0	9.06434e-06	0	0	0	0	0	0	1.46037e-05	0	0	0	0	0	0
OTU458	D_0__Bacteria	D_1__Actinobacteria	D_2__Actinobacteria	D_3__Corynebacteriales	D_4__Nocardiaceae	D_5__Rhodococcus		0	0	0	0	0	0	0	0	0	0	0	0	1.67149e-05	0	0	0	0	0	0	0	0	0	0	0	0	0	5.57162e-06	0	0	0	0	0	0	9.65033e-06	0	0	0	0	0	0	1.73205	0
OTU1491	D_0__Bacteria	D_1__Chloroflexi	D_2__Anaerolineae	D_3__Anaerolineales	D_4__Anaerolineaceae	D_5__uncultured	D_6__uncultured Chloroflexi bacterium	0	0	6.52512e-06	0	0	0	0	0	0	0	0	0	0	0	0	0	8.22206e-06	0	0	0	0	0	2.17504e-06	0	0	0	0	2.74069e-06	0	3.76728e-06	0	0	0	0	4.74701e-06	0	1.73205	0	0	0	0	1.73205
OTU1536	D_0__Bacteria	D_1__Proteobacteria	D_2__Gammaproteobacteria	D_3__Thiotrichales	D_4__Thiotrichaceae	D_5__Beggiatoa	D_6__uncultured bacterium	0	0	0	0	0	0	0	0	0	0	0	0	0	0	0	0	0	0	0	1.69666e-05	0	0	0	0	0	0	0	0	4.24165e-06	0	0	0	0	0	0	8.4833e-06	0	0	0	0	0	0
OTU1535	D_0__Bacteria	D_1__Acidobacteria	D_2__Acidobacteria	D_3__Subgroup 2	D_4__uncultured bacterium	D_5__uncultured bacterium	D_6__uncultured bacterium	0	0	0	0	0	0	0	0	0	0	0	0	0	0	0	0	0	0	2.44815e-05	0	0	0	0	0	0	0	0	0	6.12036e-06	0	0	0	0	0	0	1.22407e-05	0	0	0	0	0	0
OTU867	D_0__Bacteria	D_1__Actinobacteria	D_2__OPB41	D_3__uncultured bacterium	D_4__uncultured bacterium	D_5__uncultured bacterium	D_6__uncultured bacterium	0	0	0	0	0	0	0	0	0	0	0	0	0	0	0	0	0	0	3.06018e-05	1.69666e-05	7.39262e-06	8.34446e-06	0	0	0	0	0	0	1.58264e-05	0	0	0	0	0	0	1.07505e-05	0	0	0	0	0	0
OTU865	D_0__Bacteria	D_1__Proteobacteria	D_2__Gammaproteobacteria	D_3__Pseudomonadales	D_4__Pseudomonadaceae	D_5__Pseudomonas	D_6__Pseudomonas otitidis	0	0	0	0	0	0	0	0	0	0	0	0	0	0	0	0	0	0	7.95647e-05	0	0	0	0	0	0	0	0	0	1.98912e-05	0	0	0	0	0	0	3.97824e-05	0	0	0	0	0	0
OTU863	D_0__Bacteria	D_1__Nitrospirae	D_2__Nitrospira	D_3__Nitrospirales	D_4__4-29	D_5__uncultured bacterium	D_6__uncultured bacterium	0	0	0	0	0	0	0	0	0	0	0	0	0	0	0	0	0	0	1.83611e-05	1.13111e-05	0	0	0	0	0	0	0	0	7.41804e-06	0	0	0	0	0	0	9.03623e-06	0	0	0	0	0	0
OTU453	D_0__Bacteria	D_1__Planctomycetes	D_2__Phycisphaerae	D_3__WD2101 soil group				0	0	0	0	0	0	0	0	0	0	0	0	0	0	0	0	0	0	0.00016525	1.13111e-05	3.69631e-05	2.50334e-05	0	0	0	0	0	0	5.96393e-05	0	0	0	0	0	0	7.11828e-05	0	0	0	0	0	0
OTU665	D_0__Bacteria	D_1__Bacteroidetes	D_2__Sphingobacteriia	D_3__Sphingobacteriales	D_4__Chitinophagaceae	D_5__uncultured		0	0	0	0	0	0	0	0	0	0	0	0	0	0	0	0	0	0	0.000122407	0	0	0	0	0	0	0	0	0	3.06018e-05	0	0	0	0	0	0	6.12036e-05	0	0	0	0	0	0
OTU519	D_0__Bacteria	D_1__Candidate division WS6	D_2__uncultured bacterium	D_3__uncultured bacterium	D_4__uncultured bacterium	D_5__uncultured bacterium	D_6__uncultured bacterium	0	0	0	8.39475e-06	0	0	0	0	0	0	0	0	0	7.80768e-06	0	5.19125e-05	3.28882e-05	1.98466e-05	0	0	0	3.33778e-05	0	2.79825e-06	0	0	2.60256e-06	3.48825e-05	8.34446e-06	0	4.84671e-06	0	0	4.50777e-06	1.61257e-05	1.66889e-05	0	1.73205	0	0	1.73205	0.462288
OTU1876	D_0__Bacteria	D_1__Actinobacteria	D_2__Actinobacteria	D_3__Micrococcales	D_4__Micrococcaceae	D_5__Nesterenkonia	D_6__uncultured bacterium	0	0	0	0	0	0	0	0	0	0	0	1.5797e-05	0	0	0	0	0	0	0	0	0	0	0	0	0	5.26568e-06	0	0	0	0	0	0	9.12043e-06	0	0	0	0	0	0	1.73205	0	0
OTU592	D_0__Bacteria	D_1__Chloroflexi	D_2__S085	D_3__uncultured bacterium	D_4__uncultured bacterium	D_5__uncultured bacterium	D_6__uncultured bacterium	0	0	0	0	0	0	0	0	0	0	0	0	0	0	0	0	0	0	8.56851e-05	0	1.47852e-05	0	0	0	0	0	0	0	2.51176e-05	0	0	0	0	0	0	4.09755e-05	0	0	0	0	0	0
OTU593	D_0__Bacteria	D_1__Chlorobi	D_2__Chlorobia	D_3__Chlorobiales	D_4__OPB56	D_5__uncultured bacterium	D_6__uncultured bacterium	0	0	0	0	0	0	0	0	0	0	0	0	0	7.80768e-06	7.66477e-06	8.65209e-05	4.93324e-05	1.98466e-05	0	0	0	0	0	0	0	0	5.15748e-06	5.19e-05	0	0	0	0	0	4.46708e-06	3.34112e-05	0	0	0	0	0	0.866136	0.643762
OTU590	D_0__Bacteria	D_1__Proteobacteria	D_2__Alphaproteobacteria	D_3__Caulobacterales	D_4__Caulobacteraceae	D_5__Phenylobacterium		0	0	0	0	0	0	0	0	0	0	0	0	0	0	0	0	0	0	0	0	0.000155245	0	0	0	0	0	0	0	3.88113e-05	0	0	0	0	0	0	7.76225e-05	0	0	0	0	0	0
OTU597	D_0__Bacteria	D_1__Aquificae	D_2__Aquificae	D_3__Aquificales	D_4__Hydrogenothermaceae	D_5__Sulfurihydrogenibium		0	7.14143e-06	0	0	0	0	3.61196e-05	0	8.26692e-06	0	0	0	0	0	0	6.05646e-05	8.22206e-06	0	0	0	7.39262e-06	0	2.38048e-06	0	1.47955e-05	0	0	2.29289e-05	1.84816e-06	4.12311e-06	0	1.89241e-05	0	0	3.28517e-05	3.69631e-06	1.73205	0	1.27905	0	0	1.43277
OTU594	D_0__Bacteria	D_1__Acidobacteria	D_2__Acidobacteria	D_3__Subgroup 3	D_4__Unknown Family	D_5__Bryobacter	D_6__uncultured bacterium	0	0	2.61005e-05	0	0	3.968e-05	1.44478e-05	4.02625e-05	0	0	2.5784e-05	0	1.67149e-05	0	0	0	0	0	0	0	0	0	8.70015e-06	1.32267e-05	1.82368e-05	8.59468e-06	5.57162e-06	0	0	1.50691e-05	2.29093e-05	2.03969e-05	1.48864e-05	9.65033e-06	0	0	1.73205	1.73205	1.11845	1.73205	1.73205	0
OTU595	D_0__Bacteria	D_1__Proteobacteria	D_2__Betaproteobacteria	D_3__Burkholderiales	D_4__Comamonadaceae	D_5__uncultured	D_6__uncultured bacterium	0	0	0	0	0	0	0	0	0	0	0	0	0	0	0	0	0	0	0.000177491	5.65553e-06	3.69631e-05	0	0	0	0	0	0	0	5.50273e-05	0	0	0	0	0	0	8.32449e-05	0	0	0	0	0	0
OTU470	D_0__Bacteria	D_1__Proteobacteria	D_2__Betaproteobacteria	D_3__Hydrogenophilales	D_4__Hydrogenophilaceae	D_5__Thiobacillus		0	0	0	0	0	0	0	0	0	0	0	0	0	0	0	0	0	0	6.12036e-06	0	0	0	0	0	0	0	0	0	1.53009e-06	0	0	0	0	0	0	3.06018e-06	0	0	0	0	0	0
OTU1389	D_0__Bacteria	D_1__Proteobacteria	D_2__Betaproteobacteria	D_3__Rhodocyclales	D_4__Rhodocyclaceae	D_5__Azospira	D_6__uncultured bacterium	0	0	0	0	0	0	0	0	0	0	0	0	0	0	0	0	0	0	3.06018e-05	0	0	0	0	0	0	0	0	0	7.65045e-06	0	0	0	0	0	0	1.53009e-05	0	0	0	0	0	0
OTU1223	D_0__Bacteria	D_1__Chloroflexi	D_2__Anaerolineae	D_3__Anaerolineales	D_4__Anaerolineaceae	D_5__uncultured	D_6__uncultured bacterium	0	0	0	0	0	0	0	0	0	0	0	0	0	0	0	0	0	0	3.06018e-05	0	0	0	0	0	0	0	0	0	7.65045e-06	0	0	0	0	0	0	1.53009e-05	0	0	0	0	0	0
OTU1221	D_0__Bacteria	D_1__Firmicutes	D_2__Negativicutes	D_3__Selenomonadales	D_4__Veillonellaceae	D_5__Thermosinus	D_6__Thermosinus carboxydivorans	7.35256e-06	0	0	0	0	0	0	0	0	2.95924e-05	0	0	0	0	0	0	0	0	0	0	0	0	2.45085e-06	0	0	9.86412e-06	0	0	0	4.245e-06	0	0	1.70852e-05	0	0	0	1.73205	0	0	1.73205	0	0
OTU1381	D_0__Bacteria	D_1__Firmicutes	D_2__Clostridia	D_3__Clostridiales	D_4__TSAC18	D_5__uncultured bacterium	D_6__uncultured bacterium	0	0	0	0	0	0	0	0	0	0	0	0	0	0	0	0	0	0	0	2.26221e-05	7.39262e-06	5.00668e-05	0	0	0	0	0	0	2.00204e-05	0	0	0	0	0	0	2.21347e-05	0	0	0	0	0	0
OTU1228	D_0__Bacteria	D_1__SHA-109	D_2__uncultured bacterium	D_3__uncultured bacterium	D_4__uncultured bacterium	D_5__uncultured bacterium	D_6__uncultured bacterium	0	0	0	0	0	0	0	0	0	0	0	0	0	0	0	0	0	0	3.06018e-05	0	0	8.34446e-06	0	0	0	0	0	0	9.73657e-06	0	0	0	0	0	0	1.44557e-05	0	0	0	0	0	0
OTU567	D_0__Bacteria	D_1__GAL08	D_2__uncultured Acidobacteria bacterium	D_3__uncultured Acidobacteria bacterium	D_4__uncultured Acidobacteria bacterium	D_5__uncultured Acidobacteria bacterium	D_6__uncultured Acidobacteria bacterium	0	0	6.52512e-06	0	1.06166e-05	0	0	0	0	0	0	0	0	0	0	0	8.22206e-06	0	6.7324e-05	1.13111e-05	4.43557e-05	0	2.17504e-06	3.53887e-06	0	0	0	2.74069e-06	3.07477e-05	3.76728e-06	6.1295e-06	0	0	0	4.74701e-06	3.08016e-05	1.73205	1.73205	0	0	0	1.73205
OTU1508	D_0__Bacteria	D_1__Proteobacteria	D_2__Betaproteobacteria	D_3__Burkholderiales	D_4__Oxalobacteraceae			0	0	0	0	0	0	0	0	0	0	0	0	0	0	0	0	0	0	1.83611e-05	0	0	0	0	0	0	0	0	0	4.59027e-06	0	0	0	0	0	0	9.18054e-06	0	0	0	0	0	0
OTU563	D_0__Bacteria	D_1__Gemmatimonadetes	D_2__Gemmatimonadetes	D_3__Gemmatimonadales	D_4__Gemmatimonadaceae	D_5__uncultured		7.35256e-06	4.999e-05	1.30502e-05	8.39475e-06	1.06166e-05	1.5872e-05	0	0	8.26692e-06	0	5.15681e-05	1.5797e-05	8.35743e-06	7.80768e-06	7.66477e-06	4.32605e-05	1.64441e-05	9.92329e-06	6.12036e-06	0	0	0	2.34643e-05	1.16278e-05	2.75564e-06	2.2455e-05	7.9433e-06	2.32093e-05	1.53009e-06	2.31479e-05	3.83982e-06	4.77291e-06	2.64209e-05	3.657e-07	1.76683e-05	3.06018e-06	0.986519	0.330227	1.73205	1.17661	0.0460389	0.761258
OTU449	D_0__Bacteria	D_1__Chloroflexi	D_2__Thermomicrobia	D_3__JG30-KF-CM45	D_4__uncultured bacterium	D_5__uncultured bacterium	D_6__uncultured bacterium	0	0	1.30502e-05	0	0	4.7616e-05	0	0	0	2.21943e-05	8.59468e-06	0	0	7.80768e-06	0	1.73042e-05	2.46662e-05	6.94631e-05	0	0	0	0	4.35008e-06	1.5872e-05	0	1.0263e-05	2.60256e-06	3.71445e-05	0	7.53455e-06	2.74911e-05	0	1.11908e-05	4.50777e-06	2.82297e-05	0	1.73205	1.73205	0	1.0904	1.73205	0.759998
OTU561	D_0__Bacteria	D_1__Chloroflexi	D_2__uncultured	D_3__uncultured Anaerolineaceae bacterium	D_4__uncultured Anaerolineaceae bacterium	D_5__uncultured Anaerolineaceae bacterium	D_6__uncultured Anaerolineaceae bacterium	0	0	0	0	0	0	0	0	5.78685e-05	0	0	0	1.67149e-05	0	0	0.000112477	3.28882e-05	0	0	0	0	0	0	0	1.92895e-05	0	5.57162e-06	4.84551e-05	0	0	0	3.34104e-05	0	9.65033e-06	5.78319e-05	0	0	0	1.73205	0	1.73205	1.19351
OTU560	D_0__Bacteria	D_1__Proteobacteria	D_2__Gammaproteobacteria	D_3__Thiotrichales	D_4__Thiotrichaceae	D_5__Thiothrix	D_6__uncultured bacterium	0	0	0	0	0	0	0	0	0	0	0	0	0	0	0	0	0	0	0.000134648	2.26221e-05	0	0	0	0	0	0	0	0	3.93175e-05	0	0	0	0	0	0	6.44421e-05	0	0	0	0	0	0
OTU444	D_0__Bacteria	D_1__Nitrospirae	D_2__Nitrospira	D_3__Nitrospirales	D_4__Nitrospiraceae	D_5__Nitrospira	D_6__uncultured bacterium	0	0	0	0	0	0	0	0	0	0	0	0	0	0	0	0	0	0	0.000244815	0	0	0	0	0	0	0	0	0	6.12036e-05	0	0	0	0	0	0	0.000122407	0	0	0	0	0	0
OTU446	D_0__Bacteria	D_1__Deinococcus-Thermus	D_2__Deinococci	D_3__Thermales	D_4__Thermaceae	D_5__Meiothermus		0.000227929	0.000178536	0.000150078	0.000654791	0.000138016	0.000174592	4.33435e-05	0.000185208	0.000231474	0.000199748	0.00025784	3.15941e-05	0.000442944	0.000359153	0.000168625	0.00113342	0.00128264	0.000992329	1.22407e-05	0.00285039	0.000487913	0.00111816	0.000185514	0.000322466	0.000153342	0.000163061	0.000323574	0.00113613	0.00111717	3.93923e-05	0.000288382	9.80297e-05	0.0001175	0.000140578	0.000145175	0.00124109	0.212341	0.894301	0.63929	0.720591	0.434453	0.12778
OTU440	D_0__Bacteria	D_1__Hydrogenedentes	D_2__uncultured bacterium	D_3__uncultured bacterium	D_4__uncultured bacterium	D_5__uncultured bacterium	D_6__uncultured bacterium	0	0	0	0	0	0	0	0	0	0	0	0	0	0	0	0	0	0	0.000257055	5.65553e-06	0	0	0	0	0	0	0	0	6.56777e-05	0	0	0	0	0	0	0.000127613	0	0	0	0	0	0
OTU441	D_0__Bacteria	D_1__Firmicutes	D_2__Clostridia	D_3__Clostridiales	D_4__Syntrophomonadaceae	D_5__uncultured	D_6__uncultured bacterium	0.000279397	0	0	0	0	0	0	0	0	0	0	0	0	0	0	0	0	0	0	0	0	0	9.31325e-05	0	0	0	0	0	0	0.00016131	0	0	0	0	0	0	1.73205	0	0	0	0	0
OTU569	D_0__Bacteria	D_1__Acidobacteria	D_2__Acidobacteria	D_3__Subgroup 3	D_4__Unknown Family	D_5__Bryobacter	D_6__uncultured bacterium	0	0	6.52512e-06	0	0	7.936e-06	7.22392e-06	8.0525e-06	0	0	3.43787e-05	3.15941e-05	8.35743e-06	5.46538e-05	0	0	8.22206e-06	0	0	0	0	0	2.17504e-06	2.64533e-06	5.09214e-06	2.19909e-05	2.10037e-05	2.74069e-06	0	3.76728e-06	4.58185e-06	4.42934e-06	1.90955e-05	2.94399e-05	4.74701e-06	0	1.73205	1.73205	0.869839	0.868337	1.40165	1.73205
OTU568	D_0__Bacteria	D_1__Chloroflexi	D_2__Thermomicrobia	D_3__AKYG1722	D_4__uncultured bacterium	D_5__uncultured bacterium	D_6__uncultured bacterium	0	0	0	0	4.24665e-05	0	0	0	0	0	0	0	0	0	2.29943e-05	0	0	0	0	0	0	0	0	1.41555e-05	0	0	7.66477e-06	0	0	0	2.4518e-05	0	0	1.32758e-05	0	0	0	1.73205	0	0	1.73205	0
OTU949	D_0__Bacteria	D_1__Chloroflexi	D_2__Anaerolineae	D_3__Anaerolineales	D_4__Anaerolineaceae	D_5__uncultured	D_6__uncultured bacterium	0	0	0	0	4.24665e-05	0	0	8.0525e-06	0	0	0	0	0	0	1.53295e-05	0	0	0	0	0	0	0	0	1.41555e-05	2.68417e-06	0	5.10985e-06	0	0	0	2.4518e-05	4.64911e-06	0	8.85052e-06	0	0	0	1.73205	1.73205	0	1.73205	0
OTU7	D_0__Bacteria	D_1__Cyanobacteria	D_2__Cyanobacteria	D_3__SubsectionI	D_4__FamilyI	D_5__Thermosynechococcus		9.55833e-05	0.000178536	0.000378457	0.0030473	0.00191099	0.00240461	0.000447883	0.000281838	0.00120697	0.000599245	0.000601628	0.000718765	0.00413693	0.00278734	0.0029586	0.0685246	0.0683253	0.052524	6.12036e-06	0.00852289	0.0232868	0.0254256	0.000217525	0.0024543	0.000645564	0.00063988	0.00329429	0.0631246	0.0143103	0.000145411	0.00056978	0.00049323	6.83275e-05	0.000734752	0.00918096	0.0121412	0.668481	0.232156	0.76403	0.106782	0.223038	0.145442
OTU600	D_0__Bacteria	D_1__Proteobacteria	D_2__Alphaproteobacteria	D_3__Rhizobiales	D_4__Methylobacteriaceae	D_5__Methylobacterium	D_6__uncultured bacterium	0	0	0	0	0	0	0	0	0	0	0	0	0	0	0	0	0	0	0	5.65553e-06	7.39262e-06	8.34446e-06	0	0	0	0	0	0	5.34815e-06	0	0	0	0	0	0	3.73519e-06	0	0	0	0	0	0
OTU1486	D_0__Bacteria	D_1__Proteobacteria	D_2__Alphaproteobacteria	D_3__Rhodobacterales	D_4__Rhodobacteraceae	D_5__Rhodobacter	D_6__uncultured bacterium	0	0	0	0	0	0	0	0	0	0	0	0	0	0	0	8.65209e-06	0	1.98466e-05	0	0	0	0	0	0	0	0	0	9.49956e-06	0	0	0	0	0	0	9.9504e-06	0	0	0	0	0	0	1.04746
OTU842	D_0__Archaea	D_1__Euryarchaeota	D_2__Thermoplasmata	D_3__Thermoplasmatales	D_4__Terrestrial Miscellaneous Gp(TMEG)	D_5__crenarchaeote SRI-298	D_6__crenarchaeote SRI-298	0	0	0	0	0	0	0	0	0	0	0	0	0	0	0	0	0	0	3.67222e-05	5.65553e-06	7.39262e-06	0	0	0	0	0	0	0	1.24426e-05	0	0	0	0	0	0	1.64912e-05	0	0	0	0	0	0
OTU601	D_0__Bacteria	D_1__Firmicutes	D_2__Clostridia	D_3__Clostridiales	D_4__Clostridiaceae 1	D_5__Caloramator		0	0	0	0	0	0	0	0	0	0	0	0.000126376	0	0	0	0	8.22206e-06	0	0	0	0	0	0	0	0	4.21254e-05	0	2.74069e-06	0	0	0	0	7.29634e-05	0	4.74701e-06	0	0	0	0	1.73205	0	1.73205
OTU219	D_0__Bacteria	D_1__Proteobacteria	D_2__Gammaproteobacteria	D_3__Enterobacteriales	D_4__Enterobacteriaceae	D_5__Serratia	D_6__uncultured bacterium	2.94103e-05	0.000242809	9.78767e-05	0.000209869	0.000254799	7.936e-05	0.000122807	0.00012884	0.000165338	0.000133166	0.000103136	3.15941e-05	4.17872e-05	0.000109308	0.000183955	0.000155738	7.39986e-05	0.000129003	0.000128528	1.13111e-05	2.95705e-05	6.67557e-05	0.000123365	0.000181343	0.000138995	8.92986e-05	0.000111683	0.00011958	5.90412e-05	0.000108959	9.11317e-05	2.30126e-05	5.21805e-05	7.11135e-05	4.16763e-05	5.17512e-05	0.883219	0.502539	0.165564	0.584337	0.636743	0.348524
OTU218	D_0__Bacteria	D_1__Proteobacteria	D_2__Deltaproteobacteria	D_3__Syntrophobacterales	D_4__Syntrophaceae	D_5__Desulfobacca		0.000169109	0.000171394	0.000189228	0.0001595	0.000159249	0.000293632	7.94631e-05	0.000233523	0.000198406	3.69905e-05	0.00027503	0.000142173	0.000125361	0.000382576	0.000245273	6.92167e-05	8.22206e-06	0	8.56851e-05	1.13111e-05	0	0	0.000176577	0.000204127	0.000170464	0.000151398	0.00025107	2.58129e-05	2.4249e-05	1.10156e-05	7.75136e-05	8.07413e-05	0.000119288	0.000128705	3.78129e-05	4.1303e-05	0.0623843	0.379732	0.473656	0.787907	0.512627	1.46488
OTU748	D_0__Bacteria	D_1__Proteobacteria	D_2__Gammaproteobacteria	D_3__Xanthomonadales	D_4__Xanthomonadaceae	D_5__Thermomonas	D_6__uncultured bacterium	0	0	0	0	0	0	0	0	0	0	0	0	0	0	0	0	0	0	0.000153009	0	0	0	0	0	0	0	0	0	3.82523e-05	0	0	0	0	0	0	7.65045e-05	0	0	0	0	0	0
OTU215	D_0__Bacteria	D_1__Proteobacteria	D_2__Deltaproteobacteria	D_3__Sva0485	D_4__uncultured bacterium	D_5__uncultured bacterium	D_6__uncultured bacterium	0	7.14143e-06	0.000163128	4.19738e-05	0.000106166	0.000174592	0	0.000112735	0.00111603	7.39809e-06	0.000318003	5.52896e-05	0.000125361	7.02691e-05	0.000413898	0.000173042	0.000287772	0.00011908	0	5.65553e-06	0	8.34446e-06	5.67564e-05	0.000107577	0.00040959	0.000126897	0.000203176	0.000193298	3.5e-06	9.21895e-05	6.63204e-05	0.00061439	0.000167226	0.000184558	8.61512e-05	4.18788e-06	1.6243	0.616491	1.50001	1.31781	0.908363	0.445692
OTU214	D_0__Bacteria	D_1__Bacteroidetes	D_2__SB-5	D_3__uncultured bacterium	D_4__uncultured bacterium	D_5__uncultured bacterium	D_6__uncultured bacterium	3.67628e-05	7.85557e-05	1.30502e-05	4.19738e-05	0	0.000865024	0.000130031	0.000338205	0.000413346	7.39809e-06	0.000360977	0.000466013	0.000676952	0.000413807	3.83239e-05	1.73042e-05	0	0	0	0	0	0	4.27896e-05	0.000302333	0.000293861	0.000278129	0.000376361	5.76806e-06	0	3.3166e-05	0.000487757	0.000146771	0.00024027	0.000320957	9.99057e-06	0	0.775095	1.61331	0.499458	0.863879	0.852789	1.73205
OTU217	D_0__Bacteria	D_1__Actinobacteria	D_2__Thermoleophilia	D_3__Gaiellales	D_4__uncultured	D_5__uncultured bacterium	D_6__uncultured bacterium	5.14679e-05	7.85557e-05	0.000215329	8.39475e-06	0.000360965	0.000261888	1.44478e-05	0.000217418	0.000471215	5.17866e-05	0.000455518	0.000655577	6.68594e-05	3.90384e-05	0.000298926	7.78688e-05	0.000106887	0	0	0	0	0	0.000115117	0.000210416	0.00023436	0.000387627	0.000134941	6.15852e-05	0	8.7836e-05	0.000181834	0.000228854	0.000307567	0.000142695	5.52726e-05	0	0.763012	0.864163	0.976507	0.793461	1.05746	0.897499
OTU216	D_0__Bacteria	D_1__Actinobacteria	D_2__Thermoleophilia	D_3__Gaiellales	D_4__uncultured	D_5__uncultured bacterium	D_6__uncultured bacterium	0.000463211	0.000371354	0.000208804	0.000201474	0.000233565	0.00015872	0.000274509	0.000265733	7.44023e-05	0.000214545	0.000120326	2.36956e-05	0.000183863	7.80768e-05	2.29943e-05	0	0	0	0	0	0	0	0.00034779	0.00019792	0.000204881	0.000119522	9.49782e-05	0	0	0.00012883	3.75491e-05	0.000113083	9.54271e-05	8.17555e-05	0	0	0.370426	0.189719	0.551945	0.798407	0.860782	0
OTU211	D_0__Bacteria	D_1__Proteobacteria	D_2__Gammaproteobacteria	D_3__Xanthomonadales	D_4__Xanthomonadales Incertae Sedis	D_5__Acidibacter	D_6__uncultured bacterium	0	0	0.000208804	0	3.18498e-05	0.00055552	0	1.6105e-05	0.000710955	0	2.5784e-05	0.0010742	0	7.80768e-06	0.00147164	4.32605e-05	8.22206e-05	0.000248082	0	0	3.69631e-05	5.00668e-05	6.96012e-05	0.00019579	0.000242353	0.000366661	0.000493148	0.000124521	2.17575e-05	0.000120553	0.000311942	0.000405901	0.000612881	0.000847405	0.000108766	2.56866e-05	1.73205	1.59325	1.67483	1.67152	1.71836	0.873473
OTU210	D_0__Bacteria	D_1__Proteobacteria	D_2__Alphaproteobacteria	D_3__Rhodospirillales	D_4__Rhodospirillales Incertae Sedis	D_5__Candidatus Alysiosphaera	D_6__uncultured bacterium	0.000220577	0.000157111	0.000208804	0.000293816	0.000371581	0.000269824	9.3911e-05	0.000233523	0.00021494	0.000288526	0.000232056	0.000150072	0.000267438	0.000124923	0.000130301	0.000129781	0.000271328	0.000357239	0	0	0	2.50334e-05	0.000195497	0.000311741	0.000180791	0.000223551	0.000174221	0.000252783	6.25834e-06	3.37603e-05	5.3194e-05	7.5812e-05	6.96176e-05	8.07732e-05	0.000114857	1.25167e-05	0.172689	0.170635	0.419335	0.311417	0.463626	0.454371
OTU213	D_0__Bacteria	D_1__Elusimicrobia	D_2__Elusimicrobia	D_3__Lineage IV	D_4__uncultured bacterium	D_5__uncultured bacterium	D_6__uncultured bacterium	0.00028675	0.000321364	6.52512e-06	0.000117527	0.000605147	0.000690432	0.000115583	0.00057978	0.000190139	7.39809e-06	6.87575e-05	2.36956e-05	4.17872e-05	1.56154e-05	5.36534e-05	0	0	0	0	0	0	0	0.00020488	0.000471035	0.000295167	3.32837e-05	3.70186e-05	0	0	0.00017265	0.000309103	0.000249285	3.17835e-05	1.94622e-05	0	0	0.842689	0.656221	0.844555	0.954928	0.525741	0
OTU1019	D_0__Bacteria	D_1__Firmicutes	D_2__Clostridia	D_3__Thermoanaerobacterales	D_4__Family XVII	D_5__Candidatus Fervidibacter	D_6__Candidatus Fervidibacter sacchari JGI OTU-1	0	0	0	0	0	0	0	0	0	0	0	0	0	0	0	0	0	0	1.83611e-05	5.65553e-06	7.39262e-06	8.34446e-06	0	0	0	0	0	0	9.93843e-06	0	0	0	0	0	0	5.7244e-06	0	0	0	0	0	0
OTU2219	D_0__Bacteria	D_1__Latescibacteria						0	0	0	0	0	0	0	0	0	0	0	0	0	0	0	0	0	0	2.44815e-05	0	0	0	0	0	0	0	0	0	6.12036e-06	0	0	0	0	0	0	1.22407e-05	0	0	0	0	0	0
OTU1560	D_0__Bacteria	D_1__Elusimicrobia	D_2__Elusimicrobia	D_3__Lineage IV	D_4__uncultured bacterium	D_5__uncultured bacterium	D_6__uncultured bacterium	0	0	0	0	0	0	0	0	0	0	0	0	0	0	0	0	0	0	0	1.13111e-05	0	0	0	0	0	0	0	0	2.82777e-06	0	0	0	0	0	0	5.65553e-06	0	0	0	0	0	0
OTU1908	D_0__Bacteria	D_1__Parcubacteria	D_2__uncultured bacterium	D_3__uncultured bacterium	D_4__uncultured bacterium	D_5__uncultured bacterium	D_6__uncultured bacterium	0	0	0	0	0	0	0	0	0	0	0	0	0	0	0	0	0	0	0	0	7.39262e-06	1.66889e-05	0	0	0	0	0	0	6.02039e-06	0	0	0	0	0	0	7.92024e-06	0	0	0	0	0	0
OTU1907	D_0__Bacteria	D_1__Proteobacteria	D_2__Deltaproteobacteria	D_3__GR-WP33-30	D_4__uncultured bacterium	D_5__uncultured bacterium	D_6__uncultured bacterium	0	0	0	0	0	0	0	0	0	0	0	0	0	0	0	0	0	0	2.44815e-05	0	0	0	0	0	0	0	0	0	6.12036e-06	0	0	0	0	0	0	1.22407e-05	0	0	0	0	0	0
OTU1905	D_0__Bacteria	D_1__Chloroflexi	D_2__uncultured	D_3__uncultured soil bacterium	D_4__uncultured soil bacterium	D_5__uncultured soil bacterium	D_6__uncultured soil bacterium	0	0	0	0	0	0	0	0	0	0	0	0	0	0	0	0	0	0	0	5.65553e-06	2.21779e-05	0	0	0	0	0	0	0	6.95835e-06	0	0	0	0	0	0	1.04908e-05	0	0	0	0	0	0
OTU2211	D_0__Bacteria	D_1__Actinobacteria	D_2__Thermoleophilia	D_3__Gaiellales	D_4__uncultured			0	0	0	0	0	0	0	0	0	0	0	1.5797e-05	0	0	0	0	0	0	0	0	0	0	0	0	0	5.26568e-06	0	0	0	0	0	0	9.12043e-06	0	0	0	0	0	0	1.73205	0	0
OTU1903	D_0__Bacteria	D_1__Acidobacteria	D_2__Acidobacteria	D_3__Subgroup 6				0	0	0	0	0	0	0	0	0	0	0	0	0	0	0	0	0	0	1.83611e-05	0	0	0	0	0	0	0	0	0	4.59027e-06	0	0	0	0	0	0	9.18054e-06	0	0	0	0	0	0
OTU1902	D_0__Bacteria	D_1__Actinobacteria	D_2__Acidimicrobiia	D_3__Acidimicrobiales	D_4__Acidimicrobiaceae	D_5__Acidimicrobium	D_6__uncultured bacterium	0	0	0	0	0	0	0	0	0	0	0	0	0	0	0	0	0	0	1.22407e-05	0	0	0	0	0	0	0	0	0	3.06018e-06	0	0	0	0	0	0	6.12036e-06	0	0	0	0	0	0
OTU1901	D_0__Bacteria	D_1__Planctomycetes	D_2__Phycisphaerae	D_3__Phycisphaerales	D_4__Phycisphaeraceae	D_5__AKYG587	D_6__uncultured bacterium	0	0	0	0	0	0	0	0	0	0	0	0	0	0	0	0	0	0	0	0	0	1.66889e-05	0	0	0	0	0	0	4.17223e-06	0	0	0	0	0	0	8.34446e-06	0	0	0	0	0	0
OTU1138	D_0__Bacteria	D_1__Proteobacteria	D_2__Alphaproteobacteria	D_3__Caulobacterales	D_4__Caulobacteraceae	D_5__uncultured		0	0	0	0	1.06166e-05	0	0	0	0	0	0	0	0	0	0	0	0	0	0	0	0	0	0	3.53887e-06	0	0	0	0	0	0	6.1295e-06	0	0	0	0	0	0	1.73205	0	0	0	0
OTU691	D_0__Bacteria	D_1__Proteobacteria	D_2__Deltaproteobacteria	D_3__Bdellovibrionales	D_4__Bacteriovoracaceae	D_5__uncultured	D_6__uncultured delta proteobacterium	7.35256e-06	7.14143e-06	0	2.51843e-05	0	0	0	0	0	0	0	0	0	0	0	0	0	0	7.95647e-05	1.69666e-05	6.65336e-05	4.17223e-05	4.83133e-06	8.39475e-06	0	0	0	0	5.11968e-05	4.18539e-06	1.45401e-05	0	0	0	0	2.76973e-05	0.866301	1.73205	0	0	0	0
OTU1313	D_0__Bacteria	D_1__Chloroflexi	D_2__uncultured	D_3__uncultured bacterium	D_4__uncultured bacterium	D_5__uncultured bacterium	D_6__uncultured bacterium	0	0	0	0	0	0	0	0	0	0	0	0	0	0	0	0	0	2.97699e-05	0	0	0	0	0	0	0	0	0	9.92329e-06	0	0	0	0	0	0	1.71876e-05	0	0	0	0	0	0	1.73205
OTU1316	D_0__Bacteria	D_1__Nitrospirae	D_2__Nitrospira	D_3__Nitrospirales	D_4__wb1-A12	D_5__unidentified bacterium wb1_A12	D_6__unidentified bacterium wb1_A12	0	0	0	0	0	0	0	0	0	0	0	0	0	0	0	0	0	0	2.44815e-05	0	0	0	0	0	0	0	0	0	6.12036e-06	0	0	0	0	0	0	1.22407e-05	0	0	0	0	0	0
OTU1317	D_0__Bacteria	D_1__WD272	D_2__uncultured bacterium	D_3__uncultured bacterium	D_4__uncultured bacterium	D_5__uncultured bacterium	D_6__uncultured bacterium	0	0	0	0	0	0	0	0	0	0	0	0	0	0	0	0	0	0	1.83611e-05	0	0	0	0	0	0	0	0	0	4.59027e-06	0	0	0	0	0	0	9.18054e-06	0	0	0	0	0	0
OTU698	D_0__Bacteria	D_1__Bacteroidetes	D_2__Sphingobacteriia	D_3__Sphingobacteriales	D_4__KD1-131	D_5__uncultured bacterium	D_6__uncultured bacterium	0	0	0	0	0	0	0	0	0	0	0	0	0	0	0	0	0	0	3.67222e-05	3.95887e-05	2.95705e-05	8.34446e-06	0	0	0	0	0	0	2.85565e-05	0	0	0	0	0	0	1.41179e-05	0	0	0	0	0	0
OTU781	D_0__Bacteria	D_1__Firmicutes	D_2__Clostridia	D_3__Clostridiales	D_4__TSAC18	D_5__uncultured bacterium	D_6__uncultured bacterium	0	0	0	0	0	0	0	0	0	0	0	0	0	0	0	0	0	0	0	0	7.39262e-06	0	0	0	0	0	0	0	1.84816e-06	0	0	0	0	0	0	3.69631e-06	0	0	0	0	0	0
OTU1094	D_0__Bacteria	D_1__Chloroflexi	D_2__TK10					0	0	0	0	0	0	0	0	0	0	0	0	0	0	0	0	0	0	0	5.65553e-06	0	0	0	0	0	0	0	0	1.41388e-06	0	0	0	0	0	0	2.82777e-06	0	0	0	0	0	0
OTU1155	D_0__Bacteria	D_1__Proteobacteria	D_2__Deltaproteobacteria	D_3__43F-1404R	D_4__uncultured bacterium	D_5__uncultured bacterium	D_6__uncultured bacterium	0	0	0	0	0	0	0	1.6105e-05	0	0	0	0	0	0	0	0	0	0	0	0	0	0	0	0	5.36833e-06	0	0	0	0	0	0	9.29823e-06	0	0	0	0	0	0	1.73205	0	0	0
OTU361	D_0__Bacteria	D_1__Chlorobi	D_2__Ignavibacteria	D_3__Ignavibacteriales	D_4__IheB3-7	D_5__uncultured bacterium	D_6__uncultured bacterium	0	0	0	0	0	0	0	0	0	0	0	0	0	0	0	0	0	0	2.44815e-05	2.82777e-05	0.000576625	4.17223e-05	0	0	0	0	0	0	0.000167776	0	0	0	0	0	0	0.000272666	0	0	0	0	0	0
OTU362	D_0__Bacteria	D_1__Chloroflexi	D_2__Anaerolineae	D_3__Anaerolineales	D_4__Anaerolineaceae	D_5__uncultured	D_6__uncultured bacterium	0	0	0	0	0	0	0	0	0	0	0	0	0	0	0	0	0	0	0.000477388	1.69666e-05	7.39262e-06	0	0	0	0	0	0	0	0.000125437	0	0	0	0	0	0	0.000234737	0	0	0	0	0	0
OTU364	D_0__Bacteria	D_1__Atribacteria	D_2__Atribacteria Incertae Sedis	D_3__Unknown Order	D_4__Unknown Family	D_5__Candidatus Caldatribacterium	D_6__uncultured bacterium	7.35256e-06	4.28486e-05	1.30502e-05	2.51843e-05	1.06166e-05	1.5872e-05	1.44478e-05	3.221e-05	0	7.39809e-06	8.59468e-06	3.15941e-05	3.34297e-05	0	0	0	1.64441e-05	3.96932e-05	0	0	7.39262e-06	0	2.10838e-05	1.72243e-05	1.55526e-05	1.58623e-05	1.11432e-05	1.87124e-05	1.84816e-06	1.90629e-05	7.37737e-06	1.61334e-05	1.36373e-05	1.93007e-05	1.99436e-05	3.69631e-06	0.904151	0.428312	1.03734	0.859729	1.73205	1.06579
OTU366	D_0__Bacteria	D_1__Firmicutes	D_2__Bacilli	D_3__Bacillales	D_4__Bacillaceae	D_5__Bacillus		9.55833e-05	7.14143e-06	6.52512e-06	0.000109132	0	1.5872e-05	0	0	8.26692e-06	1.47962e-05	1.71894e-05	0.000331738	1.67149e-05	0	1.53295e-05	2.59563e-05	5.75544e-05	0.000357239	0	0	0	0	3.64166e-05	4.16679e-05	2.75564e-06	0.000121241	1.06815e-05	0.000146916	0	5.12408e-05	5.89619e-05	4.77291e-06	0.000182299	9.27632e-06	0.000182828	0	1.40707	1.41504	1.73205	1.50361	0.86845	1.24444
OTU1295	D_0__Bacteria	D_1__Chloroflexi	D_2__uncultured					0	0	0	0	0	7.936e-06	0	0	8.26692e-06	0	0	0	0	0	0	0	0	9.92329e-06	0	0	0	0	0	2.64533e-06	2.75564e-06	0	0	3.30776e-06	0	0	4.58185e-06	4.77291e-06	0	0	5.72922e-06	0	0	1.73205	1.73205	0	0	1.73205
OTU130	D_0__Bacteria	D_1__Verrucomicrobia	D_2__Verrucomicrobia Incertae Sedis	D_3__Unknown Order	D_4__Unknown Family	D_5__Candidatus Methylacidiphilum	D_6__uncultured bacterium	7.35256e-06	0	2.61005e-05	9.23423e-05	0	8.7296e-05	0	6.442e-05	4.13346e-05	2.21943e-05	0.000189083	0.000505505	0.000100289	0.000132731	4.59886e-05	0.00408379	0.00504835	0.00525935	0	3.39332e-05	0.000155245	5.84112e-05	1.1151e-05	5.98794e-05	3.52515e-05	0.000238928	9.30028e-05	0.00479716	6.18974e-05	1.34584e-05	5.19185e-05	3.2638e-05	0.000245481	4.38276e-05	0.000626742	6.66814e-05	1.20693	0.86705	0.925859	1.02743	0.47125	0.130649
OTU131	D_0__Bacteria	D_1__Planctomycetes	D_2__Phycisphaerae	D_3__WD2101 soil group	D_4__uncultured bacterium	D_5__uncultured bacterium	D_6__uncultured bacterium	0	0.000242809	6.52512e-06	3.3579e-05	0	0.000976128	1.44478e-05	0.000177155	0.0095979	5.91847e-05	0	0	0.00200578	0.000171769	0	3.46084e-05	4.93324e-05	0	0	0	0	0	8.31112e-05	0.000336569	0.00326317	1.97282e-05	0.000725851	2.79802e-05	0	0.00013834	0.000554129	0.00548664	3.41703e-05	0.00111178	2.53253e-05	0	1.66452	1.6464	1.68139	1.73205	1.53169	0.905113
OTU132	D_0__Bacteria	D_1__Spirochaetae	D_2__Spirochaetes	D_3__Spirochaetales	D_4__Brevinemataceae	D_5__Brevinema	D_6__uncultured bacterium	0.000485269	0.000235667	0.000384982	0.000193079	0.000583914	0.000738048	0.000476779	0.000217418	0.000586951	0.00108752	0.000644601	0.00085304	0.000936032	0.001218	0.000996421	0.000501821	0.000246662	0.000277852	9.79258e-05	0.000921852	0.000192208	0.000350467	0.000368639	0.000505014	0.000427049	0.00086172	0.00105015	0.000342112	0.000390613	0.000125601	0.000280921	0.00018972	0.000221587	0.000148463	0.000139189	0.000369169	0.340715	0.556264	0.444257	0.257145	0.141373	0.406852
OTU133	D_0__Bacteria	D_1__Thermotogae	D_2__Thermotogae	D_3__Thermotogales	D_4__Thermotogaceae	D_5__EM3	D_6__uncultured bacterium	0.000139699	8.56971e-05	7.83014e-05	9.23423e-05	2.12332e-05	0.000111104	9.3911e-05	0.000120788	0.000173605	0.000303322	0.000292219	9.47822e-05	0.000200578	8.58845e-05	0.00016096	0.00112477	0.00110998	0.00117095	0	1.69666e-05	5.9141e-05	0	0.000101232	7.48932e-05	0.000129435	0.000230108	0.000149141	0.00113523	1.90269e-05	3.35174e-05	4.74083e-05	4.05448e-05	0.000117327	5.82532e-05	3.18028e-05	2.79131e-05	0.331094	0.633012	0.313245	0.509877	0.390592	0.0280144
OTU134	D_0__Bacteria	D_1__Armatimonadetes	D_2__Chthonomonadetes	D_3__Chthonomonadales	D_4__uncultured bacterium	D_5__uncultured bacterium	D_6__uncultured bacterium	2.20577e-05	7.14143e-06	3.26256e-05	0	0.000488364	0.000269824	5.77914e-05	0	0.000289342	0	9.45415e-05	0.0118399	8.35743e-06	3.12307e-05	0.000260602	0.000285519	0.000361771	0.000575551	0	0	0	0	2.06082e-05	0.000252729	0.000115711	0.00397814	0.000100063	0.000407614	0	1.28038e-05	0.00024463	0.00015312	0.00680863	0.0001395	0.000150352	0	0.621293	0.967954	1.3233	1.71151	1.39412	0.36886
OTU135	D_0__Bacteria	D_1__Spirochaetae	D_2__Spirochaetes	D_3__Spirochaetales	D_4__Leptospiraceae	D_5__Leptospira	D_6__uncultured bacterium	0	6.42729e-05	0.000567685	3.3579e-05	0.000382198	0.000579328	1.44478e-05	0.000660305	0.00156245	2.95924e-05	0.00095401	0.000505505	9.19317e-05	0.000210807	0.000789472	0.000337432	0.000337105	0.000297699	0.000153009	0.000859641	0.00203297	0.00160214	0.000210653	0.000331702	0.000745734	0.000496369	0.00036407	0.000324078	0.00116194	0.000310865	0.000276357	0.000777528	0.000462276	0.000373172	2.28459e-05	0.000829014	1.47572	0.833148	1.04263	0.931316	1.025	0.070495
OTU136	D_0__Bacteria	D_1__Chloroflexi	D_2__uncultured	D_3__uncultured bacterium	D_4__uncultured bacterium	D_5__uncultured bacterium	D_6__uncultured bacterium	0.00288956	0.0030851	0.00138985	0.00151106	0.000849329	0.00125389	0.00115583	0.00239965	0.000380278	0.00105793	0.000919631	0.000860939	0.000894245	0.00143661	0.000666835	0.000121129	6.57765e-05	2.97699e-05	6.12036e-05	1.13111e-05	2.21779e-05	8.34446e-06	0.00245483	0.00120476	0.00131192	0.000946166	0.000999231	7.22252e-05	2.57593e-05	0.000927472	0.000333588	0.00101869	0.000101139	0.000395482	4.60198e-05	2.43663e-05	0.377814	0.276892	0.776491	0.106894	0.395786	0.637171
OTU137	D_0__Bacteria	D_1__Proteobacteria	D_2__Gammaproteobacteria	D_3__Enterobacteriales	D_4__Enterobacteriaceae	D_5__Escherichia-Shigella	D_6__uncultured bacterium	0.000213224	0.0004999	0.000228379	0.000419738	0.000605147	0.00035712	0.000252837	0.000402625	0.000198406	0.000295924	0.000232056	0.000442317	0.000284153	0.00023423	0.000252938	0.000484517	0.000378215	0.000516011	0.000550833	5.65553e-05	0.000110889	0.000275367	0.000313834	0.000460668	0.000284623	0.000323432	0.000257107	0.000459581	0.000248411	0.000161316	0.00012898	0.000105755	0.000107796	2.52209e-05	7.22033e-05	0.000222041	0.514015	0.279984	0.371561	0.333287	0.098095	0.157107
OTU138	D_0__Bacteria	D_1__Acidobacteria	D_2__Acidobacteria	D_3__Subgroup 3	D_4__AKIW659			0.000808782	0.00102837	0.000743863	0.000638001	0.000647613	0.000682496	0.00053457	0.0006442	0.000562151	0.00119109	0.00095401	0.000300144	0.000902603	0.000468461	0.000812466	0.000190346	0.000180885	0.000347315	9.18054e-05	5.65553e-06	7.39262e-06	3.33778e-05	0.000860337	0.000656037	0.000580307	0.000815082	0.000727843	0.000239516	3.45579e-05	0.000149094	2.3413e-05	5.70257e-05	0.000461436	0.000229108	9.34771e-05	4.0216e-05	0.173297	0.0356886	0.0982681	0.566122	0.314777	0.390276
OTU139	D_0__Bacteria	D_1__Firmicutes	D_2__Clostridia	D_3__Clostridiales	D_4__Peptococcaceae	D_5__uncultured	D_6__uncultured bacterium	0.00210283	0.00164253	0.00227727	0.00171253	0.00245244	0.00113485	0.00204437	0.00124814	0.000777091	0.00177554	0.000498492	0.00168238	0.00122854	0.00112431	0.00051354	0	0	0	0	0	0	8.34446e-06	0.00200754	0.00176661	0.00135653	0.00131881	0.000955463	0	2.08611e-06	0.000327922	0.000660457	0.000640555	0.000711938	0.000386249	0	4.17223e-06	0.163345	0.373856	0.4722	0.539836	0.404253	0
OTU2245	D_0__Bacteria	D_1__TM6	D_2__uncultured bacterium	D_3__uncultured bacterium	D_4__uncultured bacterium	D_5__uncultured bacterium	D_6__uncultured bacterium	0	0	0	0	0	0	0	0	0	0	0	0	0	0	0	0	0	0	1.22407e-05	0	0	0	0	0	0	0	0	0	3.06018e-06	0	0	0	0	0	0	6.12036e-06	0	0	0	0	0	0
OTU738	D_0__Bacteria	D_1__Chloroflexi	D_2__Anaerolineae	D_3__Anaerolineales	D_4__Anaerolineaceae	D_5__uncultured		0	0	0	0	0	0	0	0	8.26692e-06	0	0	0	3.34297e-05	0	0	0	0	7.93863e-05	0	0	0	0	0	0	2.75564e-06	0	1.11432e-05	2.64621e-05	0	0	0	4.77291e-06	0	1.93007e-05	4.58337e-05	0	0	0	1.73205	0	1.73205	1.73205
OTU1182	D_0__Bacteria	D_1__Aquificae	D_2__Aquificae	D_3__Aquificales	D_4__Aquificaceae	D_5__Hydrogenobaculum	D_6__uncultured Hydrogenobaculum sp.	0	0	0	0	0	0	0	0	0	0	0	0	0	0	0	0	0	0	2.44815e-05	0	0	0	0	0	0	0	0	0	6.12036e-06	0	0	0	0	0	0	1.22407e-05	0	0	0	0	0	0
OTU1294	D_0__Bacteria	D_1__WCHB1-60	D_2__uncultured bacterium	D_3__uncultured bacterium	D_4__uncultured bacterium	D_5__uncultured bacterium	D_6__uncultured bacterium	0	0	0	0	0	0	0	0	0	0	0	0	0	0	0	0	3.28882e-05	0	0	0	0	0	0	0	0	0	0	1.09627e-05	0	0	0	0	0	0	1.8988e-05	0	0	0	0	0	0	1.73205
OTU1181	D_0__Bacteria	D_1__Proteobacteria	D_2__Deltaproteobacteria	D_3__Bdellovibrionales	D_4__Bacteriovoracaceae	D_5__Peredibacter	D_6__uncultured bacterium	0	0	0	0	0	0	0	0	0	0	0	0	0	0	0	0	0	0	2.44815e-05	0	0	0	0	0	0	0	0	0	6.12036e-06	0	0	0	0	0	0	1.22407e-05	0	0	0	0	0	0
OTU918	D_0__Bacteria	D_1__Proteobacteria	D_2__Gammaproteobacteria	D_3__Xanthomonadales	D_4__Xanthomonadaceae	D_5__Stenotrophomonas	D_6__uncultured bacterium	0	0	0	0	1.06166e-05	0	0	0	0	7.39809e-06	0	1.5797e-05	0	0	2.29943e-05	0	0	0	0	0	1.47852e-05	0	0	3.53887e-06	0	7.73171e-06	7.66477e-06	0	3.69631e-06	0	6.1295e-06	0	7.9038e-06	1.32758e-05	0	7.39262e-06	0	1.73205	0	1.02226	1.73205	0
OTU919	D_0__Bacteria	D_1__Cyanobacteria	D_2__Melainabacteria	D_3__Vampirovibrionales	D_4__uncultured bacterium	D_5__uncultured bacterium	D_6__uncultured bacterium	0	0	0	0	0	0	0	0	0	0	0	0	0	0	0	8.65209e-06	3.28882e-05	3.96932e-05	0	0	0	0	0	0	0	0	0	2.70778e-05	0	0	0	0	0	0	1.63159e-05	0	0	0	0	0	0	0.602555
OTU2065	D_0__Bacteria	D_1__Firmicutes	D_2__Clostridia	D_3__Clostridiales	D_4__Peptococcaceae	D_5__Pelotomaculum	D_6__Pelotomaculum thermopropionicum SI	0	0	0	0	0	7.936e-06	0	0	0	7.39809e-06	0	0	0	0	7.66477e-06	0	0	0	0	0	0	0	0	2.64533e-06	0	2.46603e-06	2.55492e-06	0	0	0	4.58185e-06	0	4.27129e-06	4.42526e-06	0	0	0	1.73205	0	1.73205	1.73205	0
OTU1808	D_0__Bacteria	D_1__Proteobacteria	D_2__Deltaproteobacteria	D_3__Syntrophobacterales	D_4__Syntrophaceae	D_5__Syntrophus		0	0	0	0	0	0	0	0	0	0	0	0	0	0	0	0	0	0	6.12036e-06	0	7.39262e-06	0	0	0	0	0	0	0	3.37825e-06	0	0	0	0	0	0	3.93529e-06	0	0	0	0	0	0
OTU2246	D_0__Bacteria	D_1__Proteobacteria	D_2__Gammaproteobacteria	D_3__Xanthomonadales	D_4__Xanthomonadaceae	D_5__Lysobacter		0	0	0	0	0	0	0	0	0	0	0	0	0	0	0	0	0	0	1.83611e-05	0	0	0	0	0	0	0	0	0	4.59027e-06	0	0	0	0	0	0	9.18054e-06	0	0	0	0	0	0
OTU2109	D_0__Bacteria	D_1__Proteobacteria	D_2__Deltaproteobacteria	D_3__GR-WP33-30	D_4__uncultured bacterium	D_5__uncultured bacterium	D_6__uncultured bacterium	0	0	0	0	0	0	0	0	0	0	0	0	0	0	0	0	0	0	0	0	0	1.66889e-05	0	0	0	0	0	0	4.17223e-06	0	0	0	0	0	0	8.34446e-06	0	0	0	0	0	0
OTU1165	D_0__Bacteria	D_1__Firmicutes	D_2__Bacilli	D_3__Bacillales	D_4__Alicyclobacillaceae	D_5__Tumebacillus	D_6__uncultured bacterium	0	0	0	0	0	0	0	0	0	0	0	0	0	0	0	0	0	0	2.44815e-05	0	0	0	0	0	0	0	0	0	6.12036e-06	0	0	0	0	0	0	1.22407e-05	0	0	0	0	0	0
OTU1068	D_0__Bacteria	D_1__Firmicutes	D_2__Clostridia	D_3__Clostridiales	D_4__TSAC18	D_5__uncultured bacterium	D_6__uncultured bacterium	0	0	0	0	0	3.968e-05	0	0	0	0	0	0	0	0	0	0	0	0	0	0	0	0	0	1.32267e-05	0	0	0	0	0	0	2.29093e-05	0	0	0	0	0	0	1.73205	0	0	0	0
OTU1167	D_0__Bacteria	D_1__Lentisphaerae	D_2__WCHB1-41	D_3__uncultured bacterium	D_4__uncultured bacterium	D_5__uncultured bacterium	D_6__uncultured bacterium	0	0	0	0	0	0	0	0	8.26692e-06	0	0	1.5797e-05	0	7.80768e-06	0	0	0	0	0	0	0	0	0	0	2.75564e-06	5.26568e-06	2.60256e-06	0	0	0	0	4.77291e-06	9.12043e-06	4.50777e-06	0	0	0	0	1.73205	1.73205	1.73205	0
OTU1166	D_0__Bacteria	D_1__Proteobacteria	D_2__Deltaproteobacteria	D_3__Desulfarculales	D_4__Desulfarculaceae	D_5__uncultured	D_6__uncultured bacterium	7.35256e-06	2.14243e-05	3.26256e-05	3.3579e-05	2.12332e-05	2.3808e-05	7.22392e-06	4.02625e-05	4.13346e-05	2.21943e-05	4.29734e-05	4.73911e-05	0	2.3423e-05	4.59886e-05	8.65209e-06	8.22206e-06	0	2.44815e-05	0	7.39262e-06	8.34446e-06	2.04675e-05	2.62068e-05	2.9607e-05	3.75196e-05	2.31372e-05	5.62472e-06	1.00546e-05	1.26636e-05	6.51307e-06	1.93917e-05	1.34547e-05	2.29957e-05	4.87589e-06	1.03157e-05	0.61872	0.248527	0.654971	0.358604	0.993881	0.866869
OTU1992	D_0__Bacteria	D_1__Nitrospirae	D_2__Nitrospira	D_3__Nitrospirales	D_4__Nitrospiraceae	D_5__Nitrospira	D_6__uncultured bacterium	0	0	0	0	0	2.3808e-05	0	0	0	0	0	0	0	0	0	0	0	0	0	5.65553e-06	0	0	0	7.936e-06	0	0	0	0	1.41388e-06	0	1.37456e-05	0	0	0	0	2.82777e-06	0	1.73205	0	0	0	0
OTU1162	D_0__Bacteria	D_1__Saccharibacteria	D_2__uncultured bacterium	D_3__uncultured bacterium	D_4__uncultured bacterium	D_5__uncultured bacterium	D_6__uncultured bacterium	0	0	0	0	0	0	0	0	0	0	0	0	0	0	0	0	0	0	2.44815e-05	0	0	0	0	0	0	0	0	0	6.12036e-06	0	0	0	0	0	0	1.22407e-05	0	0	0	0	0	0
OTU1613	D_0__Bacteria	D_1__Proteobacteria	D_2__Gammaproteobacteria	D_3__Legionellales	D_4__Coxiellaceae	D_5__Aquicella	D_6__uncultured bacterium	0	0	0	0	0	0	0	0	0	0	0	0	0	0	0	0	0	0	1.83611e-05	0	0	0	0	0	0	0	0	0	4.59027e-06	0	0	0	0	0	0	9.18054e-06	0	0	0	0	0	0
OTU1612	D_0__Bacteria	D_1__Thermotogae	D_2__Thermotogae	D_3__Thermotogales	D_4__Thermotogaceae	D_5__GAL15	D_6__uncultured bacterium	0	0	0	0	0	0	0	0	0	0	0	0	0	0	0	0	0	0	6.12036e-06	0	7.39262e-06	0	0	0	0	0	0	0	3.37825e-06	0	0	0	0	0	0	3.93529e-06	0	0	0	0	0	0
OTU1617	D_0__Bacteria	D_1__Chloroflexi	D_2__Anaerolineae	D_3__Anaerolineales	D_4__Anaerolineaceae	D_5__uncultured	D_6__uncultured bacterium	0	0	0	0	0	0	0	0	0	0	0	0	0	0	0	0	8.22206e-06	1.98466e-05	0	0	0	0	0	0	0	0	0	9.35622e-06	0	0	0	0	0	0	9.97178e-06	0	0	0	0	0	0	1.06579
OTU1999	D_0__Bacteria	D_1__Proteobacteria	D_2__Alphaproteobacteria	D_3__Rhizobiales	D_4__Rhodobiaceae	D_5__uncultured	D_6__uncultured bacterium	0	0	0	0	2.12332e-05	0	0	0	0	0	0	0	0	7.80768e-06	0	1.73042e-05	0	0	0	0	0	0	0	7.07774e-06	0	0	2.60256e-06	5.76806e-06	0	0	1.2259e-05	0	0	4.50777e-06	9.99057e-06	0	0	1.73205	0	0	1.73205	1.73205
OTU948	D_0__Bacteria	D_1__Bacteroidetes	D_2__Sphingobacteriia	D_3__Sphingobacteriales	D_4__PHOS-HE51	D_5__uncultured bacterium	D_6__uncultured bacterium	0	0	0	0	0	0	0	0	0	0	0	0	0	0	0	0	0	0	3.67222e-05	0	0	0	0	0	0	0	0	0	9.18054e-06	0	0	0	0	0	0	1.83611e-05	0	0	0	0	0	0
OTU1367	D_0__Bacteria	D_1__Thermotogae	D_2__Thermotogae	D_3__Thermotogales	D_4__Thermotogaceae	D_5__GAL15	D_6__uncultured bacterium	0	2.85657e-05	0	0	0	0	2.16718e-05	8.0525e-06	0	0	0	0	0	0	0	0	0	5.95398e-05	1.22407e-05	0	0	0	9.52191e-06	0	9.90809e-06	0	0	1.98466e-05	3.06018e-06	1.64924e-05	0	1.09544e-05	0	0	3.43753e-05	6.12036e-06	1.73205	0	1.1056	0	0	1.73205
OTU625	D_0__Bacteria	D_1__Proteobacteria	D_2__Alphaproteobacteria	D_3__Sphingomonadales	D_4__Erythrobacteraceae	D_5__Porphyrobacter		0	0	0	0	0	2.3808e-05	0	0	0	0	0	0	0	0	0	0	0	0	0	0	7.39262e-05	0.000100134	0	7.936e-06	0	0	0	0	4.35149e-05	0	1.37456e-05	0	0	0	0	5.13732e-05	0	1.73205	0	0	0	0
OTU1365	D_0__Bacteria	D_1__Proteobacteria	D_2__Betaproteobacteria					0	0	0	0	0	0	0	0	0	0	0	0	0	0	0	2.59563e-05	0	0	0	0	0	0	0	0	0	0	0	8.65209e-06	0	0	0	0	0	0	1.49859e-05	0	0	0	0	0	0	1.73205
OTU627	D_0__Bacteria	D_1__TM6	D_2__uncultured bacterium	D_3__uncultured bacterium	D_4__uncultured bacterium	D_5__uncultured bacterium	D_6__uncultured bacterium	0	0	0	0	0	0	0	0	0	0	0	0	0	0	0	0	0	0	0.000104046	0	0	0	0	0	0	0	0	0	2.60115e-05	0	0	0	0	0	0	5.20231e-05	0	0	0	0	0	0
OTU189	D_0__Bacteria	D_1__Proteobacteria	D_2__Deltaproteobacteria	D_3__Syntrophobacterales	D_4__Syntrophaceae	D_5__Desulfobacca	D_6__uncultured bacterium	0.000169109	0.000285657	0.000515484	0.000302211	0.000435281	0.000428544	0.000223942	0.00022547	0.000586951	0.000170156	0.000266435	0.000134275	0.000217293	0.000117115	0.00035258	1.73042e-05	8.22206e-06	0	1.83611e-05	0	0	0	0.000323417	0.000388679	0.000345454	0.000190289	0.000228996	8.50875e-06	4.59027e-06	0.000176248	7.49589e-05	0.000209144	6.83416e-05	0.000118168	8.65565e-06	9.18054e-06	0.544956	0.192856	0.605417	0.359147	0.516025	1.01727
OTU188	D_0__Bacteria	D_1__Cyanobacteria	D_2__Cyanobacteria	D_3__SubsectionI	D_4__FamilyI	D_5__Synechococcus	D_6__uncultured Synechococcus sp.	7.35256e-06	2.14243e-05	0	2.51843e-05	0	7.936e-06	2.16718e-05	3.221e-05	4.13346e-05	7.39809e-06	0	7.89852e-06	2.50723e-05	0	1.53295e-05	0.00125455	0.00140597	0.00121064	0	0	0	0	9.59228e-06	1.10401e-05	3.17388e-05	5.09887e-06	1.34673e-05	0.00129039	0	1.08863e-05	1.28759e-05	9.83989e-06	4.42283e-06	1.26395e-05	0.000102478	0	1.13491	1.16628	0.310027	0.867415	0.938531	0.0794162
OTU1008	D_0__Bacteria	D_1__Actinobacteria	D_2__Thermoleophilia	D_3__Gaiellales	D_4__uncultured	D_5__uncultured bacterium	D_6__uncultured bacterium	0	0	0	0	0	0	0	0	0	0	0	0	0	0	0	0	0	0	3.06018e-05	0	0	0	0	0	0	0	0	0	7.65045e-06	0	0	0	0	0	0	1.53009e-05	0	0	0	0	0	0
OTU185	D_0__Bacteria	D_1__Spirochaetae	D_2__Spirochaetes	D_3__Spirochaetales	D_4__Spirochaetaceae	D_5__Treponema		0.00025734	0.000285657	2.61005e-05	7.55528e-05	2.12332e-05	0.0005952	0.000426211	0.000467045	0.000405079	8.1379e-05	5.15681e-05	0.00163499	0.000718739	0.000811999	0.000107307	0	0	0	0	7.91775e-05	0.000569232	1.66889e-05	0.000189699	0.000230662	0.000432779	0.000589314	0.000546015	0	0.000166275	0.000142386	0.000316865	3.15007e-05	0.000905708	0.000382783	0	0.000270791	0.75059	1.37372	0.072787	1.53689	0.701049	0
OTU184	D_0__Bacteria	D_1__Atribacteria	D_2__Atribacteria Incertae Sedis	D_3__Unknown Order	D_4__Unknown Family	D_5__Candidatus Caldatribacterium	D_6__uncultured Atribacteria bacterium	0.000874955	0.00039992	0.000352356	0.000369369	0.000583914	0.000388864	0.000989677	0.00045094	0.000198406	0.000532663	0.000343787	0.000679273	0.000534876	0.000632422	0.00032192	0.000103825	0.000205552	0.000178619	0	0	0	0	0.00054241	0.000447382	0.000546341	0.000518574	0.000496406	0.000162665	0	0.000288972	0.000118641	0.00040417	0.000168186	0.000158785	5.27064e-05	0	0.532756	0.265189	0.739776	0.324324	0.31987	0.324017
OTU187	D_0__Bacteria	D_1__Chloroflexi	D_2__Anaerolineae	D_3__Anaerolineales	D_4__Anaerolineaceae	D_5__uncultured	D_6__uncultured bacterium	0.000147051	0.000107121	9.78767e-05	0.000218264	0.000339732	0.000230144	8.6687e-05	0.000233523	0.000173605	0.000199748	0.000249246	0.000142173	0.00025908	0.000187384	0.000229943	0.000475865	0.000748208	0.000654937	0	0	0	0	0.00011735	0.000262713	0.000164605	0.000197056	0.000225469	0.000626337	0	2.61342e-05	6.6964e-05	7.38304e-05	5.3587e-05	3.60568e-05	0.000138406	0	0.222704	0.254894	0.448531	0.271938	0.159919	0.220976
OTU186	D_0__Bacteria	D_1__Bacteroidetes	D_2__SB-5	D_3__uncultured bacterium	D_4__uncultured bacterium	D_5__uncultured bacterium	D_6__uncultured bacterium	0.000308808	0.000821264	2.61005e-05	0.000486896	0.000138016	0.000999937	0.000397316	0.000152998	0.000586951	0	0.000189083	2.36956e-05	0.000367727	0.000124923	2.29943e-05	0	0	0	0	0	0	8.34446e-06	0.000385391	0.000541616	0.000379088	7.09262e-05	0.000171881	0	2.08611e-06	0.000403076	0.000433558	0.00021755	0.00010301	0.000177099	0	4.17223e-06	1.04589	0.800489	0.573878	1.45236	1.03035	0
OTU180	D_0__Bacteria	D_1__Planctomycetes	D_2__Planctomycetacia	D_3__Planctomycetales	D_4__Planctomycetaceae	D_5__Gemmata		0.000499974	0.000435627	0.000632936	0.00068837	0.000456514	0.000388864	0.000491227	0.000338205	0.000405079	0.000525264	0.000541465	0.000331738	0.000936032	0.000405999	0.000360244	0.00148816	0.00138131	0.00132972	3.67222e-05	0	2.95705e-05	0.000325434	0.000522846	0.000511249	0.000411504	0.000466156	0.000567425	0.00139973	9.79316e-05	0.000100623	0.000157076	7.67128e-05	0.000116691	0.000320042	8.08098e-05	0.000152499	0.192453	0.307239	0.186421	0.250326	0.564024	0.0577325
OTU183	D_0__Bacteria	D_1__Elusimicrobia	D_2__Elusimicrobia	D_3__Lineage IV	D_4__uncultured bacterium	D_5__uncultured bacterium	D_6__uncultured bacterium	0.000191167	7.85557e-05	0.000110927	9.23423e-05	0.000180482	0.000182528	0.000599585	8.85775e-05	1.65338e-05	0.000281127	5.15681e-05	0.000118478	0.000183863	0.000109308	7.66477e-05	0.000112477	0.000180885	8.93096e-05	0.000306018	0.000463754	0.000643158	0.000308745	0.000126883	0.000151784	0.000234899	0.000150391	0.000123273	0.000127557	0.000430419	5.79763e-05	5.14884e-05	0.000317875	0.00011806	5.49552e-05	4.76139e-05	0.000159843	0.456927	0.339221	1.35324	0.785021	0.445801	0.373275
OTU182	D_0__Bacteria	D_1__Chloroflexi	D_2__Caldilineae	D_3__Caldilineales	D_4__Caldilineaceae	D_5__uncultured	D_6__uncultured bacterium	0	0	6.52512e-05	0	0	0	7.22392e-06	0	8.26692e-06	0	3.43787e-05	0	0	0	6.8983e-05	0	0	6.94631e-05	0.00381911	1.69666e-05	2.21779e-05	0	2.17504e-05	0	5.16361e-06	1.14596e-05	2.29943e-05	2.31544e-05	0.000964563	3.76728e-05	0	4.50213e-06	1.98486e-05	3.98273e-05	4.01045e-05	0.00190305	1.73205	0	0.871895	1.73205	1.73205	1.73205
OTU1035	D_0__Bacteria	D_1__Acidobacteria	D_2__Acidobacteria	D_3__Subgroup 6	D_4__uncultured bacterium	D_5__uncultured bacterium	D_6__uncultured bacterium	0	0	0	0	0	0	0	0	0	0	0	0	0	0	0	0	0	0	4.89629e-05	0	0	0	0	0	0	0	0	0	1.22407e-05	0	0	0	0	0	0	2.44815e-05	0	0	0	0	0	0
OTU736	D_0__Bacteria	D_1__Parcubacteria	D_2__uncultured bacterium	D_3__uncultured bacterium	D_4__uncultured bacterium	D_5__uncultured bacterium	D_6__uncultured bacterium	0	0	0	0	0	0	0	0	0	0	0	0	0	0	0	0	0	0	2.44815e-05	5.65553e-06	0	7.51001e-05	0	0	0	0	0	0	2.63093e-05	0	0	0	0	0	0	3.41694e-05	0	0	0	0	0	0
OTU1357	D_0__Bacteria	D_1__Verrucomicrobia	D_2__Verrucomicrobia Incertae Sedis	D_3__Unknown Order	D_4__Unknown Family	D_5__Candidatus Methylacidiphilum	D_6__uncultured bacterium	0	0	0	0	0	0	0	0	0	0	0	0	0	0	0	0	0	0	0	0	1.47852e-05	0	0	0	0	0	0	0	3.69631e-06	0	0	0	0	0	0	7.39262e-06	0	0	0	0	0	0
OTU737	D_0__Bacteria	D_1__Proteobacteria	D_2__Alphaproteobacteria	D_3__Rhodobacterales	D_4__Rhodobacteraceae	D_5__Paracocccus	D_6__uncultured bacterium	0	0	0	0	0	0	7.22392e-06	0	0	0	8.59468e-06	0	0	0	0	0	0	0	0	0	0	0	0	0	2.40797e-06	2.86489e-06	0	0	0	0	0	4.17073e-06	4.96214e-06	0	0	0	0	0	1.73205	1.73205	0	0
OTU1540	D_0__Bacteria	D_1__Proteobacteria	D_2__Alphaproteobacteria	D_3__Rhodospirillales	D_4__I-10	D_5__uncultured bacterium	D_6__uncultured bacterium	0	0	0	0	0	0	0	0	0	0	0	0	0	0	0	0	0	0	2.44815e-05	5.65553e-06	0	0	0	0	0	0	0	0	7.53425e-06	0	0	0	0	0	0	1.16084e-05	0	0	0	0	0	0
OTU1292	D_0__Bacteria	D_1__Acidobacteria	D_2__Acidobacteria	D_3__Subgroup 6	D_4__uncultured bacterium	D_5__uncultured bacterium	D_6__uncultured bacterium	0	0	0	0	0	0	0	0	0	0	0	0	0	0	0	0	0	0	3.06018e-05	0	0	0	0	0	0	0	0	0	7.65045e-06	0	0	0	0	0	0	1.53009e-05	0	0	0	0	0	0
OTU735	D_0__Bacteria	D_1__Proteobacteria	D_2__Gammaproteobacteria	D_3__Pseudomonadales	D_4__Moraxellaceae	D_5__Moraxella	D_6__uncultured bacterium	0	0	0	0	0	2.3808e-05	1.44478e-05	8.0525e-06	0	7.39809e-06	0	0	0	0	0	8.65209e-06	1.64441e-05	0	0	0	0	0	0	7.936e-06	7.50011e-06	2.46603e-06	0	8.3654e-06	0	0	1.37456e-05	7.23974e-06	4.27129e-06	0	8.22581e-06	0	0	1.73205	0.965284	1.73205	0	0.983313
OTU492	D_0__Bacteria	D_1__Chloroflexi	D_2__Anaerolineae	D_3__Anaerolineales	D_4__Anaerolineaceae	D_5__uncultured	D_6__uncultured bacterium	0	0	0	0	6.36997e-05	0	0	5.63675e-05	2.48008e-05	0	8.59468e-06	7.10867e-05	0	0	3.83239e-05	0	0	0	0	0	0	0	0	2.12332e-05	2.70561e-05	2.65605e-05	1.27746e-05	0	0	0	3.6777e-05	2.82514e-05	3.87996e-05	2.21263e-05	0	0	0	1.73205	1.04418	1.4608	1.73205	0
OTU984	D_0__Bacteria	D_1__Bacteroidetes	D_2__Sphingobacteriia	D_3__Sphingobacteriales	D_4__Chitinophagaceae	D_5__uncultured	D_6__uncultured bacterium	0	0	0	0	0	0	0	0	0	0	0	0	0	0	0	0	8.22206e-06	4.96165e-05	0	0	0	0	0	0	0	0	0	1.92795e-05	0	0	0	0	0	0	2.65923e-05	0	0	0	0	0	0	1.3793
OTU828	D_0__Bacteria	D_1__Chlorobi	D_2__Ignavibacteria	D_3__Ignavibacteriales	D_4__SR-FBR-L83	D_5__uncultured bacterium	D_6__uncultured bacterium	0	0	0	0	0	0	0	0	8.26692e-06	0	0	0	0	0	0	6.05646e-05	2.46662e-05	0	0	0	0	0	0	0	2.75564e-06	0	0	2.84103e-05	0	0	0	4.77291e-06	0	0	3.04554e-05	0	0	0	1.73205	0	0	1.07199
OTU829	D_0__Bacteria	D_1__TA06	D_2__uncultured candidate division AC1 bacterium	D_3__uncultured candidate division AC1 bacterium	D_4__uncultured candidate division AC1 bacterium	D_5__uncultured candidate division AC1 bacterium	D_6__uncultured candidate division AC1 bacterium	2.94103e-05	7.14143e-06	0	8.39475e-06	0	0	0	0	0	1.47962e-05	0	0	0	0	0	0	0	0	7.95647e-05	1.13111e-05	0	2.50334e-05	1.21839e-05	2.79825e-06	0	4.93206e-06	0	0	2.89773e-05	1.53398e-05	4.84671e-06	0	8.54258e-06	0	0	3.5244e-05	1.25903	1.73205	0	1.73205	0	0
OTU980	D_0__Bacteria	D_1__Proteobacteria	D_2__Deltaproteobacteria	D_3__Myxococcales	D_4__Haliangiaceae	D_5__Haliangium	D_6__uncultured bacterium	0	0	0	0	0	0	0	0	0	0	0	0	0	0	0	0	0	0	3.06018e-05	5.65553e-06	0	0	0	0	0	0	0	0	9.06434e-06	0	0	0	0	0	0	1.46037e-05	0	0	0	0	0	0
OTU822	D_0__Bacteria	D_1__Proteobacteria	D_2__Alphaproteobacteria	D_3__Rhodospirillales	D_4__JG37-AG-20	D_5__uncultured bacterium	D_6__uncultured bacterium	0	0	0	0	0	0	0	0	0	0	0	0	0	0	0	0	0	0	4.28425e-05	5.65553e-06	7.39262e-06	0	0	0	0	0	0	0	1.39727e-05	0	0	0	0	0	0	1.95036e-05	0	0	0	0	0	0
OTU823	D_0__Bacteria	D_1__Acidobacteria	D_2__Acidobacteria	D_3__Subgroup 6	D_4__uncultured bacterium	D_5__uncultured bacterium	D_6__uncultured bacterium	0	0	0	0	0	0	0	0	0	0	0	0	0	0	0	0	0	0	5.50833e-05	0	7.39262e-06	0	0	0	0	0	0	0	1.5619e-05	0	0	0	0	0	0	2.65393e-05	0	0	0	0	0	0
OTU820	D_0__Bacteria	D_1__Acidobacteria	D_2__Acidobacteria	D_3__Subgroup 2	D_4__uncultured bacterium	D_5__uncultured bacterium	D_6__uncultured bacterium	0	0	0	0	0	0	0	0	0	0	0	0	0	0	0	0	0	0	1.83611e-05	0	2.95705e-05	2.50334e-05	0	0	0	0	0	0	1.82412e-05	0	0	0	0	0	0	1.30031e-05	0	0	0	0	0	0
OTU895	D_0__Bacteria	D_1__Proteobacteria	D_2__Deltaproteobacteria	D_3__Myxococcales	D_4__mle1-27	D_5__uncultured delta proteobacterium	D_6__uncultured delta proteobacterium	0	0	0	0	0	0	0	0	0	0	0	0	0	0	0	0	0	0	4.28425e-05	2.82777e-05	0	0	0	0	0	0	0	0	1.77801e-05	0	0	0	0	0	0	2.13744e-05	0	0	0	0	0	0
OTU1796	D_0__Bacteria	D_1__Chloroflexi	D_2__Anaerolineae	D_3__Anaerolineales	D_4__Anaerolineaceae	D_5__uncultured	D_6__uncultured bacterium	0	0	0	0	0	0	0	0	0	0	0	0	0	0	0	0	8.22206e-06	1.98466e-05	0	0	0	0	0	0	0	0	0	9.35622e-06	0	0	0	0	0	0	9.97178e-06	0	0	0	0	0	0	1.06579
OTU279	D_0__Bacteria	D_1__Aquificae	D_2__Aquificae	D_3__Aquificales	D_4__Aquificaceae	D_5__Thermocrinis		0.000389686	0.000121404	4.56758e-05	0.000503685	3.18498e-05	1.5872e-05	7.94631e-05	4.02625e-05	1.65338e-05	0.000295924	4.29734e-05	7.89852e-06	0.000175506	3.12307e-05	3.83239e-05	8.65209e-06	8.22206e-06	2.97699e-05	0.00513498	0.00113676	0.00139721	0.00155207	0.000185589	0.000183802	4.54198e-05	0.000115599	8.16869e-05	1.5548e-05	0.00230526	0.000180764	0.000277142	3.17801e-05	0.000157148	8.13271e-05	1.23184e-05	0.00189425	0.974001	1.50783	0.699696	1.35943	0.995596	0.79228
OTU1291	D_0__Bacteria	D_1__Verrucomicrobia	D_2__OPB35 soil group	D_3__uncultured bacterium	D_4__uncultured bacterium	D_5__uncultured bacterium	D_6__uncultured bacterium	0	0	0	0	0	0	0	0	0	0	0	0	0	0	0	0	0	0	1.83611e-05	0	0	0	0	0	0	0	0	0	4.59027e-06	0	0	0	0	0	0	9.18054e-06	0	0	0	0	0	0
OTU1066	D_0__Bacteria	D_1__Synergistetes	D_2__Synergistia	D_3__Synergistales	D_4__Synergistaceae	D_5__uncultured	D_6__uncultured bacterium	0	0	0	0	0	0	0	0	0	0	0	0	0	0	0	0	0	0	1.83611e-05	0	7.39262e-06	0	0	0	0	0	0	0	6.43843e-06	0	0	0	0	0	0	8.67884e-06	0	0	0	0	0	0
OTU1067	D_0__Bacteria	D_1__Proteobacteria	D_2__Deltaproteobacteria	D_3__Oligoflexales	D_4__uncultured bacterium	D_5__uncultured bacterium	D_6__uncultured bacterium	0	0	0	0	0	0	0	0	0	0	0	0	0	0	0	0	0	0	3.06018e-05	0	0	0	0	0	0	0	0	0	7.65045e-06	0	0	0	0	0	0	1.53009e-05	0	0	0	0	0	0
OTU1943	D_0__Bacteria	D_1__Firmicutes	D_2__Bacilli	D_3__Bacillales	D_4__Paenibacillaceae	D_5__Paenibacillus	D_6__uncultured bacterium	0	0	0	0	0	0	0	0	0	0	0	0	0	0	0	0	4.11103e-05	0	0	0	0	0	0	0	0	0	0	1.37034e-05	0	0	0	0	0	0	2.3735e-05	0	0	0	0	0	0	1.73205
OTU611	D_0__Bacteria	D_1__Verrucomicrobia	D_2__Spartobacteria	D_3__Chthoniobacterales	D_4__FukuN18 freshwater group	D_5__uncultured bacterium	D_6__uncultured bacterium	0	0	0	0	0	0	0	0	8.26692e-06	0	0	0	0	0	0	0	0	0	9.79258e-05	1.69666e-05	0	0	0	0	2.75564e-06	0	0	0	2.87231e-05	0	0	4.77291e-06	0	0	0	4.68233e-05	0	0	1.73205	0	0	0
OTU1503	D_0__Bacteria	D_1__Proteobacteria	D_2__Alphaproteobacteria	D_3__Rhizobiales	D_4__Hyphomicrobiaceae	D_5__uncultured	D_6__uncultured bacterium	0	0	0	0	0	0	0	0	0	0	0	0	0	0	0	0	0	0	1.83611e-05	0	0	8.34446e-06	0	0	0	0	0	0	6.67639e-06	0	0	0	0	0	0	8.72665e-06	0	0	0	0	0	0
OTU1501	D_0__Bacteria	D_1__Gemmatimonadetes	D_2__Gemmatimonadetes	D_3__Gemmatimonadales	D_4__Gemmatimonadaceae	D_5__uncultured	D_6__uncultured bacterium	0	0	0	0	0	0	0	0	0	0	0	0	0	0	0	0	0	0	1.83611e-05	0	0	0	0	0	0	0	0	0	4.59027e-06	0	0	0	0	0	0	9.18054e-06	0	0	0	0	0	0
OTU1507	D_0__Bacteria	D_1__Aerophobetes	D_2__uncultured bacterium	D_3__uncultured bacterium	D_4__uncultured bacterium	D_5__uncultured bacterium	D_6__uncultured bacterium	0	0	0	0	0	0	0	0	0	0	0	0	0	0	0	0	0	0	1.83611e-05	0	0	0	0	0	0	0	0	0	4.59027e-06	0	0	0	0	0	0	9.18054e-06	0	0	0	0	0	0
OTU1506	D_0__Bacteria	D_1__Proteobacteria	D_2__Betaproteobacteria	D_3__Burkholderiales	D_4__Comamonadaceae	D_5__Inhella	D_6__uncultured bacterium	0	0	0	0	0	0	0	0	0	0	0	0	0	0	0	0	0	0	3.06018e-05	0	0	0	0	0	0	0	0	0	7.65045e-06	0	0	0	0	0	0	1.53009e-05	0	0	0	0	0	0
OTU1504	D_0__Bacteria	D_1__Nitrospirae	D_2__Nitrospira	D_3__Nitrospirales	D_4__Nitrospiraceae	D_5__Leptospirillum	D_6__uncultured bacterium	0	0	0	0	0	0	0	0	0	0	0	0	0	0	0	0	0	0	1.22407e-05	1.13111e-05	7.39262e-06	0	0	0	0	0	0	0	7.7361e-06	0	0	0	0	0	0	5.56888e-06	0	0	0	0	0	0
OTU1261	D_0__Bacteria	D_1__Firmicutes	D_2__Bacilli	D_3__Lactobacillales	D_4__Carnobacteriaceae	D_5__Granulicatella	D_6__uncultured bacterium	0	0	0	0	0	0	0	0	0	0	0	0	3.34297e-05	0	0	0	0	0	0	0	0	0	0	0	0	0	1.11432e-05	0	0	0	0	0	0	1.93007e-05	0	0	0	0	0	0	1.73205	0
OTU1916	D_0__Bacteria	D_1__Proteobacteria	D_2__Betaproteobacteria	D_3__Nitrosomonadales	D_4__Gallionellaceae	D_5__uncultured	D_6__uncultured beta proteobacterium	0	0	0	0	0	0	0	0	0	0	0	0	0	0	0	0	0	0	0	1.13111e-05	0	0	0	0	0	0	0	0	2.82777e-06	0	0	0	0	0	0	5.65553e-06	0	0	0	0	0	0
OTU1468	D_0__Bacteria	D_1__Actinobacteria	D_2__Actinobacteria	D_3__Micrococcales	D_4__Dermabacteraceae	D_5__Dermabacter	D_6__uncultured bacterium	0	0	0	0	0	0	0	0	0	0	0	2.36956e-05	0	0	0	0	0	0	0	0	0	0	0	0	0	7.89852e-06	0	0	0	0	0	0	1.36806e-05	0	0	0	0	0	0	1.73205	0	0
OTU523	D_0__Bacteria	D_1__Proteobacteria	D_2__Alphaproteobacteria	D_3__Rhizobiales	D_4__Hyphomicrobiaceae	D_5__Hyphomicrobium		0	0	0	8.39475e-06	2.12332e-05	0	0	0	0	0	8.59468e-06	1.5797e-05	0	1.56154e-05	0	0.000103825	4.11103e-05	0	0	0	0	0	0	9.87599e-06	0	8.13057e-06	5.20512e-06	4.83118e-05	0	0	1.06938e-05	0	7.90874e-06	9.01553e-06	5.22858e-05	0	0	1.08281	0	0.972716	1.73205	1.08226
OTU522	D_0__Bacteria	D_1__Hydrogenedentes	D_2__uncultured bacterium	D_3__uncultured bacterium	D_4__uncultured bacterium	D_5__uncultured bacterium	D_6__uncultured bacterium	0	0	0	0	0	0	0	0	0	0	0	0	0	0	0	0	0	0	0.000128528	2.82777e-05	0	0	0	0	0	0	0	0	3.92013e-05	0	0	0	0	0	0	6.10246e-05	0	0	0	0	0	0
OTU521	D_0__Bacteria	D_1__Acidobacteria	D_2__Acidobacteria	D_3__Subgroup 6	D_4__uncultured Acidobacteria bacterium	D_5__uncultured Acidobacteria bacterium	D_6__uncultured Acidobacteria bacterium	7.35256e-06	0	0	0	0	0	0	0	0	0	0	0	0	7.80768e-06	3.06591e-05	6.05646e-05	1.64441e-05	9.92329e-05	0	0	0	0	2.45085e-06	0	0	0	1.28223e-05	5.87472e-05	0	4.245e-06	0	0	0	1.59328e-05	4.14243e-05	0	1.73205	0	0	0	1.24259	0.705128
OTU520	D_0__Bacteria	D_1__Bacteroidetes	D_2__Sphingobacteriia	D_3__Sphingobacteriales	D_4__env.OPS 17	D_5__uncultured bacterium	D_6__uncultured bacterium	0	0	0	0	0	0	0	0	0	0	0	0	0	0	0	0	0	0	0.00016525	5.65553e-06	0	0	0	0	0	0	0	0	4.27263e-05	0	0	0	0	0	0	8.17258e-05	0	0	0	0	0	0
OTU526	D_0__Bacteria	D_1__Acidobacteria	D_2__Acidobacteria	D_3__Subgroup 3	D_4__Unknown Family	D_5__Bryobacter	D_6__uncultured bacterium	0	0	0	0	0	0	0	0	0	0	0	5.52896e-05	0	0	0	0	6.57765e-05	0	0	0	0	0	0	0	0	1.84299e-05	0	2.19255e-05	0	0	0	0	3.19215e-05	0	3.79761e-05	0	0	0	0	1.73205	0	1.73205
OTU525	D_0__Bacteria	D_1__Chloroflexi	D_2__Thermomicrobia	D_3__Thermomicrobiales	D_4__Thermomicrobiaceae	D_5__Thermomicrobium	D_6__uncultured bacterium	3.67628e-05	7.14143e-06	6.52512e-06	7.55528e-05	2.12332e-05	1.5872e-05	7.22392e-06	8.0525e-06	1.65338e-05	3.69905e-05	8.59468e-06	7.89852e-06	8.35743e-06	0	7.66477e-06	3.46084e-05	4.11103e-05	1.98466e-05	2.44815e-05	1.13111e-05	2.21779e-05	0	1.68098e-05	3.75527e-05	1.06034e-05	1.78279e-05	5.34073e-06	3.18551e-05	1.44926e-05	1.72826e-05	3.30181e-05	5.15258e-06	1.65989e-05	4.63816e-06	1.0896e-05	1.12398e-05	1.02813	0.879247	0.485935	0.931065	0.86845	0.342048
OTU98	D_0__Bacteria	D_1__Bacteroidetes	D_2__Flavobacteriia	D_3__Flavobacteriales	D_4__Schleiferiaceae	D_5__Schleiferia	D_6__uncultured Schleiferia sp.	0	0	0	0	0	7.936e-06	0	0	8.26692e-06	0	0	0	0	1.56154e-05	0	6.92167e-05	6.57765e-05	0	0	0.00145913	0.00789532	0.00887016	0	2.64533e-06	2.75564e-06	0	5.20512e-06	4.49977e-05	0.00455615	0	4.58185e-06	4.77291e-06	0	9.01553e-06	3.90071e-05	0.00447626	0	1.73205	1.73205	0	1.73205	0.866869
OTU99	D_0__Bacteria	D_1__Acidobacteria	D_2__Acidobacteria	D_3__Subgroup 3	D_4__AKIW659			0.000757314	0.00133545	0.00086784	8.39475e-05	0.000806863	0.00195226	0.000353972	0.00083746	0.000942429	0.00196049	0.00315425	0.00216419	0.00164641	0.00327142	0.00249872	8.65209e-05	0.000139775	0	0	0	0	0	0.000986867	0.000947689	0.000711287	0.00242631	0.00247218	7.5432e-05	0	0.000306896	0.000942082	0.000313863	0.000638586	0.000812827	7.05442e-05	0	0.31098	0.994084	0.441261	0.263192	0.328789	0.935203
OTU94	D_0__Bacteria	D_1__Chloroflexi	D_2__Anaerolineae	D_3__Anaerolineales	D_4__Anaerolineaceae	D_5__uncultured	D_6__uncultured Chloroflexi bacterium	0.00174991	0.00128546	0.00167043	0.000998976	0.00326992	0.00108723	0.00134365	0.00151387	0.00171952	0.000569653	0.000911036	0.00300144	0.00287496	0.0025375	0.000666835	0	0	0	0	0	6.65336e-05	3.33778e-05	0.0015686	0.00178538	0.00152568	0.00149404	0.00202643	0	2.49779e-05	0.000248407	0.00128641	0.000188213	0.00131655	0.00118947	0	3.18602e-05	0.158363	0.720525	0.123364	0.881203	0.586979	0
OTU95	D_0__Bacteria	D_1__Chloroflexi	D_2__uncultured	D_3__uncultured bacterium	D_4__uncultured bacterium	D_5__uncultured bacterium	D_6__uncultured bacterium	0.002294	0.00184963	0.00190533	0.00250164	0.00144386	0.00118246	0.00182765	0.0015944	0.000777091	0.00145003	0.00110012	0.00135855	0.00144584	0.000991576	0.000812466	0.000458561	0.000361771	0.000208389	0	5.65553e-06	0	8.34446e-06	0.00201632	0.00170932	0.00139971	0.0013029	0.00108329	0.000342907	3.5e-06	0.000242084	0.000698503	0.000551675	0.00018147	0.000326494	0.000126148	4.18788e-06	0.120062	0.408644	0.394135	0.139282	0.30139	0.367879
OTU96	D_0__Bacteria	D_1__Thermotogae	D_2__Thermotogae	D_3__Thermotogales	D_4__Thermotogaceae	D_5__Fervidobacterium		0.00469829	0.00172823	0.000756913	0.00172092	0.00075378	0.00149197	0.00163983	0.000458993	0.000405079	0.00398017	0.000352382	0.000789852	0.00179685	0.00126484	0.00016096	3.46084e-05	0	0	0.000146889	0.00570078	0.00516005	0.00151869	0.00239448	0.00132222	0.000834634	0.00170747	0.00107422	1.15361e-05	0.0031316	0.00205342	0.000505423	0.000697841	0.00198034	0.000834437	1.99811e-05	0.00272184	0.857565	0.382252	0.836104	1.15981	0.776786	1.73205
OTU90	D_0__Bacteria	D_1__Chloroflexi	D_2__Anaerolineae	D_3__Anaerolineales	D_4__Anaerolineaceae	D_5__uncultured	D_6__uncultured prokaryote	8.82308e-05	7.14143e-05	7.83014e-05	0.000235053	0.000212332	5.5552e-05	0.000137254	2.41575e-05	0.000239741	0.000332914	0.00014611	0.000181666	0.000635165	0.000351346	0.000260602	0.000294171	0.000304216	0.000238159	0.000624277	0.0032689	0.00146374	0.00388017	7.93155e-05	0.000167646	0.000133718	0.00022023	0.000415704	0.000278849	0.00230927	8.45397e-06	9.77385e-05	0.000107835	9.91936e-05	0.000195399	3.55945e-05	0.00152127	0.106587	0.583006	0.806439	0.450409	0.470043	0.127648
OTU92	D_0__Bacteria	D_1__Proteobacteria	D_2__Deltaproteobacteria	D_3__Desulfarculales	D_4__Desulfarculaceae	D_5__uncultured	D_6__uncultured bacterium	0.00147787	0.00205673	0.00327561	0.00154463	0.0027497	0.00327757	0.000462331	0.00224665	0.00381105	0.00150181	0.0030683	0.00273289	0.00125361	0.00163181	0.00301226	0.000250911	0.000493324	0.000406855	0.000189731	1.69666e-05	2.95705e-05	7.51001e-05	0.00227007	0.00252397	0.00217334	0.00243433	0.00196589	0.000383696	7.78421e-05	0.000917662	0.000888247	0.00167556	0.000824817	0.000925697	0.000122855	7.8661e-05	0.404244	0.351925	0.770961	0.338827	0.470879	0.320187
OTU93	D_0__Bacteria	D_1__Chloroflexi	D_2__Anaerolineae	D_3__Anaerolineales	D_4__Anaerolineaceae	D_5__uncultured	D_6__uncultured bacterium	0.0077349	0.00334933	0.000437183	0.00644717	0.000573297	0.00035712	0.000679048	0.000716673	0.000148805	0.00375823	0.000498492	0.000150072	0.00127869	0.000351346	0.000237608	0.000484517	0.000978425	0.000535858	0.00691601	0.000356299	0.000428772	0.0001502	0.00384047	0.0024592	0.000514842	0.00146893	0.000622547	0.000666267	0.00196282	0.00367356	0.00345538	0.000317555	0.00199023	0.000571073	0.000271553	0.00330423	0.95654	1.40508	0.616802	1.35488	0.917317	0.407574
OTU318	D_0__Bacteria	D_1__Actinobacteria	D_2__Thermoleophilia	D_3__Gaiellales	D_4__Gaiellaceae	D_5__Gaiella	D_6__uncultured bacterium	7.35256e-05	8.56971e-05	3.26256e-05	5.87633e-05	6.36997e-05	5.5552e-05	7.22392e-06	3.221e-05	0.000148805	4.43885e-05	0.000103136	9.47822e-05	3.34297e-05	2.3423e-05	7.66477e-06	2.59563e-05	2.46662e-05	2.97699e-05	6.12036e-06	1.69666e-05	0	0	6.39494e-05	5.93383e-05	6.27462e-05	8.0769e-05	2.15058e-05	2.67974e-05	5.77174e-06	2.78015e-05	4.10415e-06	7.55686e-05	3.17821e-05	1.2989e-05	2.65379e-06	8.00151e-06	0.434742	0.0691653	1.20435	0.393493	0.603977	0.0990315
OTU319	D_0__Bacteria	D_1__Firmicutes	D_2__Bacilli	D_3__Bacillales	D_4__Paenibacillaceae	D_5__Paenibacillus	D_6__Paenibacillus popilliae	7.35256e-06	3.57071e-05	6.52512e-06	3.3579e-05	0	2.3808e-05	5.05674e-05	0	0	7.39809e-06	2.5784e-05	5.52896e-05	8.35743e-06	7.80768e-06	3.83239e-05	7.78688e-05	5.75544e-05	0.000605321	0	0	0	0	1.65283e-05	1.9129e-05	1.68558e-05	2.94906e-05	1.8163e-05	0.000246915	0	1.66145e-05	1.72716e-05	2.91951e-05	2.416e-05	1.7462e-05	0.000310555	0	1.00522	0.9029	1.73205	0.819243	0.961405	1.25774
OTU1940	D_0__Bacteria	D_1__Proteobacteria	D_2__Alphaproteobacteria	D_3__Rhodospirillales	D_4__Acetobacteraceae	D_5__uncultured		0	0	0	0	0	0	0	0	0	0	0	0	0	0	0	0	1.64441e-05	1.98466e-05	0	0	0	0	0	0	0	0	0	1.20969e-05	0	0	0	0	0	0	1.06135e-05	0	0	0	0	0	0	0.87737
OTU1946	D_0__Bacteria	D_1__Proteobacteria	D_2__Alphaproteobacteria	D_3__DB1-14				0	0	0	0	0	0	0	0	0	0	0	0	0	0	0	0	0	0	1.22407e-05	0	0	0	0	0	0	0	0	0	3.06018e-06	0	0	0	0	0	0	6.12036e-06	0	0	0	0	0	0
OTU1945	D_0__Bacteria	D_1__Actinobacteria	D_2__Actinobacteria	D_3__Corynebacteriales	D_4__Corynebacteriaceae	D_5__Corynebacterium 1	D_6__uncultured bacterium	1.47051e-05	0	0	0	0	0	0	0	0	0	0	0	0	0	0	0	0	0	0	0	0	0	4.90171e-06	0	0	0	0	0	0	8.49001e-06	0	0	0	0	0	0	1.73205	0	0	0	0	0
OTU310	D_0__Bacteria	D_1__Proteobacteria	D_2__Betaproteobacteria	D_3__Neisseriales	D_4__Neisseriaceae	D_5__Vogesella		0	0	0	0	0	0	0	0	0	0	0	0	0	0	0	0	0	0	0.000899693	0	0	0	0	0	0	0	0	0	0.000224923	0	0	0	0	0	0	0.000449847	0	0	0	0	0	0
OTU311	D_0__Bacteria	D_1__Thermotogae	D_2__Thermotogae	D_3__Thermotogales	D_4__Thermotogaceae	D_5__GAL15	D_6__uncultured bacterium	0	0	1.30502e-05	8.39475e-06	0.000138016	3.968e-05	2.16718e-05	0	8.26692e-06	1.47962e-05	0	1.5797e-05	5.01446e-05	0	7.66477e-06	0	6.57765e-05	9.92329e-06	7.34444e-05	2.82777e-05	3.69631e-05	0.000108478	4.35008e-06	6.20302e-05	9.97956e-06	1.01977e-05	1.92698e-05	2.52333e-05	6.17908e-05	7.53455e-06	6.76392e-05	1.09369e-05	8.84567e-06	2.70116e-05	3.54603e-05	3.67652e-05	1.73205	1.09042	1.09593	0.867415	1.40176	1.4053
OTU312	D_0__Bacteria	D_1__Thermotogae	D_2__Thermotogae	D_3__Thermotogales	D_4__Thermotogaceae	D_5__EM3	D_6__uncultured bacterium	0	0	0	0	0	0	0	0	0	0	0	7.89852e-06	4.17872e-05	0	0	9.5173e-05	2.46662e-05	5.95398e-05	3.67222e-05	2.82777e-05	1.47852e-05	4.17223e-05	0	0	0	2.63284e-06	1.39291e-05	5.9793e-05	3.03768e-05	0	0	0	4.56021e-06	2.41258e-05	3.52541e-05	1.17826e-05	0	0	0	1.73205	1.73205	0.589602
OTU313	D_0__Bacteria	D_1__Proteobacteria	D_2__Alphaproteobacteria	D_3__Sphingomonadales	D_4__Sphingomonadaceae	D_5__uncultured		0	0	0	0	8.49329e-05	7.936e-06	0	1.6105e-05	2.48008e-05	0	0	0.000679273	0	2.3423e-05	0	4.32605e-05	1.64441e-05	0.000258006	0	0	0	0	0	3.09563e-05	1.36353e-05	0.000226424	7.80768e-06	0.000105903	0	0	4.69132e-05	1.25835e-05	0.000392178	1.35233e-05	0.000132405	0	0	1.51547	0.922864	1.73205	1.73205	1.25024
OTU314	D_0__Bacteria	D_1__Firmicutes	D_2__Bacilli	D_3__Bacillales	D_4__Bacillaceae	D_5__Fictibacillus		7.35256e-06	3.57071e-05	0	0	0	0.000222208	0	0	9.09361e-05	7.39809e-06	0	3.15941e-05	0.000225651	7.80768e-06	0	0.000328779	0.000180885	0	1.22407e-05	0	1.47852e-05	8.34446e-06	1.43532e-05	7.40694e-05	3.0312e-05	1.29974e-05	7.78194e-05	0.000169888	8.84261e-06	1.88549e-05	0.000128292	5.2502e-05	1.65245e-05	0.000128085	0.000164665	6.46277e-06	1.31363	1.73205	1.73205	1.27137	1.64593	0.969257
OTU315	D_0__Bacteria	D_1__Actinobacteria	D_2__Acidimicrobiia	D_3__Acidimicrobiales	D_4__Acidimicrobiaceae	D_5__uncultured	D_6__uncultured bacterium	0	2.85657e-05	6.52512e-06	0	3.18498e-05	0	0	8.0525e-06	4.13346e-05	0	8.59468e-06	0.000513404	0	1.56154e-05	6.8983e-05	2.59563e-05	4.93324e-05	0.000148849	0	0	0	0	1.16969e-05	1.06166e-05	1.64624e-05	0.000173999	2.81994e-05	7.47127e-05	0	1.49687e-05	1.83885e-05	2.19131e-05	0.000293964	3.61722e-05	6.52595e-05	0	1.27971	1.73205	1.3311	1.68945	1.28273	0.873473
OTU316	D_0__Bacteria	D_1__Actinobacteria	D_2__Acidimicrobiia	D_3__Acidimicrobiales	D_4__uncultured	D_5__uncultured bacterium	D_6__uncultured bacterium	7.35256e-05	0.000114263	0.000104402	0.00017629	0.000191099	0.00023808	2.16718e-05	0.000112735	0.000256275	4.43885e-05	0.000206272	0.000331738	0.000158791	2.3423e-05	9.19773e-05	0	0	0	0	0	0	0	9.73968e-05	0.000201823	0.000130227	0.000194133	9.13972e-05	0	0	2.12529e-05	3.22608e-05	0.000118276	0.000144059	6.76859e-05	0	0	0.218209	0.159847	0.908225	0.742063	0.740569	0
OTU317	D_0__Bacteria	D_1__TA06	D_2__uncultured bacterium	D_3__uncultured bacterium	D_4__uncultured bacterium	D_5__uncultured bacterium	D_6__uncultured bacterium	0	0	0	0	0	0	0	0	0	0	0	0	0	0	0	0	0	0	0.000716082	5.08998e-05	4.43557e-05	0	0	0	0	0	0	0	0.000202835	0	0	0	0	0	0	0.000342912	0	0	0	0	0	0
OTU1218	D_0__Bacteria	D_1__Thermotogae	D_2__Thermotogae	D_3__Thermotogales	D_4__Thermotogaceae	D_5__EM3	D_6__uncultured bacterium	0	0	0	0	0	0	0	0	0	0	0	0	0	0	0	0	0	0	0	0	1.47852e-05	0	0	0	0	0	0	0	3.69631e-06	0	0	0	0	0	0	7.39262e-06	0	0	0	0	0	0
OTU1585	D_0__Bacteria	D_1__Proteobacteria	D_2__Alphaproteobacteria	D_3__Rhodospirillales	D_4__Rhodospirillaceae	D_5__uncultured	D_6__uncultured bacterium	0	0	0	0	0	0	0	0	0	0	0	0	0	0	0	0	0	0	2.44815e-05	0	0	0	0	0	0	0	0	0	6.12036e-06	0	0	0	0	0	0	1.22407e-05	0	0	0	0	0	0
OTU417	D_0__Bacteria	D_1__Spirochaetae	D_2__Spirochaetes	D_3__Spirochaetales	D_4__PL-11B10	D_5__uncultured bacterium	D_6__uncultured bacterium	0	0	0	0	0	0	0	0	0	0	0	0	0	0	0	0	0	0	0.000189731	2.26221e-05	8.87115e-05	7.51001e-05	0	0	0	0	0	0	9.40412e-05	0	0	0	0	0	0	6.98676e-05	0	0	0	0	0	0
OTU416	D_0__Bacteria	D_1__Chlorobi	D_2__Ignavibacteria	D_3__Ignavibacteriales	D_4__BSV26	D_5__uncultured bacterium	D_6__uncultured bacterium	0	0	0	0	0	0	0	0	0	7.39809e-06	0	7.89852e-06	8.35743e-06	0	1.53295e-05	0	0	0	0.000159129	5.65553e-06	1.47852e-05	0	0	0	0	5.09887e-06	7.89566e-06	0	4.48926e-05	0	0	0	4.42283e-06	7.6752e-06	0	7.64011e-05	0	0	0	0.867415	0.972078	0
OTU415	D_0__Bacteria	D_1__Proteobacteria	D_2__Deltaproteobacteria	D_3__DTB120	D_4__uncultured delta proteobacterium	D_5__uncultured delta proteobacterium	D_6__uncultured delta proteobacterium	0	0	0	0	0	0	0	0	0	0	0	0	0	0	0	0	0	0	0.000416185	3.95887e-05	0	8.34446e-06	0	0	0	0	0	0	0.000116029	0	0	0	0	0	0	0.000200828	0	0	0	0	0	0
OTU414	D_0__Bacteria	D_1__Chlorobi	D_2__Ignavibacteria	D_3__Ignavibacteriales	D_4__SR-FBR-L83	D_5__uncultured bacterium	D_6__uncultured bacterium	3.67628e-05	2.85657e-05	1.95753e-05	1.67895e-05	1.06166e-05	3.968e-05	2.16718e-05	4.02625e-05	0	4.43885e-05	3.43787e-05	0.000323839	3.34297e-05	8.58845e-05	0	0	0	0	0	5.65553e-06	0	0	2.83013e-05	2.2362e-05	2.06448e-05	0.000134202	3.97714e-05	0	1.41388e-06	8.59678e-06	1.53121e-05	2.01509e-05	0.000164307	4.3292e-05	0	2.82777e-06	0.303759	0.684736	0.976078	1.22432	1.08852	0
OTU413	D_0__Bacteria	D_1__Proteobacteria	D_2__Gammaproteobacteria	D_3__Chromatiales	D_4__Ectothiorhodospiraceae	D_5__Acidiferrobacter	D_6__uncultured proteobacterium	0	0	1.95753e-05	0	0	0	0	0	2.48008e-05	0	0	1.5797e-05	0	0	0	0	1.64441e-05	0	5.50833e-05	0	1.47852e-05	0	6.52512e-06	0	8.26692e-06	5.26568e-06	0	5.48137e-06	1.74671e-05	1.13018e-05	0	1.43187e-05	9.12043e-06	0	9.49402e-06	2.6028e-05	1.73205	0	1.73205	1.73205	0	1.73205
OTU412	D_0__Bacteria	D_1__Armatimonadetes	D_2__uncultured bacterium	D_3__uncultured bacterium	D_4__uncultured bacterium	D_5__uncultured bacterium	D_6__uncultured bacterium	7.35256e-06	7.14143e-06	1.30502e-05	0	4.24665e-05	2.3808e-05	0	0	8.26692e-06	1.47962e-05	0	0	2.50723e-05	0	0	0	8.22206e-06	0	6.12036e-06	0	0	0	9.18141e-06	2.20915e-05	2.75564e-06	4.93206e-06	8.35743e-06	2.74069e-06	1.53009e-06	3.35216e-06	2.12852e-05	4.77291e-06	8.54258e-06	1.44755e-05	4.74701e-06	3.06018e-06	0.365103	0.963502	1.73205	1.73205	1.73205	1.73205
OTU411	D_0__Bacteria	D_1__Firmicutes	D_2__Clostridia	D_3__Clostridiales	D_4__Clostridiaceae 4	D_5__Thermotalea	D_6__uncultured bacterium	2.94103e-05	1.42829e-05	0	8.39475e-05	1.06166e-05	7.936e-06	2.16718e-05	4.8315e-05	2.48008e-05	7.39809e-05	8.59468e-06	0	0	0	2.29943e-05	6.05646e-05	9.86647e-05	4.96165e-05	0	0	0	0	1.45644e-05	3.41667e-05	3.15958e-05	2.75252e-05	7.66477e-06	6.96153e-05	0	1.47071e-05	4.31323e-05	1.45635e-05	4.04607e-05	1.32758e-05	2.57462e-05	0	1.0098	1.26241	0.460931	1.46995	1.73205	0.369836
OTU805	D_0__Bacteria	D_1__Proteobacteria	D_2__Betaproteobacteria	D_3__Rhodocyclales	D_4__Rhodocyclaceae	D_5__Azospira	D_6__uncultured bacterium	0	0	0	0	0	0	0	0	0	0	0	0	0	1.56154e-05	0	0	0	0	0	0	0	5.84112e-05	0	0	0	0	5.20512e-06	0	1.46028e-05	0	0	0	0	9.01553e-06	0	2.92056e-05	0	0	0	0	1.73205	0
OTU1217	D_0__Bacteria	D_1__Firmicutes	D_2__Bacilli	D_3__Bacillales	D_4__Bacillaceae	D_5__Bacillus		0	0	0	8.39475e-06	0	1.5872e-05	7.22392e-06	0	0.000173605	7.39809e-06	1.71894e-05	1.5797e-05	0.000183863	2.3423e-05	3.06591e-05	0.000406648	0.000221996	0	0	0	0	0	0	8.08892e-06	6.02764e-05	1.34615e-05	7.93152e-05	0.000209548	0	0	7.94042e-06	9.82122e-05	5.29701e-06	9.06137e-05	0.00020361	0	0	0.981642	1.62936	0.393493	1.14245	0.971662
OTU795	D_0__Bacteria	D_1__Firmicutes	D_2__Clostridia	D_3__Clostridiales	D_4__Clostridiaceae 1	D_5__Fervidicella		0	7.14143e-06	0	0	0	0	0	1.6105e-05	0	0	0	0	6.68594e-05	0	0	0	0	0	0	0	0	0	2.38048e-06	0	5.36833e-06	0	2.22865e-05	0	0	4.12311e-06	0	9.29823e-06	0	3.86013e-05	0	0	1.73205	0	1.73205	0	1.73205	0
OTU796	D_0__Bacteria	D_1__Firmicutes	D_2__Clostridia	D_3__Clostridiales	D_4__Family XVII	D_5__uncultured	D_6__uncultured bacterium	0	0	0	0	0	0	0	0	0	0	0	0	0	0	0	0	0	0	0.000104046	5.65553e-06	0	0	0	0	0	0	0	0	2.74254e-05	0	0	0	0	0	0	5.115e-05	0	0	0	0	0	0
OTU991	D_0__Bacteria	D_1__Chloroflexi	D_2__Thermoflexia	D_3__Thermoflexales	D_4__Thermoflexaceae	D_5__Thermoflexus		1.47051e-05	0	0	0	0	0	0	0	0	0	0	0	0	0	0	0	0	0	3.67222e-05	5.65553e-06	1.47852e-05	8.34446e-06	4.90171e-06	0	0	0	0	0	1.63769e-05	8.49001e-06	0	0	0	0	0	1.40941e-05	1.73205	0	0	0	0	0
OTU790	D_0__Bacteria	D_1__Verrucomicrobia	D_2__OPB35 soil group	D_3__uncultured bacterium	D_4__uncultured bacterium	D_5__uncultured bacterium	D_6__uncultured bacterium	0	0	0	0	0	0	0	0	0	0	0	0	0	0	0	0	0	0	0.000128528	0	0	0	0	0	0	0	0	0	3.21319e-05	0	0	0	0	0	0	6.42638e-05	0	0	0	0	0	0
OTU419	D_0__Bacteria	D_1__WD272	D_2__uncultured bacterium	D_3__uncultured bacterium	D_4__uncultured bacterium	D_5__uncultured bacterium	D_6__uncultured bacterium	0	0	0	0	0	0	0	0	0	0	0	0	0	0	0	0	0	0	0.000306018	0	0	0	0	0	0	0	0	0	7.65045e-05	0	0	0	0	0	0	0.000153009	0	0	0	0	0	0
OTU418	D_0__Bacteria	D_1__Proteobacteria	D_2__Alphaproteobacteria	D_3__Rhodospirillales	D_4__Acetobacteraceae	D_5__Acidicaldus		0	0	0	0	0	0	0	0	0	0	0	0	0	0	0	0	0	0	0.000257055	0	0	0	0	0	0	0	0	0	6.42638e-05	0	0	0	0	0	0	0.000128528	0	0	0	0	0	0
OTU857	D_0__Bacteria	D_1__Proteobacteria	D_2__Gammaproteobacteria	D_3__Chromatiales	D_4__Ectothiorhodospiraceae	D_5__Acidiferrobacter	D_6__uncultured proteobacterium	0	0	0	0	0	0	0	0	0	0	0	0	0	0	0	0	0	0	4.28425e-05	0	0	0	0	0	0	0	0	0	1.07106e-05	0	0	0	0	0	0	2.14213e-05	0	0	0	0	0	0
OTU807	D_0__Bacteria	D_1__Chlorobi	D_2__Ignavibacteria	D_3__Ignavibacteriales	D_4__BSV26	D_5__uncultured bacterium	D_6__uncultured bacterium	0	0	0	0	0	0	0	0	0	0	0	0	0	0	0	0	0	0	3.67222e-05	0	1.47852e-05	0	0	0	0	0	0	0	1.28769e-05	0	0	0	0	0	0	1.73577e-05	0	0	0	0	0	0
OTU262	D_0__Bacteria	D_1__Aquificae	D_2__Aquificae	D_3__Aquificales	D_4__Aquificaceae	D_5__Thermocrinis		2.20577e-05	4.28486e-05	1.30502e-05	7.55528e-05	0	7.936e-05	0	5.63675e-05	1.65338e-05	3.69905e-05	3.43787e-05	7.89852e-06	1.67149e-05	3.12307e-05	3.06591e-05	3.46084e-05	5.75544e-05	9.92329e-06	0	5.65553e-06	7.39262e-06	8.34446e-06	2.59855e-05	5.16376e-05	2.43005e-05	2.64226e-05	2.62016e-05	3.40287e-05	5.34815e-06	1.52825e-05	4.476e-05	2.89752e-05	1.60954e-05	8.22069e-06	2.38209e-05	3.73519e-06	0.588118	0.86681	1.19237	0.609152	0.313748	0.700023
OTU556	D_0__Bacteria	D_1__Proteobacteria	D_2__Alphaproteobacteria	D_3__Rhizobiales	D_4__Hyphomicrobiaceae	D_5__Pedomicrobium	D_6__uncultured bacterium	0	1.42829e-05	6.52512e-06	0	1.06166e-05	0	0	0	0	0	5.15681e-05	1.5797e-05	2.50723e-05	0	1.53295e-05	5.19125e-05	8.22206e-05	0	0	0	0	0	6.93599e-06	3.53887e-06	0	2.2455e-05	1.34673e-05	4.47111e-05	0	7.15029e-06	6.1295e-06	0	2.64209e-05	1.26395e-05	4.15807e-05	0	1.0309	1.73205	0	1.17661	0.938531	0.929987
OTU800	D_0__Bacteria	D_1__Acidobacteria	D_2__Holophagae	D_3__Holophagales	D_4__Holophagaceae			0	0	0	0	0	0	0	0	0	0	0	0	0	0	0	0	0	0	4.89629e-05	0	0	0	0	0	0	0	0	0	1.22407e-05	0	0	0	0	0	0	2.44815e-05	0	0	0	0	0	0
OTU554	D_0__Bacteria	D_1__Proteobacteria	D_2__Deltaproteobacteria	D_3__GR-WP33-30	D_4__uncultured bacterium	D_5__uncultured bacterium	D_6__uncultured bacterium	7.35256e-06	7.14143e-06	6.52512e-06	8.39475e-06	0	0	0	2.41575e-05	1.65338e-05	7.39809e-06	1.71894e-05	0	2.50723e-05	1.56154e-05	0	8.65209e-06	4.11103e-05	0	0	0	0	0	7.00637e-06	2.79825e-06	1.35638e-05	8.19582e-06	1.35626e-05	1.65875e-05	0	4.2994e-07	4.84671e-06	1.23496e-05	8.6224e-06	1.26616e-05	2.16735e-05	0	0.0613641	1.73205	0.910482	1.05205	0.933569	1.30662
OTU263	D_0__Bacteria	D_1__Firmicutes	D_2__Clostridia	D_3__Clostridiales	D_4__Clostridiaceae 1	D_5__Caloramator	D_6__uncultured bacterium	0.00197784	4.999e-05	1.95753e-05	0.000705159	5.30831e-05	5.5552e-05	0.00122084	3.221e-05	5.78685e-05	0.000835984	0	9.47822e-05	0.000376084	0.0001015	7.66477e-06	0	0	0	6.12036e-06	0	0	8.34446e-06	0.000682468	0.000271265	0.000436974	0.000310256	0.00016175	0	3.61621e-06	0.00112193	0.000375766	0.000678972	0.000457754	0.000191457	0	4.27321e-06	1.64393	1.38524	1.5538	1.47541	1.18366	0
OTU552	D_0__Bacteria	D_1__Bacteroidetes	D_2__Sphingobacteriia	D_3__Sphingobacteriales	D_4__env.OPS 17	D_5__uncultured bacterium	D_6__uncultured bacterium	3.67628e-05	7.14143e-06	0	1.67895e-05	0	0	7.22392e-06	0	0	0	0	7.89852e-06	0	0	0	0	0	0	0	5.65553e-06	2.95705e-05	0.000100134	1.46347e-05	5.5965e-06	2.40797e-06	2.63284e-06	0	0	3.38399e-05	1.94933e-05	9.69343e-06	4.17073e-06	4.56021e-06	0	0	4.60165e-05	1.33199	1.73205	1.73205	1.73205	0	0
OTU551	D_0__Bacteria	D_1__Spirochaetae	D_2__Spirochaetes	D_3__Spirochaetales	D_4__Spirochaetaceae	D_5__uncultured		0	0	0	8.39475e-06	0	0	0	0	2.48008e-05	0	8.59468e-06	3.15941e-05	5.8502e-05	0	2.29943e-05	0	0	0	0	0	0	0	0	2.79825e-06	8.26692e-06	1.33963e-05	2.71654e-05	0	0	0	4.84671e-06	1.43187e-05	1.63352e-05	2.94732e-05	0	0	0	1.73205	1.73205	1.21938	1.08495	0
OTU899	D_0__Bacteria	D_1__Firmicutes	D_2__Negativicutes	D_3__Selenomonadales	D_4__Veillonellaceae	D_5__Thermosinus	D_6__Thermosinus carboxydivorans	0	0	0	2.51843e-05	0	0	2.16718e-05	0	0	0	0	3.94926e-05	0	7.80768e-06	0	0	0	0	0	0	0	2.50334e-05	0	8.39475e-06	7.22392e-06	1.31642e-05	2.60256e-06	0	6.25834e-06	0	1.45401e-05	1.25122e-05	2.28011e-05	4.50777e-06	0	1.25167e-05	0	1.73205	1.73205	1.73205	1.73205	0
OTU1792	D_0__Bacteria	D_1__Proteobacteria	D_2__Gammaproteobacteria	D_3__Legionellales	D_4__Legionellaceae	D_5__uncultured	D_6__uncultured bacterium	0	0	0	0	0	0	0	0	0	0	0	0	0	0	0	0	0	0	1.22407e-05	0	0	0	0	0	0	0	0	0	3.06018e-06	0	0	0	0	0	0	6.12036e-06	0	0	0	0	0	0
OTU2123	D_0__Bacteria	D_1__Proteobacteria	D_2__Alphaproteobacteria	D_3__Rickettsiales	D_4__Mitochondria	D_5__Betula platyphylla	D_6__Betula platyphylla	0	0	0	0	0	0	0	0	0	0	0	0	0	0	0	0	0	0	2.44815e-05	0	0	0	0	0	0	0	0	0	6.12036e-06	0	0	0	0	0	0	1.22407e-05	0	0	0	0	0	0
OTU954	D_0__Bacteria	D_1__Chloroflexi	D_2__Dehalococcoidia	D_3__GIF9	D_4__uncultured bacterium	D_5__uncultured bacterium	D_6__uncultured bacterium	0	0	0	0	0	0	0	0	0	0	0	0	0	0	0	0	0	0	1.22407e-05	0	0	0	0	0	0	0	0	0	3.06018e-06	0	0	0	0	0	0	6.12036e-06	0	0	0	0	0	0
OTU678	D_0__Bacteria	D_1__Nitrospirae	D_2__Nitrospira	D_3__Nitrospirales	D_4__Nitrospiraceae	D_5__uncultured	D_6__uncultured bacterium	0	0	0	0	0	0	0	0	0	0	0	0	0	0	0	0	0	0	5.50833e-05	5.65553e-06	2.95705e-05	8.34446e-06	0	0	0	0	0	0	2.46634e-05	0	0	0	0	0	0	2.29278e-05	0	0	0	0	0	0
OTU676	D_0__Bacteria	D_1__Chlorobi	D_2__Chlorobia	D_3__Chlorobiales	D_4__OPB56	D_5__uncultured Bacteroidetes/Chlorobi group bacterium	D_6__uncultured Bacteroidetes/Chlorobi group bacterium	0	0	0	0	0	0	0	8.0525e-06	1.65338e-05	0	0	7.89852e-06	0	0	0	5.19125e-05	0	2.97699e-05	0	0	7.39262e-06	0	0	0	8.19545e-06	2.63284e-06	0	2.72275e-05	1.84816e-06	0	0	8.26785e-06	4.56021e-06	0	2.60495e-05	3.69631e-06	0	0	1.00883	1.73205	0	0.956735
OTU674	D_0__Bacteria	D_1__Verrucomicrobia	D_2__Spartobacteria	D_3__Chthoniobacterales	D_4__FukuN18 freshwater group	D_5__uncultured bacterium	D_6__uncultured bacterium	0	0	0	0	0	0	0	0	0	0	0	0	0	0	0	0	0	0	6.12036e-05	1.69666e-05	1.47852e-05	0	0	0	0	0	0	0	2.32389e-05	0	0	0	0	0	0	2.64082e-05	0	0	0	0	0	0
OTU672	D_0__Bacteria	D_1__Thermotogae	D_2__Thermotogae	D_3__Thermotogales	D_4__Thermotogaceae	D_5__EM3	D_6__candidate division OP2 clone OPB25	0	0	0	0	0	0	0	0	0	0	0	0	0	0	0	3.46084e-05	0	0	6.7324e-05	1.13111e-05	1.47852e-05	0	0	0	0	0	0	1.15361e-05	2.33551e-05	0	0	0	0	0	1.99811e-05	2.99846e-05	0	0	0	0	0	1.73205
OTU1798	D_0__Bacteria	D_1__Proteobacteria	D_2__Deltaproteobacteria	D_3__Myxococcales	D_4__27F-1492R	D_5__uncultured bacterium	D_6__uncultured bacterium	0	0	0	0	0	0	0	0	0	0	0	0	0	0	0	0	0	0	1.22407e-05	0	0	0	0	0	0	0	0	0	3.06018e-06	0	0	0	0	0	0	6.12036e-06	0	0	0	0	0	0
OTU852	D_0__Bacteria	D_1__Planctomycetes	D_2__Planctomycetacia	D_3__Planctomycetales	D_4__Planctomycetaceae	D_5__uncultured	D_6__uncultured bacterium	0	0	6.52512e-06	0	0	1.5872e-05	0	0	0	0	0	0	0	0	0	0	0	0	0	0	0	0	2.17504e-06	5.29067e-06	0	0	0	0	0	3.76728e-06	9.16371e-06	0	0	0	0	0	1.73205	1.73205	0	0	0	0
OTU2222	D_0__Bacteria	D_1__Proteobacteria	D_2__Deltaproteobacteria	D_3__Oligoflexales	D_4__uncultured bacterium	D_5__uncultured bacterium	D_6__uncultured bacterium	0	0	0	0	0	0	0	0	0	0	0	0	0	0	0	0	0	0	1.22407e-05	0	0	0	0	0	0	0	0	0	3.06018e-06	0	0	0	0	0	0	6.12036e-06	0	0	0	0	0	0
OTU2227	D_0__Bacteria	D_1__Acidobacteria	D_2__Acidobacteria	D_3__Subgroup 21	D_4__uncultured bacterium	D_5__uncultured bacterium	D_6__uncultured bacterium	0	0	0	0	0	0	0	0	0	0	0	0	0	0	0	0	0	0	1.83611e-05	0	0	0	0	0	0	0	0	0	4.59027e-06	0	0	0	0	0	0	9.18054e-06	0	0	0	0	0	0
OTU851	D_0__Bacteria	D_1__Chloroflexi	D_2__Anaerolineae	D_3__Anaerolineales	D_4__Anaerolineaceae	D_5__uncultured	D_6__uncultured bacterium	0	0	0	0	0	0	0	0	0	0	0	0	0	0	0	1.73042e-05	2.46662e-05	1.98466e-05	0	0	0	0	0	0	0	0	0	2.06057e-05	0	0	0	0	0	0	3.73924e-06	0	0	0	0	0	0	0.181467
OTU388	D_0__Bacteria	D_1__Chloroflexi	D_2__uncultured					4.41154e-05	4.28486e-05	0	2.51843e-05	2.12332e-05	1.5872e-05	2.88957e-05	0	2.48008e-05	2.95924e-05	0	0	2.50723e-05	7.80768e-06	0	0	0	0	4.28425e-05	0	1.47852e-05	8.34446e-06	2.8988e-05	2.07632e-05	1.78988e-05	9.86412e-06	1.096e-05	0	1.64931e-05	2.51123e-05	4.67389e-06	1.56355e-05	1.70852e-05	1.283e-05	0	1.85799e-05	0.866301	0.225105	0.873547	1.73205	1.17062	0
OTU387	D_0__Bacteria	D_1__Proteobacteria	D_2__Deltaproteobacteria	D_3__Deltaproteobacteria Incertae Sedis	D_4__Syntrophorhabdaceae	D_5__Syntrophorhabdus	D_6__uncultured bacterium	9.55833e-05	4.28486e-05	0	0.000268632	0	0	0	8.0525e-06	0	0	0	0	0	0	0	0	0	0	0	0	0	0	4.6144e-05	8.95441e-05	2.68417e-06	0	0	0	0	4.78768e-05	0.000155095	4.64911e-06	0	0	0	0	1.03755	1.73205	1.73205	0	0	0
OTU2143	D_0__Bacteria	D_1__Saccharibacteria	D_2__uncultured bacterium	D_3__uncultured bacterium	D_4__uncultured bacterium	D_5__uncultured bacterium	D_6__uncultured bacterium	0	0	0	0	0	0	0	0	8.26692e-06	0	0	0	0	0	0	0	0	9.92329e-06	0	0	0	0	0	0	2.75564e-06	0	0	3.30776e-06	0	0	0	4.77291e-06	0	0	5.72922e-06	0	0	0	1.73205	0	0	1.73205
OTU385	D_0__Bacteria	D_1__Proteobacteria	D_2__Betaproteobacteria	D_3__Rhodocyclales	D_4__Rhodocyclaceae	D_5__Denitratisoma	D_6__uncultured bacterium	0	0	0	0	0	0	0	0	0	0	0	0	0	0	0	0	0	0	0.000605916	0.000158355	0.000258742	0.000125167	0	0	0	0	0	0	0.000287045	0	0	0	0	0	0	0.000220034	0	0	0	0	0	0
OTU384	D_0__Bacteria	D_1__Armatimonadetes	D_2__Chthonomonadetes	D_3__Chthonomonadales	D_4__Chthonomonadaceae	D_5__Chthonomonas	D_6__uncultured bacterium	0	0	0	0	0	7.936e-06	0	0	0	0	0	0	0	0	0	0.00037204	0.000147997	0.000178619	0	0	0	0	0	2.64533e-06	0	0	0	0.000232885	0	0	4.58185e-06	0	0	0	0.00012148	0	0	1.73205	0	0	0	0.52163
OTU383	D_0__Bacteria	D_1__Proteobacteria	D_2__Deltaproteobacteria	D_3__Myxococcales	D_4__UASB-TL25	D_5__uncultured bacterium	D_6__uncultured bacterium	0	0	0	0	0	7.936e-06	0	0	8.26692e-05	0	8.59468e-06	7.89852e-05	0	0	0.000298926	0	1.64441e-05	0	7.34444e-05	0	7.39262e-06	0	0	2.64533e-06	2.75564e-05	2.91933e-05	9.96421e-05	5.48137e-06	2.02092e-05	0	4.58185e-06	4.77291e-05	4.33347e-05	0.000172585	9.49402e-06	3.56608e-05	0	1.73205	1.73205	1.4844	1.73205	1.73205
OTU380	D_0__Bacteria	D_1__Thermotogae	D_2__Thermotogae	D_3__Thermotogales	D_4__Thermotogaceae	D_5__EM3	D_6__uncultured bacterium	2.20577e-05	2.14243e-05	1.30502e-05	5.03685e-05	0	0	0	0	0	0.000125768	8.59468e-06	0	0.000250723	3.12307e-05	7.66477e-06	3.46084e-05	0	0	6.12036e-06	5.65553e-06	0	5.00668e-05	1.88441e-05	1.67895e-05	0	4.47874e-05	9.65395e-05	1.15361e-05	1.54607e-05	5.0276e-06	2.90803e-05	0	7.02624e-05	0.000134046	1.99811e-05	2.32379e-05	0.2668	1.73205	0	1.5688	1.38851	1.73205
OTU1891	D_0__Bacteria	D_1__Proteobacteria	D_2__Alphaproteobacteria	D_3__Rhizobiales	D_4__Rhizobiales Incertae Sedis	D_5__Nordella	D_6__uncultured bacterium	0	0	0	0	0	0	0	0	0	0	0	0	0	0	0	0	0	0	2.44815e-05	0	1.47852e-05	8.34446e-06	0	0	0	0	0	0	1.19028e-05	0	0	0	0	0	0	1.0342e-05	0	0	0	0	0	0
OTU1890	D_0__Bacteria	D_1__Proteobacteria	D_2__Betaproteobacteria	D_3__Nitrosomonadales	D_4__Nitrosomonadaceae	D_5__uncultured	D_6__uncultured bacterium	0	0	0	0	0	0	0	0	0	0	0	0	0	0	0	0	0	0	1.22407e-05	5.65553e-06	0	0	0	0	0	0	0	0	4.47406e-06	0	0	0	0	0	0	5.82384e-06	0	0	0	0	0	0
OTU1040	D_0__Bacteria	D_1__Verrucomicrobia	D_2__S-BQ2-57 soil group	D_3__uncultured bacterium	D_4__uncultured bacterium	D_5__uncultured bacterium	D_6__uncultured bacterium	0	0	0	0	0	0	0	0	0	0	0	0	0	0	0	0	0	0	7.34444e-05	0	0	0	0	0	0	0	0	0	1.83611e-05	0	0	0	0	0	0	3.67222e-05	0	0	0	0	0	0
OTU1892	D_0__Bacteria	D_1__Proteobacteria	D_2__Deltaproteobacteria	D_3__Myxococcales	D_4__Sandaracinaceae	D_5__Sandaracinus	D_6__uncultured bacterium	0	0	0	0	0	0	0	0	0	0	0	0	0	0	0	0	0	0	1.83611e-05	0	7.39262e-06	0	0	0	0	0	0	0	6.43843e-06	0	0	0	0	0	0	8.67884e-06	0	0	0	0	0	0
OTU1897	D_0__Bacteria	D_1__Gemmatimonadetes	D_2__Gemmatimonadetes	D_3__Gemmatimonadales	D_4__Gemmatimonadaceae	D_5__uncultured	D_6__uncultured bacterium	0	0	0	0	0	0	0	0	0	0	0	0	0	0	0	0	0	0	1.83611e-05	0	0	0	0	0	0	0	0	0	4.59027e-06	0	0	0	0	0	0	9.18054e-06	0	0	0	0	0	0
OTU1896	D_0__Bacteria	D_1__Proteobacteria	D_2__Alphaproteobacteria	D_3__Rickettsiales	D_4__AKIW1012			0	0	0	0	0	0	0	0	0	0	0	0	0	0	0	0	0	0	1.22407e-05	0	7.39262e-06	0	0	0	0	0	0	0	4.90834e-06	0	0	0	0	0	0	6.00331e-06	0	0	0	0	0	0
OTU1899	D_0__Bacteria	D_1__Proteobacteria	D_2__Betaproteobacteria	D_3__Burkholderiales	D_4__Comamonadaceae	D_5__Schlegelella	D_6__uncultured Schlegelella sp.	0	0	0	0	0	0	0	8.0525e-06	0	0	0	0	0	0	0	0	0	0	0	0	0	1.66889e-05	0	0	2.68417e-06	0	0	0	4.17223e-06	0	0	4.64911e-06	0	0	0	8.34446e-06	0	0	1.73205	0	0	0
OTU1898	D_0__Bacteria	D_1__Proteobacteria	D_2__Betaproteobacteria	D_3__TRA3-20	D_4__uncultured bacterium	D_5__uncultured bacterium	D_6__uncultured bacterium	0	0	0	0	0	0	0	0	0	0	0	0	0	0	0	0	0	0	1.83611e-05	0	0	0	0	0	0	0	0	0	4.59027e-06	0	0	0	0	0	0	9.18054e-06	0	0	0	0	0	0
OTU1049	D_0__Bacteria	D_1__Planctomycetes	D_2__Pla4 lineage	D_3__uncultured bacterium	D_4__uncultured bacterium	D_5__uncultured bacterium	D_6__uncultured bacterium	0	0	0	0	0	0	0	0	0	0	0	0	0	0	0	0	0	0	1.83611e-05	2.26221e-05	0	0	0	0	0	0	0	0	1.02458e-05	0	0	0	0	0	0	1.1958e-05	0	0	0	0	0	0
OTU251	D_0__Bacteria	D_1__Chlorobi	D_2__Chlorobia	D_3__Chlorobiales	D_4__OPB56	D_5__uncultured bacterium	D_6__uncultured bacterium	0	2.14243e-05	1.95753e-05	8.39475e-06	0.000116783	0.000111104	0	8.0525e-06	9.09361e-05	2.21943e-05	2.5784e-05	0.000655577	0	0.0001015	0.000291261	9.5173e-05	0.000147997	0.000327469	0	5.65553e-06	0	4.17223e-05	1.36665e-05	7.87605e-05	3.29962e-05	0.000234518	0.00013092	0.000190213	1.18445e-05	1.18716e-05	6.10046e-05	5.03387e-05	0.000364652	0.000147843	0.000121766	2.00962e-05	0.868663	0.774559	1.52559	1.5549	1.12926	0.640156
OTU250	D_0__Bacteria	D_1__Proteobacteria	D_2__Alphaproteobacteria	D_3__Rhizobiales	D_4__Rhizobiales Incertae Sedis	D_5__Phreatobacter		1.47051e-05	4.28486e-05	6.52512e-06	5.03685e-05	0.000116783	3.1744e-05	0	7.24725e-05	1.65338e-05	3.69905e-05	0	7.10867e-05	8.35743e-05	4.68461e-05	2.29943e-05	0	8.22206e-05	0.00011908	6.12036e-05	5.65553e-06	7.39262e-06	3.33778e-05	2.13596e-05	6.62984e-05	2.96688e-05	3.60257e-05	5.11382e-05	6.71e-05	2.69074e-05	1.90541e-05	4.47014e-05	3.79798e-05	3.55532e-05	3.05172e-05	6.09627e-05	2.61443e-05	0.892064	0.674246	1.28012	0.986883	0.596759	0.908535
OTU253	D_0__Bacteria	D_1__Firmicutes	D_2__Clostridia	D_3__Clostridiales	D_4__Syntrophomonadaceae	D_5__Thermosyntropha	D_6__uncultured bacterium	0.000588205	3.57071e-05	3.26256e-05	0.000360974	6.36997e-05	0.000142848	0.000296181	4.02625e-05	0	0.000392099	5.15681e-05	3.15941e-05	0.000442944	0.000226423	3.06591e-05	0	0	0	0	1.13111e-05	0	0	0.000218846	0.000189174	0.000112148	0.00015842	0.000233342	0	2.82777e-06	0.000319878	0.000153957	0.000160644	0.000202618	0.000206229	0	5.65553e-06	1.46166	0.813836	1.43243	1.27899	0.883808	0
OTU700	D_0__Bacteria	D_1__Firmicutes	D_2__Negativicutes	D_3__Selenomonadales	D_4__Veillonellaceae	D_5__uncultured		0	0	0	0	0	0	0	0	0	0	8.59468e-06	0.000173767	0	0	0	0	0	0	0	0	0	0	0	0	0	6.07874e-05	0	0	0	0	0	0	9.79379e-05	0	0	0	0	0	0	1.61116	0	0
OTU255	D_0__Bacteria	D_1__Nitrospirae	D_2__Nitrospira	D_3__Nitrospirales	D_4__Nitrospiraceae	D_5__uncultured	D_6__uncultured bacterium	0	0	6.52512e-06	0	0	0	0	0	0	0	8.59468e-06	0	0	0	0	0	0	0	0.00107106	3.39332e-05	2.95705e-05	0	2.17504e-06	0	0	2.86489e-06	0	0	0.000283642	3.76728e-06	0	0	4.96214e-06	0	0	0.000525164	1.73205	0	0	1.73205	0	0
OTU254	D_0__Bacteria	D_1__Verrucomicrobia	D_2__OPB35 soil group	D_3__uncultured bacterium	D_4__uncultured bacterium	D_5__uncultured bacterium	D_6__uncultured bacterium	7.35256e-06	9.998e-05	0.000104402	4.19738e-05	0.000159249	0.000103168	0	0.000209365	0.000372012	8.1379e-05	0.00014611	8.68837e-05	9.19317e-05	0.000109308	0.000153295	0	0	0	3.06018e-05	0	2.21779e-05	8.34446e-06	7.05781e-05	0.000101464	0.000193792	0.000104791	0.000118178	0	1.5281e-05	5.47996e-05	5.86563e-05	0.000186494	3.58889e-05	3.1629e-05	0	1.37103e-05	0.776438	0.578101	0.96234	0.342481	0.267638	0
OTU1282	D_0__Bacteria	D_1__Firmicutes	D_2__Clostridia	D_3__Clostridiales	D_4__Clostridiaceae 1	D_5__Clostridium sensu stricto 13		1.47051e-05	0	0	0	0	0	0	0	0	0	0	0	0	0	0	0	8.22206e-06	0	0	0	0	0	4.90171e-06	0	0	0	0	2.74069e-06	0	8.49001e-06	0	0	0	0	4.74701e-06	0	1.73205	0	0	0	0	1.73205
OTU259	D_0__Bacteria	D_1__Elusimicrobia	D_2__Elusimicrobia	D_3__Lineage IV	D_4__uncultured bacterium	D_5__uncultured bacterium	D_6__uncultured bacterium	0.000154404	0.000114263	0.000104402	1.67895e-05	0.000127399	0.000142848	6.50153e-05	4.02625e-05	0.000115737	2.95924e-05	8.59468e-06	1.5797e-05	7.52169e-05	3.12307e-05	0	0	0	0	0.000201972	9.61441e-05	0.000177423	0.000133511	0.000124356	9.5679e-05	7.36716e-05	1.79947e-05	3.54825e-05	0	0.000152263	2.6485e-05	6.87556e-05	3.84746e-05	1.067e-05	3.77883e-05	0	4.69218e-05	0.212977	0.718607	0.522245	0.59295	1.06498	0
OTU708	D_0__Bacteria	D_1__Thermotogae	D_2__Thermotogae	D_3__Thermotogales	D_4__Thermotogaceae	D_5__GAL15	D_6__uncultured bacterium	0	1.42829e-05	0	0	0	0	0	0	0	0	0	0	0	0	0	0	0	1.98466e-05	0	0	0	0	4.76095e-06	0	0	0	0	6.61553e-06	0	8.24621e-06	0	0	0	0	1.14584e-05	0	1.73205	0	0	0	0	1.73205
OTU1326	D_0__Bacteria	D_1__Firmicutes	D_2__Clostridia	D_3__D8A-2	D_4__uncultured bacterium	D_5__uncultured bacterium	D_6__uncultured bacterium	0	0	0	0	0	0	0	0	0	0	0	0	0	0	0	0	0	0	1.83611e-05	0	0	0	0	0	0	0	0	0	4.59027e-06	0	0	0	0	0	0	9.18054e-06	0	0	0	0	0	0
OTU1324	D_0__Bacteria	D_1__Proteobacteria	D_2__Gammaproteobacteria	D_3__Xanthomonadales	D_4__Nevskiaceae	D_5__Nevskia	D_6__uncultured bacterium	0	0	0	0	0	0	0	0	0	0	0	0	0	0	0	0	0	0	1.83611e-05	0	0	0	0	0	0	0	0	0	4.59027e-06	0	0	0	0	0	0	9.18054e-06	0	0	0	0	0	0
OTU488	D_0__Bacteria	D_1__Firmicutes	D_2__Bacilli	D_3__Bacillales	D_4__Planococcaceae	D_5__Paenisporosarcina		0	0	0	0	0	1.5872e-05	0	0	5.78685e-05	0	0	0	7.52169e-05	7.80768e-06	0	0.000112477	2.46662e-05	0	0	0	0	0	0	5.29067e-06	1.92895e-05	0	2.76749e-05	4.57145e-05	0	0	9.16371e-06	3.34104e-05	0	4.13573e-05	5.9119e-05	0	0	1.73205	1.73205	0	1.4944	1.29322
OTU1069	D_0__Bacteria	D_1__Proteobacteria	D_2__Alphaproteobacteria	D_3__Sphingomonadales	D_4__Sphingomonadaceae			0	0	0	0	0	0	0	0	0	0	0	0	0	0	0	0	0	0	2.44815e-05	0	0	0	0	0	0	0	0	0	6.12036e-06	0	0	0	0	0	0	1.22407e-05	0	0	0	0	0	0
OTU701	D_0__Bacteria	D_1__Proteobacteria	D_2__Deltaproteobacteria	D_3__Syntrophobacterales	D_4__Syntrophobacteraceae	D_5__uncultured	D_6__uncultured bacterium	0	0	6.52512e-06	0	0	4.7616e-05	7.22392e-06	4.02625e-05	8.26692e-06	0	1.71894e-05	0	0	0	0	0	0	0	0	0	0	0	2.17504e-06	1.5872e-05	1.85845e-05	5.72979e-06	0	0	0	3.76728e-06	2.74911e-05	1.8781e-05	9.92429e-06	0	0	0	1.73205	1.73205	1.01058	1.73205	0	0
OTU2280	D_0__Bacteria	D_1__Proteobacteria	D_2__Alphaproteobacteria	D_3__Rickettsiales	D_4__Rickettsiaceae	D_5__uncultured		0	0	0	0	0	0	0	0	0	0	0	0	0	0	0	0	0	0	0	1.13111e-05	0	0	0	0	0	0	0	0	2.82777e-06	0	0	0	0	0	0	5.65553e-06	0	0	0	0	0	0
OTU354	D_0__Bacteria	D_1__Proteobacteria	D_2__Betaproteobacteria	D_3__Rhodocyclales	D_4__Rhodocyclaceae	D_5__uncultured		0	0	0	0	0	0	0	0	0	0	0	0	0	0	0	0	0	0	0.000618157	4.52443e-05	4.43557e-05	5.84112e-05	0	0	0	0	0	0	0.000191542	0	0	0	0	0	0	0.000284482	0	0	0	0	0	0
OTU2035	D_0__Bacteria	D_1__Firmicutes	D_2__Clostridia	D_3__Clostridiales	D_4__TSAC18	D_5__uncultured bacterium	D_6__uncultured bacterium	0	0	0	0	0	0	0	0	0	0	0	0	2.50723e-05	0	0	0	0	0	0	0	0	0	0	0	0	0	8.35743e-06	0	0	0	0	0	0	1.44755e-05	0	0	0	0	0	0	1.73205	0
OTU1974	D_0__Bacteria	D_1__Firmicutes	D_2__Bacilli	D_3__Bacillales	D_4__Thermoactinomycetaceae	D_5__Planifilum		0	0	0	0	0	0	0	0	0	0	0	0	0	1.56154e-05	0	0	0	0	0	0	0	0	0	0	0	0	5.20512e-06	0	0	0	0	0	0	9.01553e-06	0	0	0	0	0	0	1.73205	0
OTU48	D_0__Bacteria	D_1__Proteobacteria	D_2__Betaproteobacteria	D_3__Hydrogenophilales	D_4__Hydrogenophilaceae	D_5__Hydrogenophilus	D_6__uncultured bacterium	0.00155139	0.0015854	0.000228379	0.00156982	0.000456514	0.000428544	0.00118472	0.000652253	0.000272808	0.00113191	0.000266435	0.000292245	0.00152105	0.00249846	0.000114972	5.19125e-05	1.64441e-05	0	0.0260299	0.0140936	0.00601759	0.0166389	0.00112172	0.000818293	0.000703261	0.000563529	0.00137816	2.27856e-05	0.015695	0.000773845	0.000650991	0.000458092	0.000492399	0.00119815	2.65309e-05	0.00824455	0.689872	0.795548	0.651382	0.873778	0.869384	1.16437
OTU47	D_0__Bacteria	D_1__Proteobacteria	D_2__Deltaproteobacteria	D_3__Oligoflexales	D_4__uncultured bacterium	D_5__uncultured bacterium	D_6__uncultured bacterium	0.00540413	0.00624161	0.00412387	0.00579238	0.00558434	0.00662656	0.00478946	0.00436446	0.00365398	0.00341052	0.00278468	0.00630302	0.00372741	0.00699568	0.00354879	7.78688e-05	8.22206e-06	0	1.83611e-05	2.26221e-05	7.39262e-06	0	0.00525654	0.00600109	0.0042693	0.00416607	0.0047573	2.8697e-05	1.2094e-05	0.00106656	0.00055157	0.000573689	0.00187692	0.00194056	4.27821e-05	1.03035e-05	0.202901	0.0919115	0.134376	0.450525	0.407912	1.49082
OTU46	D_0__Bacteria	D_1__Proteobacteria	D_2__Betaproteobacteria	D_3__Hydrogenophilales	D_4__Hydrogenophilaceae	D_5__Thiobacter		0.00877896	0.00805553	0.00659689	0.00601064	0.00505351	0.00460288	0.00134365	0.00575754	0.00696075	0.00864097	0.00906739	0.00450216	0.00615107	0.00271707	0.00270567	0	0	0	0.00621829	0.0078725	0.00275745	0.00599967	0.00781046	0.00522234	0.00468731	0.00740351	0.00385794	0	0.00571198	0.00111149	0.000718908	0.00295753	0.00252167	0.00198592	0	0.0021398	0.142307	0.13766	0.630965	0.340605	0.514762	0
OTU45	D_0__Bacteria	D_1__Thermodesulfobacteria	D_2__Thermodesulfobacteria	D_3__Thermodesulfobacteriales	D_4__Thermodesulfobacteriaceae	D_5__Caldimicrobium	D_6__uncultured bacterium	0.00141904	0.00132116	0.0012985	0.00247645	0.00108289	0.00140467	0.00338079	0.00213391	0.00271155	0.00756825	0.00634288	0.000797751	0.00733782	0.00470803	0.0056566	0.00447313	0.00425081	0.00393955	0.0117327	0.00646993	0.00846455	0.00640854	0.00134624	0.00165467	0.00274209	0.00490296	0.00590082	0.00422116	0.00826894	6.40648e-05	0.000729641	0.000624001	0.00360762	0.0013318	0.000268024	0.00249891	0.0475881	0.440958	0.227564	0.735805	0.225697	0.0634954
OTU44	D_0__Bacteria	D_1__Proteobacteria	D_2__Betaproteobacteria	D_3__Hydrogenophilales	D_4__Hydrogenophilaceae	D_5__uncultured	D_6__uncultured bacterium	0.00303661	0.00500614	0.0043392	0.0033663	0.00818541	0.00676148	0.000996901	0.00649032	0.00517509	0.00626618	0.00735705	0.00217999	0.00592542	0.00578549	0.00932803	0.00074408	0.000822206	0.000664861	0.0120326	0.00894705	0.00592149	0.0207527	0.00412732	0.00610439	0.00422077	0.00526774	0.00701298	0.000743716	0.0119135	0.00100172	0.00247584	0.00286835	0.00272913	0.00200611	7.86734e-05	0.0063992	0.242704	0.405583	0.679581	0.518083	0.286057	0.105784
OTU43	D_0__Bacteria	D_1__Bacteroidetes	D_2__Bacteroidetes VC2.1 Bac22	D_3__uncultured bacterium	D_4__uncultured bacterium	D_5__uncultured bacterium	D_6__uncultured bacterium	5.14679e-05	0.000185677	7.83014e-05	8.39475e-06	8.49329e-05	0.000126976	3.61196e-05	9.663e-05	0.000124004	0.000110971	2.5784e-05	0.000118478	0.000250723	0.0001015	3.06591e-05	0.000562386	0.000542656	0.000605321	0	2.82777e-05	0.000413987	0.00300401	0.000105149	7.34346e-05	8.55845e-05	8.50777e-05	0.000127627	0.000570121	0.000861567	7.10184e-05	6.0121e-05	4.49712e-05	5.14868e-05	0.000112334	3.20405e-05	0.00144072	0.675409	0.818702	0.52546	0.605174	0.880175	0.0561995
OTU41	D_0__Bacteria	D_1__Chlorobi	D_2__Chlorobia	D_3__Chlorobiales	D_4__SJA-28	D_5__uncultured bacterium	D_6__uncultured bacterium	0.00088966	0.00249236	0.000939617	0.00163698	0.00387506	0.00664244	0.00036842	0.00442082	0.0152277	0.000651032	0.0059819	0.00834874	0.00208936	0.00195973	0.00878383	0.00586612	0.00521279	0.00794856	2.44815e-05	0	0	3.33778e-05	0.00144055	0.00405149	0.0066723	0.00499389	0.00427764	0.00634249	1.44648e-05	0.00091124	0.00250739	0.00768122	0.00394281	0.00390301	0.00142874	1.70929e-05	0.632566	0.61888	1.15121	0.789528	0.912423	0.225265
OTU40	D_0__Bacteria	D_1__Chloroflexi	D_2__Anaerolineae	D_3__Anaerolineales	D_4__Anaerolineaceae	D_5__uncultured	D_6__uncultured bacterium	0.00505121	0.00931956	0.00975505	0.00590151	0.0227196	0.00834868	0.00411041	0.0130612	0.00789491	0.00528224	0.00507086	0.0048023	0.00699517	0.00542634	0.00654572	0.00236202	0.00322305	0.00279837	5.50833e-05	2.26221e-05	1.47852e-05	1.66889e-05	0.00804194	0.0123232	0.00835549	0.0050518	0.00632241	0.00279448	2.72949e-05	0.00259918	0.00908623	0.00449311	0.000240536	0.000807903	0.000430527	1.88238e-05	0.323204	0.737324	0.537744	0.0476139	0.127784	0.154063
OTU1644	D_0__Bacteria	D_1__Proteobacteria	D_2__Deltaproteobacteria	D_3__Oligoflexales	D_4__Oligoflexaceae	D_5__uncultured bacterium	D_6__uncultured bacterium	0	0	0	0	0	0	0	0	0	0	0	0	0	0	0	0	0	0	1.22407e-05	0	0	0	0	0	0	0	0	0	3.06018e-06	0	0	0	0	0	0	6.12036e-06	0	0	0	0	0	0
OTU58	D_0__Bacteria	D_1__Proteobacteria	D_2__Alphaproteobacteria	D_3__Sphingomonadales	D_4__Sphingomonadaceae	D_5__Sphingomonas	D_6__uncultured bacterium	0.000801429	0.00145685	0.0012463	0.00236732	0.00487303	0.00190464	0.00143034	0.000974353	0.000810158	0.00113931	0.00103996	0.00117688	0.00120347	0.00146004	0.00149463	0.0031061	0.00191574	0.00275868	0.00178103	0.000169666	0.00045095	0.0012767	0.00116819	0.00304833	0.00107162	0.00111871	0.00138605	0.00259351	0.000919586	0.000334619	0.00159708	0.000321326	7.07459e-05	0.000159059	0.000612128	0.000741982	0.286442	0.523919	0.299852	0.0632386	0.114757	0.236023
OTU1646	D_0__Bacteria	D_1__Actinobacteria	D_2__Actinobacteria	D_3__Corynebacteriales	D_4__Corynebacteriaceae	D_5__uncultured	D_6__uncultured bacterium	0	0	0	0	0	0	0	0	0	0	0	0	0	0	7.66477e-06	0	0	0	0	0	0	0	0	0	0	0	2.55492e-06	0	0	0	0	0	0	4.42526e-06	0	0	0	0	0	0	1.73205	0
OTU357	D_0__Bacteria	D_1__Proteobacteria	D_2__Gammaproteobacteria	D_3__Acidithiobacillales	D_4__Acidithiobacillaceae	D_5__Acidithiobacillus		0	0	0	0	0	0	0	0	1.65338e-05	0	0	0	0	0	0	0	0	0	0.000636518	0	0	0	0	0	5.51128e-06	0	0	0	0.000159129	0	0	9.54582e-06	0	0	0	0.000318259	0	0	1.73205	0	0	0
OTU287	D_0__Bacteria	D_1__Verrucomicrobia	D_2__OPB35 soil group	D_3__uncultured bacterium	D_4__uncultured bacterium	D_5__uncultured bacterium	D_6__uncultured bacterium	0	8.56971e-05	7.17763e-05	4.19738e-05	4.24665e-05	7.1424e-05	3.61196e-05	8.0525e-06	5.78685e-05	1.47962e-05	0.000120326	0	8.35743e-05	0.000117115	0.000145631	0	2.46662e-05	9.92329e-05	0.000220333	4.52443e-05	2.95705e-05	1.66889e-05	5.24911e-05	5.19548e-05	3.40135e-05	4.50406e-05	0.00011544	4.12997e-05	7.79592e-05	4.59884e-05	1.68627e-05	2.49747e-05	6.56171e-05	3.10621e-05	5.16653e-05	9.56314e-05	0.876118	0.324565	0.734257	1.45684	0.269075	1.25098
OTU422	D_0__Bacteria	D_1__Chloroflexi	D_2__Anaerolineae	D_3__Anaerolineales	D_4__Anaerolineaceae	D_5__uncultured	D_6__uncultured bacterium	2.94103e-05	1.42829e-05	6.52512e-06	4.19738e-05	0	4.7616e-05	0	0	8.26692e-06	2.95924e-05	3.43787e-05	0	0	2.3423e-05	0	0	4.11103e-05	0	0	0	0	0	1.67394e-05	2.98633e-05	2.75564e-06	2.13237e-05	7.80768e-06	1.37034e-05	0	1.16387e-05	2.60158e-05	4.77291e-06	1.86213e-05	1.35233e-05	2.3735e-05	0	0.695285	0.871163	1.73205	0.873267	1.73205	1.73205
OTU2131	D_0__Bacteria	D_1__Proteobacteria	D_2__Gammaproteobacteria	D_3__Legionellales	D_4__Coxiellaceae	D_5__Aquicella	D_6__uncultured bacterium	0	0	0	0	0	0	0	0	0	0	0	0	0	0	0	0	0	0	0	5.65553e-06	7.39262e-06	0	0	0	0	0	0	0	3.26204e-06	0	0	0	0	0	0	3.83285e-06	0	0	0	0	0	0
OTU351	D_0__Bacteria	D_1__Firmicutes	D_2__Clostridia	D_3__Thermoanaerobacterales	D_4__Family XVII	D_5__Candidatus Fervidibacter		0	0	6.52512e-06	0	0	0	0	0	0	0	0	0	0	0	0	0	8.22206e-06	9.92329e-06	0.000134648	5.65553e-06	2.21779e-05	3.33778e-05	2.17504e-06	0	0	0	0	6.04845e-06	4.89648e-05	3.76728e-06	0	0	0	0	5.30673e-06	5.8246e-05	1.73205	0	0	0	0	0.87737
OTU174	D_0__Bacteria	D_1__Thermotogae	D_2__Thermotogae	D_3__Thermotogales	D_4__Thermotogaceae	D_5__Fervidobacterium		0.000433801	0.000235667	5.22009e-05	0.000486896	0.000191099	0.000293632	0.000859646	0.000169103	3.30677e-05	0.000451284	9.45415e-05	0.000252753	0.000501446	0.000132731	8.43125e-05	0	0	0	3.67222e-05	0.00228484	0.00215125	0.000609146	0.000240556	0.000323876	0.000353939	0.000266193	0.000239496	0	0.00127049	0.000190847	0.0001502	0.000443206	0.00017875	0.000228143	0	0.00112015	0.793357	0.463757	1.25221	0.671508	0.952595	0
OTU176	D_0__Bacteria	D_1__Armatimonadetes	D_2__Chthonomonadetes	D_3__Chthonomonadales				0	0.000164253	0.000567685	0	0.000976728	0	0	0.0006442	0.000140538	5.17866e-05	0.000446924	0.000702968	0.000183863	0.000679268	0.000659171	0	0	0	0	0	0	0	0.000243979	0.000325576	0.000261579	0.000400559	0.000507434	0	0	0.000292119	0.000563914	0.000338728	0.000328057	0.0002804	0	0	1.19731	1.73205	1.29493	0.818998	0.552585	0
OTU177	D_0__Bacteria	D_1__Chloroflexi	D_2__KD4-96	D_3__uncultured bacterium	D_4__uncultured bacterium	D_5__uncultured bacterium	D_6__uncultured bacterium	0.000397038	0.00039992	0.000411082	0.00051208	0.000711313	0.000253952	2.88957e-05	0.000370415	0.000777091	0.000266331	0.000412545	0.000300144	0.000660237	0.000249846	0.00035258	0.000683515	0.000887983	0.000396932	0.000550833	5.65553e-06	3.69631e-05	8.34446e-06	0.00040268	0.000492448	0.000392134	0.00032634	0.000420887	0.000656143	0.000150449	7.41765e-06	0.000229312	0.00037457	7.65459e-05	0.000213553	0.000246667	0.000267298	0.0184207	0.465656	0.95521	0.234559	0.507386	0.375935
OTU170	D_0__Bacteria	D_1__Chloroflexi	D_2__Anaerolineae	D_3__Anaerolineales	D_4__Anaerolineaceae	D_5__uncultured	D_6__uncultured bacterium	1.47051e-05	2.14243e-05	6.52512e-06	0	8.49329e-05	0	7.22392e-06	0	8.26692e-06	0	3.43787e-05	0	8.35743e-06	3.90384e-05	6.8983e-05	0.00250045	0.00388904	0.00346323	0	1.69666e-05	2.21779e-05	5.00668e-05	1.42182e-05	2.8311e-05	5.16361e-06	1.14596e-05	3.87929e-05	0.00328424	2.23028e-05	7.46151e-06	4.9036e-05	4.50213e-06	1.98486e-05	3.03135e-05	0.000711384	2.07906e-05	0.524787	1.73205	0.871895	1.73205	0.781418	0.216605
OTU171	D_0__Bacteria	D_1__Proteobacteria	D_2__Betaproteobacteria	D_3__Methylophilales	D_4__Methylophilaceae	D_5__uncultured	D_6__uncultured bacterium	1.47051e-05	0.000235667	0.00056116	0.000100737	0.000488364	0.000380928	4.33435e-05	0.000467045	0.0012235	0.00019235	0.00111731	0.000458114	0.000200578	0.000320115	0.000283597	0	0	0	0	0	0	8.34446e-06	0.000270511	0.000323343	0.000577964	0.000589258	0.000268097	0	2.08611e-06	0.000274889	0.000200127	0.000597848	0.000476221	6.12571e-05	0	4.17223e-06	1.01618	0.61893	1.0344	0.80817	0.228489	0
OTU172	D_0__Bacteria	D_1__Chloroflexi	D_2__uncultured					4.41154e-05	1.42829e-05	2.61005e-05	1.67895e-05	4.24665e-05	9.5232e-05	9.3911e-05	1.6105e-05	9.92031e-05	0.000318118	0.000154704	0.000679273	0.000208936	0.000288884	0.000252938	0.000337432	0.000468658	0.000833557	0	0	0	0	2.81662e-05	5.1496e-05	6.97397e-05	0.000384032	0.000250252	0.000546549	0	1.50232e-05	3.99932e-05	4.65243e-05	0.000268424	4.00418e-05	0.000257071	0	0.533375	0.776628	0.667114	0.698963	0.160006	0.470353
OTU1137	D_0__Bacteria	D_1__Proteobacteria	D_2__Gammaproteobacteria	D_3__Chromatiales	D_4__Chromatiaceae	D_5__Rheinheimera	D_6__uncultured Rheinheimera sp.	0	0	0	0	0	0	0	0	0	0	0	0	0	0	0	0	0	0	3.06018e-05	0	0	0	0	0	0	0	0	0	7.65045e-06	0	0	0	0	0	0	1.53009e-05	0	0	0	0	0	0
OTU1706	D_0__Bacteria	D_1__Acidobacteria	D_2__Acidobacteria	D_3__Subgroup 4	D_4__11-24	D_5__uncultured bacterium	D_6__uncultured bacterium	0	0	0	0	0	0	0	0	0	0	0	0	0	0	0	0	0	0	3.67222e-05	0	0	0	0	0	0	0	0	0	9.18054e-06	0	0	0	0	0	0	1.83611e-05	0	0	0	0	0	0
OTU420	D_0__Bacteria	D_1__Cyanobacteria	D_2__ML635J-21	D_3__uncultured bacterium	D_4__uncultured bacterium	D_5__uncultured bacterium	D_6__uncultured bacterium	0	0	0	0	0	0	0	0	0	0	0	0	0	0	0	0	0	0	0.000232574	1.13111e-05	2.21779e-05	0	0	0	0	0	0	0	6.65157e-05	0	0	0	0	0	0	0.000111075	0	0	0	0	0	0
OTU178	D_0__Bacteria	D_1__Aminicenantes	D_2__uncultured bacterium	D_3__uncultured bacterium	D_4__uncultured bacterium	D_5__uncultured bacterium	D_6__uncultured bacterium	0.00025734	3.57071e-05	0.000137027	0.000151106	1.06166e-05	1.5872e-05	0.000101135	3.221e-05	2.48008e-05	0.000303322	6.87575e-05	2.36956e-05	6.68594e-05	5.46538e-05	7.66477e-06	0	0	0	0.00248487	0.000237532	0.000147852	1.66889e-05	0.000143358	5.91981e-05	5.27152e-05	0.000131925	4.30593e-05	0	0.000721735	0.000110952	7.96376e-05	4.2096e-05	0.000150134	3.12542e-05	0	0.00117891	0.773949	1.34527	0.798555	1.13803	0.725841	0
OTU179	D_0__Bacteria	D_1__Armatimonadetes	D_2__Chthonomonadetes	D_3__Chthonomonadales				0.000176462	0.000135687	0.000156603	0.000100737	3.18498e-05	3.968e-05	0.000187822	2.41575e-05	1.65338e-05	0.00015536	0.00014611	1.5797e-05	4.17872e-05	3.12307e-05	5.36534e-05	0	0	0	0.00202584	0.000537276	0.00045095	0.000342123	0.00015625	5.74223e-05	7.61711e-05	0.000105756	4.22238e-05	0	0.000839047	2.03895e-05	3.77154e-05	9.67676e-05	7.80435e-05	1.12177e-05	0	0.000795214	0.130492	0.656808	1.2704	0.737962	0.265673	0
OTU1388	D_0__Bacteria	D_1__Proteobacteria	D_2__Alphaproteobacteria	D_3__Rhodospirillales	D_4__Acetobacteraceae	D_5__uncultured	D_6__uncultured bacterium	0	0	0	0	0	0	0	0	0	0	0	0	0	0	0	0	0	0	1.22407e-05	0	1.47852e-05	0	0	0	0	0	0	0	6.75649e-06	0	0	0	0	0	0	7.87058e-06	0	0	0	0	0	0
OTU707	D_0__Bacteria	D_1__Firmicutes	D_2__Bacilli	D_3__Bacillales	D_4__Bacillaceae	D_5__Bacillus	D_6__Hydrogenibacillus schlegelii	1.47051e-05	0	0	0	0	0	0	0	0	0	0	0	0	0	0	0	0	0	0	0	0	0	4.90171e-06	0	0	0	0	0	0	8.49001e-06	0	0	0	0	0	0	1.73205	0	0	0	0	0
OTU427	D_0__Bacteria	D_1__Firmicutes	D_2__Clostridia	D_3__Clostridiales	D_4__TSAC18			0	0	0	0	0	0	0	0	0	0	0	0	0	0	0	0	0	0	0.000318259	1.69666e-05	5.17484e-05	8.34446e-06	0	0	0	0	0	0	9.88296e-05	0	0	0	0	0	0	0.000147484	0	0	0	0	0	0
OTU2255	D_0__Bacteria	D_1__Proteobacteria	D_2__Deltaproteobacteria	D_3__Bdellovibrionales	D_4__Bdellovibrionaceae	D_5__OM27 clade	D_6__uncultured bacterium	0	0	0	0	0	0	0	0	0	0	0	0	0	0	0	0	0	0	1.22407e-05	0	0	0	0	0	0	0	0	0	3.06018e-06	0	0	0	0	0	0	6.12036e-06	0	0	0	0	0	0
OTU51	D_0__Bacteria	D_1__Proteobacteria	D_2__Gammaproteobacteria	D_3__Chromatiales	D_4__Halothiobacillaceae	D_5__Thiofaba	D_6__uncultured bacterium	0	0	0	0	0	1.5872e-05	0	0	0	0	0	0	0	0	0	2.59563e-05	0	2.97699e-05	0.000452907	0.000124422	0.000199601	0.000233645	0	5.29067e-06	0	0	0	1.85754e-05	0.000252644	0	9.16371e-06	0	0	0	1.61994e-05	0.000141092	0	1.73205	0	0	0	0.872088
OTU1428	D_0__Bacteria	D_1__Proteobacteria	D_2__Deltaproteobacteria	D_3__Bdellovibrionales	D_4__Bdellovibrionaceae	D_5__Bdellovibrio		0	0	2.61005e-05	0	3.18498e-05	0	0	2.41575e-05	8.26692e-06	0	1.71894e-05	7.89852e-06	0	0	0	0	0	0	1.22407e-05	0	7.39262e-06	5.00668e-05	8.70015e-06	1.06166e-05	1.08081e-05	8.36263e-06	0	0	1.7425e-05	1.50691e-05	1.83885e-05	1.22776e-05	8.60408e-06	0	0	2.23356e-05	1.73205	1.73205	1.13596	1.02887	0	0
OTU875	D_0__Bacteria	D_1__Proteobacteria	D_2__Deltaproteobacteria	D_3__GR-WP33-30	D_4__uncultured bacterium	D_5__uncultured bacterium	D_6__uncultured bacterium	0	0	0	0	0	0	0	0	0	0	0	0	0	0	0	0	0	0	3.67222e-05	5.65553e-06	0	0	0	0	0	0	0	0	1.05944e-05	0	0	0	0	0	0	1.76213e-05	0	0	0	0	0	0
OTU877	D_0__Bacteria	D_1__Proteobacteria	D_2__Epsilonproteobacteria	D_3__Campylobacterales	D_4__Campylobacteraceae	D_5__Arcobacter	D_6__uncultured bacterium	0	0	0	0	0	0	0	0	0	0	0	0	0	0	0	0	0	0	5.50833e-05	0	0	0	0	0	0	0	0	0	1.37708e-05	0	0	0	0	0	0	2.75416e-05	0	0	0	0	0	0
OTU876	D_0__Bacteria	D_1__Proteobacteria	D_2__Betaproteobacteria	D_3__Neisseriales	D_4__Neisseriaceae	D_5__Chromobacterium		0	0	0	0	0	0	0	0	0	0	0	0	0	0	0	0	0	0	4.89629e-05	0	0	0	0	0	0	0	0	0	1.22407e-05	0	0	0	0	0	0	2.44815e-05	0	0	0	0	0	0
OTU871	D_0__Bacteria	D_1__TM6	D_2__uncultured bacterium	D_3__uncultured bacterium	D_4__uncultured bacterium	D_5__uncultured bacterium	D_6__uncultured bacterium	0	0	0	0	0	0	0	0	0	0	0	0	0	0	0	0	0	0	5.50833e-05	0	0	0	0	0	0	0	0	0	1.37708e-05	0	0	0	0	0	0	2.75416e-05	0	0	0	0	0	0
OTU873	D_0__Bacteria	D_1__Acidobacteria	D_2__Acidobacteria	D_3__Subgroup 3	D_4__PAUC26f	D_5__uncultured bacterium	D_6__uncultured bacterium	0	0	0	0	0	0	0	0	0	0	0	0	0	0	0	0	0	0	3.67222e-05	5.65553e-06	0	0	0	0	0	0	0	0	1.05944e-05	0	0	0	0	0	0	1.76213e-05	0	0	0	0	0	0
OTU872	D_0__Bacteria	D_1__Nitrospirae	D_2__Nitrospira	D_3__Nitrospirales	D_4__Nitrospiraceae	D_5__uncultured	D_6__uncultured Nitrospirae bacterium	1.47051e-05	0	0	0	0	0	0	0	0	0	1.71894e-05	1.5797e-05	0	0	0	0	0	0	1.22407e-05	0	0	0	4.90171e-06	0	0	1.09955e-05	0	0	3.06018e-06	8.49001e-06	0	0	9.54777e-06	0	0	6.12036e-06	1.73205	0	0	0.868337	0	0
OTU641	D_0__Bacteria	D_1__Cyanobacteria	D_2__ML635J-21	D_3__uncultured bacterium	D_4__uncultured bacterium	D_5__uncultured bacterium	D_6__uncultured bacterium	0	0	0	3.3579e-05	0	0	0	0	0	0	0	0	0	0	0	0	0	0	0.000110167	5.65553e-06	0	0	0	1.1193e-05	0	0	0	0	2.89555e-05	0	1.93869e-05	0	0	0	0	5.42063e-05	0	1.73205	0	0	0	0
OTU879	D_0__Bacteria	D_1__Thermotogae	D_2__Thermotogae	D_3__Thermotogales	D_4__Thermotogaceae	D_5__GAL15	D_6__uncultured bacterium	0	0	0	0	0	0	0	0	0	0	0	0	0	0	0	0	0	0	3.06018e-05	0	2.95705e-05	8.34446e-06	0	0	0	0	0	0	1.71292e-05	0	0	0	0	0	0	1.53501e-05	0	0	0	0	0	0
OTU878	D_0__Bacteria	D_1__Bacteroidetes	D_2__Sphingobacteriia	D_3__Sphingobacteriales	D_4__FFCH9454	D_5__uncultured bacterium	D_6__uncultured bacterium	0	0	0	0	0	0	0	0	0	0	0	0	0	0	0	0	0	0	4.28425e-05	0	0	0	0	0	0	0	0	0	1.07106e-05	0	0	0	0	0	0	2.14213e-05	0	0	0	0	0	0
OTU288	D_0__Bacteria	D_1__Firmicutes	D_2__Bacilli	D_3__Bacillales	D_4__Bacillaceae	D_5__Bacillus		5.14679e-05	4.28486e-05	1.30502e-05	4.19738e-05	0.000148633	0.000126976	5.77914e-05	8.0525e-06	0.000165338	0.000103573	0.000137515	0.00026855	0.000392799	0.000117115	8.43125e-05	0.000631603	0.000386437	0.000109156	1.22407e-05	5.65553e-06	0	8.34446e-06	3.57889e-05	0.000105861	7.70608e-05	0.000169879	0.000198076	0.000375732	6.56018e-06	2.01584e-05	5.63774e-05	8.0394e-05	8.712e-05	0.000169431	0.000261388	5.14155e-06	0.563257	0.532562	1.04325	0.512835	0.855387	0.695676
OTU1948	D_0__Bacteria	D_1__Firmicutes	D_2__Clostridia	D_3__Clostridiales	D_4__Syntrophomonadaceae	D_5__Dethiobacter	D_6__uncultured bacterium	0	0	0	0	0	0	0	0	0	0	0	0	0	0	0	0	0	1.98466e-05	0	0	0	0	0	0	0	0	0	6.61553e-06	0	0	0	0	0	0	1.14584e-05	0	0	0	0	0	0	1.73205
OTU289	D_0__Bacteria	D_1__Hydrogenedentes	D_2__Candidatus Hydrogenedens terephthalicus JGI OTU-1	D_3__Candidatus Hydrogenedens terephthalicus JGI OTU-1	D_4__Candidatus Hydrogenedens terephthalicus JGI OTU-1	D_5__Candidatus Hydrogenedens terephthalicus JGI OTU-1	D_6__Candidatus Hydrogenedens terephthalicus JGI OTU-1	0.000132346	0.000207101	0.000117452	0.000125921	0.000201716	0.000142848	0.000108359	0.000177155	0.000165338	0.000177554	0.000111731	0.000497607	0.000117004	0.000203	0.000114972	0	0	0	0	0	0	0	0.0001523	0.000156828	0.000150284	0.000262297	0.000144992	0	0	4.80403e-05	3.97842e-05	3.6786e-05	0.000206425	5.02466e-05	0	0	0.315432	0.25368	0.244776	0.786987	0.346548	0
OTU589	D_0__Bacteria	D_1__Thermotogae	D_2__Thermotogae	D_3__Thermotogales	D_4__Thermotogaceae	D_5__GAL15	D_6__uncultured bacterium	0	0	0	0	0	0	0	0	0	0	0	0	0	0	0	0	0	0	4.89629e-05	0	1.47852e-05	1.66889e-05	0	0	0	0	0	0	2.01093e-05	0	0	0	0	0	0	2.06314e-05	0	0	0	0	0	0
OTU705	D_0__Bacteria	D_1__Nitrospirae	D_2__Nitrospira	D_3__Nitrospirales	D_4__Nitrospiraceae	D_5__uncultured	D_6__uncultured Nitrospirae bacterium	0	0	0	0	0	0	0	0	1.65338e-05	0	0	0	0	0	0	0	0	0	3.67222e-05	0	3.69631e-05	0	0	0	5.51128e-06	0	0	0	1.84213e-05	0	0	9.54582e-06	0	0	0	2.12713e-05	0	0	1.73205	0	0	0
OTU581	D_0__Bacteria	D_1__Synergistetes	D_2__Synergistia	D_3__Synergistales	D_4__Synergistaceae	D_5__uncultured	D_6__uncultured bacterium	0	0	0	0	0	0	0	0	0	0	0	0	0	0	0	3.46084e-05	0	1.98466e-05	1.83611e-05	0	3.69631e-05	8.34446e-06	0	0	0	0	0	1.81516e-05	1.59172e-05	0	0	0	0	0	1.73663e-05	1.59123e-05	0	0	0	0	0	0.956735
OTU580	D_0__Bacteria	D_1__Proteobacteria	D_2__Alphaproteobacteria	D_3__Rhodospirillales	D_4__Rhodospirillaceae	D_5__uncultured	D_6__uncultured bacterium	0	0	0	0	0	0	0	0	0	0	0	0	0	0	0	0	0	0	0	0	0	2.50334e-05	0	0	0	0	0	0	6.25834e-06	0	0	0	0	0	0	1.25167e-05	0	0	0	0	0	0
OTU582	D_0__Bacteria	D_1__Proteobacteria	D_2__Betaproteobacteria	D_3__Burkholderiales	D_4__Comamonadaceae	D_5__uncultured	D_6__uncultured prokaryote	0	0	0	0	0	0	0	0	0	0	0	0	0	0	0	0	0	0	0.000110167	0	0	0	0	0	0	0	0	0	2.75416e-05	0	0	0	0	0	0	5.50833e-05	0	0	0	0	0	0
OTU585	D_0__Bacteria	D_1__Planctomycetes	D_2__Planctomycetacia	D_3__Planctomycetales	D_4__Planctomycetaceae	D_5__Pir3 lineage		0	2.85657e-05	6.52512e-06	0	0	8.7296e-05	0	8.0525e-06	3.30677e-05	0	0	3.15941e-05	0	0	0	0	0	0	0	0	0	0	1.16969e-05	2.90987e-05	1.37067e-05	1.05314e-05	0	0	0	1.49687e-05	5.04004e-05	1.72437e-05	1.82409e-05	0	0	0	1.27971	1.73205	1.25805	1.73205	0	0
OTU587	D_0__Bacteria	D_1__Nitrospirae	D_2__Nitrospira	D_3__Nitrospirales	D_4__Nitrospiraceae	D_5__Nitrospira		0	0	0	0	0	0	0	0	0	0	0	0	0	0	0	0	0	0	0.000134648	2.82777e-05	3.69631e-05	6.67557e-05	0	0	0	0	0	0	6.66611e-05	0	0	0	0	0	0	4.82268e-05	0	0	0	0	0	0
OTU1253	D_0__Bacteria	D_1__Proteobacteria	D_2__Alphaproteobacteria	D_3__Rhodobacterales	D_4__Rhodobacteraceae	D_5__Rubellimicrobium	D_6__uncultured bacterium	0	0	0	0	0	0	0	0	0	0	0	0	0	0	0	0	2.46662e-05	0	0	0	0	0	0	0	0	0	0	8.22206e-06	0	0	0	0	0	0	1.4241e-05	0	0	0	0	0	0	1.73205
OTU1251	D_0__Bacteria	D_1__Acidobacteria	D_2__Acidobacteria	D_3__Subgroup 4	D_4__Unknown Family	D_5__Candidatus Chloracidobacterium		0	0	0	0	0	0	0	0	0	0	0	0	0	0	0	0	0	0	1.83611e-05	0	0	0	0	0	0	0	0	0	4.59027e-06	0	0	0	0	0	0	9.18054e-06	0	0	0	0	0	0
OTU648	D_0__Bacteria	D_1__Proteobacteria	D_2__Epsilonproteobacteria	D_3__Campylobacterales	D_4__Helicobacteraceae	D_5__uncultured	D_6__uncultured bacterium	0	0	0	0	0	0	0	0	0	0	0	0	0	0	0	0	0	0	0.000122407	3.39332e-05	5.9141e-05	0.000100134	0	0	0	0	0	0	7.89037e-05	0	0	0	0	0	0	3.9817e-05	0	0	0	0	0	0
OTU1255	D_0__Bacteria	D_1__Chloroflexi	D_2__uncultured	D_3__uncultured bacterium	D_4__uncultured bacterium	D_5__uncultured bacterium	D_6__uncultured bacterium	0	0	0	0	0	0	0	0	0	0	0	0	0	0	0	0	0	0	1.83611e-05	5.65553e-06	0	0	0	0	0	0	0	0	6.00416e-06	0	0	0	0	0	0	8.65862e-06	0	0	0	0	0	0
OTU1254	D_0__Bacteria	D_1__Proteobacteria	D_2__Deltaproteobacteria	D_3__Sva0485	D_4__uncultured bacterium	D_5__uncultured bacterium	D_6__uncultured bacterium	0	0	0	8.39475e-06	0	0	1.44478e-05	0	0	0	0	0	0	7.80768e-06	0	0	0	0	1.22407e-05	1.69666e-05	7.39262e-06	0	0	2.79825e-06	4.81595e-06	0	2.60256e-06	0	9.14999e-06	0	4.84671e-06	8.34146e-06	0	4.50777e-06	0	7.24483e-06	0	1.73205	1.73205	0	1.73205	0
OTU1392	D_0__Bacteria	D_1__Bacteroidetes	D_2__Sphingobacteriia	D_3__Sphingobacteriales	D_4__Chitinophagaceae	D_5__uncultured	D_6__uncultured bacterium	0	0	0	0	0	0	0	0	0	0	0	0	0	0	0	0	0	0	1.83611e-05	0	0	0	0	0	0	0	0	0	4.59027e-06	0	0	0	0	0	0	9.18054e-06	0	0	0	0	0	0
OTU1393	D_0__Bacteria	D_1__Firmicutes	D_2__Bacilli	D_3__Lactobacillales	D_4__Streptococcaceae	D_5__Streptococcus	D_6__uncultured bacterium	0	0	0	0	0	0	0	0	0	0	0	0	0	0	0	0	0	0	6.12036e-06	0	0	0	0	0	0	0	0	0	1.53009e-06	0	0	0	0	0	0	3.06018e-06	0	0	0	0	0	0
OTU1390	D_0__Bacteria	D_1__Proteobacteria	D_2__Deltaproteobacteria	D_3__Desulfurellales	D_4__Desulfurellaceae	D_5__uncultured	D_6__uncultured bacterium	0	0	0	0	0	0	0	0	0	0	0	0	0	0	0	0	0	0	3.67222e-05	0	0	8.34446e-06	0	0	0	0	0	0	1.12667e-05	0	0	0	0	0	0	1.74203e-05	0	0	0	0	0	0
OTU1258	D_0__Bacteria	D_1__Actinobacteria	D_2__Actinobacteria	D_3__Micrococcales	D_4__Micrococcaceae	D_5__Arthrobacter	D_6__uncultured bacterium	0	0	0	0	0	0	0	0	0	0	0	0	0	0	0	0	0	3.96932e-05	0	0	0	0	0	0	0	0	0	1.32311e-05	0	0	0	0	0	0	2.29169e-05	0	0	0	0	0	0	1.73205
OTU1395	D_0__Bacteria	D_1__Proteobacteria	D_2__Gammaproteobacteria	D_3__Xanthomonadales	D_4__Solimonadaceae	D_5__Fontimonas		0	0	0	8.39475e-06	0	0	0	0	0	0	0	0	0	0	0	0	0	0	1.83611e-05	5.65553e-06	0	0	0	2.79825e-06	0	0	0	0	6.00416e-06	0	4.84671e-06	0	0	0	0	8.65862e-06	0	1.73205	0	0	0	0
OTU512	D_0__Bacteria	D_1__Proteobacteria	D_2__Alphaproteobacteria	D_3__Rickettsiales	D_4__SM2D12			0	1.42829e-05	7.83014e-05	0	0	0	0	0	0	0	8.59468e-06	0	0	0	0	0	0	3.96932e-05	0	5.08998e-05	7.39262e-06	0	3.08614e-05	0	0	2.86489e-06	0	1.32311e-05	1.45731e-05	4.17003e-05	0	0	4.96214e-06	0	2.29169e-05	2.44672e-05	1.35121	0	0	1.73205	0	1.73205
OTU511	D_0__Bacteria	D_1__Firmicutes	D_2__Bacilli	D_3__Bacillales	D_4__Paenibacillaceae	D_5__Brevibacillus		0	1.42829e-05	0	0	3.18498e-05	7.936e-06	7.22392e-06	0	0	4.43885e-05	5.15681e-05	0	8.35743e-06	0	1.53295e-05	8.65209e-06	0	5.95398e-05	0.000104046	0	0	0	4.76095e-06	1.32619e-05	2.40797e-06	3.19855e-05	7.89566e-06	2.27306e-05	2.60115e-05	8.24621e-06	1.65794e-05	4.17073e-06	2.79319e-05	7.6752e-06	3.21699e-05	5.20231e-05	1.73205	1.25015	1.73205	0.873267	0.972078	1.41527
OTU517	D_0__Bacteria	D_1__Actinobacteria	D_2__Acidimicrobiia	D_3__Acidimicrobiales	D_4__Acidimicrobiaceae	D_5__uncultured		0	0	0	2.51843e-05	0	0	0	0	0	0	2.5784e-05	2.36956e-05	0	2.3423e-05	0	3.46084e-05	3.28882e-05	4.96165e-05	0	0	0	0	0	8.39475e-06	0	1.64932e-05	7.80768e-06	3.90377e-05	0	0	1.45401e-05	0	1.43217e-05	1.35233e-05	9.20177e-06	0	0	1.73205	0	0.868337	1.73205	0.235715
OTU514	D_0__Bacteria	D_1__Nitrospirae	D_2__Nitrospira	D_3__Nitrospirales	D_4__Nitrospiraceae	D_5__Thermodesulfovibrio	D_6__uncultured bacterium	0.000213224	0.000242809	0.000358881	0.000402948	0.000360965	0.000253952	0.000787407	0.000756935	0.000338944	0.000288526	6.87575e-05	6.31882e-05	0.000125361	0.000140538	3.06591e-05	0	0	0	0.000948656	0.000344988	0.000377024	0.00046729	0.000271638	0.000339288	0.000627762	0.000140157	9.88529e-05	0	0.000534489	7.69893e-05	7.68268e-05	0.000250588	0.000128521	5.95431e-05	0	0.000280925	0.283426	0.226435	0.399176	0.916979	0.602341	0
OTU1554	D_0__Bacteria	D_1__Actinobacteria	D_2__MB-A2-108	D_3__uncultured bacterium	D_4__uncultured bacterium	D_5__uncultured bacterium	D_6__uncultured bacterium	0	0	0	8.39475e-06	0	0	0	0	0	0	0	0	0	0	0	0	0	0	0	5.65553e-06	0	8.34446e-06	0	2.79825e-06	0	0	0	0	3.5e-06	0	4.84671e-06	0	0	0	0	4.18788e-06	0	1.73205	0	0	0	0
OTU518	D_0__Bacteria	D_1__Chloroflexi	D_2__uncultured	D_3__uncultured bacterium	D_4__uncultured bacterium	D_5__uncultured bacterium	D_6__uncultured bacterium	2.20577e-05	0	0	0	0	0	0	0	0	0	0	0	0	0	0	0	0	0	0	5.65553e-06	0	8.34446e-06	7.35256e-06	0	0	0	0	0	3.5e-06	1.2735e-05	0	0	0	0	0	4.18788e-06	1.73205	0	0	0	0	0
OTU450	D_0__Bacteria	D_1__Armatimonadetes	D_2__Chthonomonadetes	D_3__Chthonomonadales	D_4__Chthonomonadaceae	D_5__Chthonomonas	D_6__uncultured bacterium	0	0	0	0	0	0	0	0	0	0	0	3.94926e-05	0	0	3.83239e-05	0	8.22206e-05	9.92329e-05	0	0	7.39262e-06	0	0	0	0	1.31642e-05	1.27746e-05	6.04845e-05	1.84816e-06	0	0	0	2.28011e-05	2.21263e-05	5.30673e-05	3.69631e-06	0	0	0	1.73205	1.73205	0.87737
OTU457	D_0__Bacteria	D_1__Firmicutes	D_2__Bacilli	D_3__Bacillales	D_4__Alicyclobacillaceae	D_5__Alicyclobacillus	D_6__uncultured bacterium	0	0	0	0	0	0	0	0	0	0	0	0	0	0	0	0	0	0	0.000354981	0	0	0	0	0	0	0	0	0	8.87453e-05	0	0	0	0	0	0	0.000177491	0	0	0	0	0	0
OTU456	D_0__Bacteria	D_1__Thermotogae	D_2__Thermotogae	D_3__Thermotogales	D_4__Thermotogaceae	D_5__GAL15	D_6__uncultured bacterium	0	0	0	0	0	0	0	0	0	0	0	0	0	7.80768e-06	0	0	0	0	0.000146889	3.39332e-05	2.95705e-05	3.33778e-05	0	0	0	0	2.60256e-06	0	6.09426e-05	0	0	0	0	4.50777e-06	0	5.73302e-05	0	0	0	0	1.73205	0
OTU455	D_0__Bacteria	D_1__Planctomycetes	D_2__Planctomycetacia	D_3__Planctomycetales	D_4__Planctomycetaceae			1.47051e-05	4.28486e-05	4.56758e-05	8.39475e-06	5.30831e-05	2.3808e-05	0	1.6105e-05	1.65338e-05	0	4.29734e-05	3.94926e-05	8.35743e-06	1.56154e-05	7.66477e-06	5.19125e-05	8.22206e-06	9.92329e-06	0	0	0	0	3.44098e-05	2.84286e-05	1.08796e-05	2.74887e-05	1.05459e-05	2.33526e-05	0	1.71232e-05	2.26996e-05	9.42446e-06	2.38694e-05	4.40396e-06	2.47482e-05	0	0.497626	0.798479	0.86625	0.868337	0.417601	1.05976
OTU454	D_0__Bacteria	D_1__Acidobacteria	D_2__Acidobacteria	D_3__Subgroup 4	D_4__11-24	D_5__uncultured bacterium	D_6__uncultured bacterium	0	0	2.61005e-05	0	0	4.7616e-05	0	0	9.09361e-05	0	8.59468e-06	4.73911e-05	8.35743e-06	0	0	0	0	0	0.000110167	0	1.47852e-05	8.34446e-05	8.70015e-06	1.5872e-05	3.0312e-05	1.86619e-05	2.78581e-06	0	5.20991e-05	1.50691e-05	2.74911e-05	5.2502e-05	2.52486e-05	4.82516e-06	0	5.31068e-05	1.73205	1.73205	1.73205	1.35295	1.73205	0
OTU683	D_0__Bacteria	D_1__Proteobacteria	D_2__Deltaproteobacteria	D_3__Desulfobacterales	D_4__Desulfobacteraceae	D_5__Desulfatirhabdium	D_6__uncultured bacterium	0	0	0	0	0	0	0	0	0	0	0	0	0	0	0	0	0	0	9.79258e-05	1.13111e-05	7.39262e-06	1.66889e-05	0	0	0	0	0	0	3.33296e-05	0	0	0	0	0	0	4.32324e-05	0	0	0	0	0	0
OTU811	D_0__Bacteria	D_1__Verrucomicrobia	D_2__Verrucomicrobia Incertae Sedis	D_3__Unknown Order	D_4__Unknown Family	D_5__Candidatus Methylacidiphilum	D_6__uncultured bacterium	0	0	0	0	0	0	0	0	0	0	0	0	0	0	0	0	0	0	5.50833e-05	0	0	0	0	0	0	0	0	0	1.37708e-05	0	0	0	0	0	0	2.75416e-05	0	0	0	0	0	0
OTU1573	D_0__Bacteria	D_1__Proteobacteria	D_2__TA18	D_3__uncultured bacterium	D_4__uncultured bacterium	D_5__uncultured bacterium	D_6__uncultured bacterium	0	0	0	0	0	0	0	0	0	0	0	0	0	0	0	0	0	0	0	5.65553e-06	7.39262e-06	0	0	0	0	0	0	0	3.26204e-06	0	0	0	0	0	0	3.83285e-06	0	0	0	0	0	0
OTU228	D_0__Bacteria	D_1__Chloroflexi	D_2__Thermomicrobia	D_3__JG30-KF-CM45	D_4__uncultured bacterium	D_5__uncultured bacterium	D_6__uncultured bacterium	0.000191167	0.000107121	0.000143553	0.000125921	0.000180482	9.5232e-05	7.94631e-05	9.663e-05	9.92031e-05	0.000162758	0.00025784	8.68837e-05	5.8502e-05	4.68461e-05	0.000107307	0.000147086	0.000246662	0.000396932	0	0	0	0	0.00014728	0.000133879	9.17654e-05	0.000169161	7.0885e-05	0.00026356	0	4.21464e-05	4.31786e-05	1.07315e-05	8.56581e-05	3.20761e-05	0.000125777	0	0.286165	0.322521	0.116945	0.506371	0.45251	0.477225
OTU229	D_0__Bacteria	D_1__Planctomycetes	D_2__Planctomycetacia	D_3__Planctomycetales	D_4__Planctomycetaceae	D_5__uncultured	D_6__uncultured bacterium	0.000169109	0.000185677	0.000143553	0.000151106	0.000127399	8.7296e-05	0.000108359	0.000177155	0.000140538	9.61752e-05	0.00012892	0.00015797	0.000150434	0.000148346	0.000199284	0.000311475	0.000337105	0.000168696	0	0	0	0	0.000166113	0.000121934	0.000142017	0.000127689	0.000166021	0.000272425	0	2.12215e-05	3.2254e-05	3.4422e-05	3.0916e-05	2.88254e-05	9.07416e-05	0	0.127754	0.264521	0.242379	0.24212	0.173625	0.333088
OTU220	D_0__Bacteria	D_1__Cyanobacteria	D_2__Cyanobacteria	D_3__SubsectionIII	D_4__FamilyI	D_5__Leptolyngbya	D_6__uncultured bacterium	0	9.998e-05	1.30502e-05	0	0.000138016	0.000126976	7.22392e-05	1.6105e-05	0.000223207	4.43885e-05	6.87575e-05	4.73911e-05	8.35743e-06	3.12307e-05	1.53295e-05	0.000216302	0.000156219	0.000178619	0	0	0	0	3.76767e-05	8.83307e-05	0.00010385	5.35124e-05	1.83059e-05	0.000183714	0	5.43493e-05	7.66955e-05	0.000107109	1.32877e-05	1.17235e-05	3.03638e-05	0	1.44252	0.868277	1.03137	0.248311	0.640423	0.165278
OTU221	D_0__Bacteria	D_1__Bacteroidetes	D_2__SB-5	D_3__uncultured bacterium	D_4__uncultured bacterium	D_5__uncultured bacterium	D_6__uncultured bacterium	0.000272045	0.000114263	0.000215329	0.000310606	0.000552064	7.936e-06	4.33435e-05	4.02625e-05	4.13346e-05	0.00019235	0	7.89852e-06	8.35743e-05	5.46538e-05	0	5.19125e-05	2.46662e-05	4.96165e-05	0.000269296	0.000107455	0.000118282	0.000158545	0.000200545	0.000290202	4.16469e-05	6.67496e-05	4.6076e-05	4.20651e-05	0.000163394	7.99231e-05	0.000272637	1.56406e-06	0.000108845	4.24423e-05	1.51115e-05	7.39437e-05	0.398528	0.939474	0.0375553	1.63065	0.921136	0.359242
OTU222	D_0__Bacteria	D_1__Proteobacteria	D_2__Betaproteobacteria	D_3__Burkholderiales	D_4__Burkholderiales Incertae Sedis	D_5__Thiomonas		0	0	0	0	0	0	0	0	0	0	0	0	0	0	0	0	0	0	0.00359265	0.000118766	2.21779e-05	0.000100134	0	0	0	0	0	0	0.000958433	0	0	0	0	0	0	0.00175665	0	0	0	0	0	0
OTU224	D_0__Bacteria	D_1__Proteobacteria	D_2__Deltaproteobacteria	D_3__Syntrophobacterales	D_4__Syntrophaceae	D_5__uncultured		0.000161756	0.00014997	0.000221854	0.000218264	0.000201716	0.000166656	5.77914e-05	0.000185208	0.000190139	0.000133166	0.000266435	0.00015797	7.52169e-05	0.000124923	0.000191619	0	1.64441e-05	5.95398e-05	1.83611e-05	0	0	0	0.00017786	0.000195545	0.000144379	0.000185857	0.000130586	2.5328e-05	4.59027e-06	3.85528e-05	2.63513e-05	7.5028e-05	7.08762e-05	5.84075e-05	3.0748e-05	9.18054e-06	0.216759	0.134758	0.519658	0.381348	0.447271	1.21399
OTU225	D_0__Bacteria	D_1__Nitrospirae	D_2__Nitrospira	D_3__Nitrospirales	D_4__Nitrospiraceae	D_5__Nitrospira		7.35256e-06	0.000278516	0.000261005	0	9.55495e-05	0.000126976	7.22392e-06	0.000209365	0.000305876	1.47962e-05	0.000335193	0.000134275	5.8502e-05	0	0.000114972	0.000190346	0.000123331	4.96165e-05	5.50833e-05	2.82777e-05	5.17484e-05	0.000241989	0.000182291	7.41752e-05	0.000174155	0.000161421	5.78245e-05	0.000121098	9.42747e-05	0.000151754	6.61315e-05	0.000152408	0.000161914	5.74888e-05	7.03913e-05	9.91962e-05	0.832482	0.891558	0.875126	1.00305	0.994194	0.581277
OTU226	D_0__Bacteria	D_1__Acidobacteria	D_2__Acidobacteria	D_3__Subgroup 3	D_4__Elev-16S-1166	D_5__uncultured bacterium	D_6__uncultured bacterium	0	0	0	0	0	0	0	0	0.000157072	0	0	0.000181666	0	1.56154e-05	6.13182e-05	0.000709471	0.000534434	0.000883173	0	0	0	0	0	0	5.23572e-05	6.05553e-05	2.56445e-05	0.000709026	0	0	0	9.06853e-05	0.000104885	3.18656e-05	0.00017437	0	0	0	1.73205	1.73205	1.24259	0.245929
OTU1496	D_0__Bacteria	D_1__Bacteroidetes	D_2__Cytophagia	D_3__Cytophagales	D_4__Cytophagaceae	D_5__Flexibacter	D_6__uncultured Flexibacteraceae bacterium	0	0	0	0	0	0	0	0	0	0	0	0	0	0	7.66477e-06	0	0	1.98466e-05	0	0	0	0	0	0	0	0	2.55492e-06	6.61553e-06	0	0	0	0	0	4.42526e-06	1.14584e-05	0	0	0	0	0	1.73205	1.73205
OTU1086	D_0__Bacteria	D_1__Hydrogenedentes	D_2__uncultured bacterium	D_3__uncultured bacterium	D_4__uncultured bacterium	D_5__uncultured bacterium	D_6__uncultured bacterium	0	0	0	0	0	0	0	0	0	0	0	0	0	0	0	0	0	0	2.44815e-05	0	0	0	0	0	0	0	0	0	6.12036e-06	0	0	0	0	0	0	1.22407e-05	0	0	0	0	0	0
OTU1087	D_0__Bacteria	D_1__Actinobacteria	D_2__OPB41	D_3__uncultured actinomycete	D_4__uncultured actinomycete	D_5__uncultured actinomycete	D_6__uncultured actinomycete	0	0	0	0	0	0	0	1.6105e-05	0	0	0	0	2.50723e-05	0	0	0	0	0	0	0	0	0	0	0	5.36833e-06	0	8.35743e-06	0	0	0	0	9.29823e-06	0	1.44755e-05	0	0	0	0	1.73205	0	1.73205	0
OTU442	D_0__Bacteria	D_1__Proteobacteria	D_2__Deltaproteobacteria	D_3__Bdellovibrionales	D_4__Bacteriovoracaceae	D_5__uncultured	D_6__uncultured bacterium	0	0	0	0	0	0	0	0	0	0	0	0	0	0	0	0	0	0	0.000140768	2.26221e-05	7.39262e-06	4.17223e-05	0	0	0	0	0	0	5.31264e-05	0	0	0	0	0	0	6.00923e-05	0	0	0	0	0	0
OTU1081	D_0__Bacteria	D_1__Proteobacteria	D_2__Betaproteobacteria	D_3__Burkholderiales	D_4__Burkholderiaceae	D_5__Chitinimonas	D_6__Chitinimonas taiwanensis	0	0	0	0	0	0	0	0	0	0	0	0	0	0	0	0	0	0	3.06018e-05	0	0	0	0	0	0	0	0	0	7.65045e-06	0	0	0	0	0	0	1.53009e-05	0	0	0	0	0	0
OTU1919	D_0__Bacteria	D_1__Proteobacteria	D_2__Deltaproteobacteria	D_3__Oligoflexales	D_4__uncultured bacterium	D_5__uncultured bacterium	D_6__uncultured bacterium	0	0	0	0	0	0	0	0	0	0	0	0	0	0	0	0	0	0	1.22407e-05	0	0	0	0	0	0	0	0	0	3.06018e-06	0	0	0	0	0	0	6.12036e-06	0	0	0	0	0	0
OTU443	D_0__Bacteria	D_1__Deinococcus-Thermus	D_2__Deinococci	D_3__Thermales	D_4__Thermaceae	D_5__Meiothermus	D_6__uncultured bacterium	0	0	0	0	0	0	0	0	0	0	0	0	0	0	0	0	0	0	0.000287657	0	0	0	0	0	0	0	0	0	7.19143e-05	0	0	0	0	0	0	0.000143829	0	0	0	0	0	0
OTU773	D_0__Bacteria	D_1__Proteobacteria	D_2__Betaproteobacteria	D_3__Burkholderiales	D_4__Comamonadaceae	D_5__Hydrogenophaga	D_6__uncultured bacterium	0	0	0	0	0	0	0	0	0	0	0	0	0	0	0	0	0	0	6.12036e-06	1.13111e-05	2.95705e-05	8.34446e-06	0	0	0	0	0	0	1.38366e-05	0	0	0	0	0	0	1.07026e-05	0	0	0	0	0	0
OTU1024	D_0__Bacteria	D_1__Chlorobi	D_2__Ignavibacteria	D_3__Ignavibacteriales	D_4__BSV26	D_5__uncultured bacterium	D_6__uncultured bacterium	0	0	0	0	0	0	0	0	0	0	0	0	0	0	0	1.73042e-05	0	0	3.67222e-05	0	0	0	0	0	0	0	0	5.76806e-06	9.18054e-06	0	0	0	0	0	9.99057e-06	1.83611e-05	0	0	0	0	0	1.73205
OTU1025	D_0__Bacteria	D_1__Nitrospirae	D_2__Nitrospira	D_3__Nitrospirales	D_4__Nitrospiraceae	D_5__uncultured	D_6__uncultured bacterium	0	0	0	0	0	0	0	0	0	0	0	0	0	0	0	0	0	0	3.67222e-05	0	0	0	0	0	0	0	0	0	9.18054e-06	0	0	0	0	0	0	1.83611e-05	0	0	0	0	0	0
OTU771	D_0__Bacteria	D_1__Thermotogae	D_2__Thermotogae	D_3__Thermotogales	D_4__Thermotogaceae	D_5__EM3		0	0	0	0	0	0	0	0	0	0	0	0	0	0	0	0	0	0	3.67222e-05	3.39332e-05	1.47852e-05	8.34446e-06	0	0	0	0	0	0	2.34463e-05	0	0	0	0	0	0	1.40155e-05	0	0	0	0	0	0
OTU714	D_0__Bacteria	D_1__Firmicutes	D_2__Bacilli	D_3__Bacillales	D_4__Paenibacillaceae	D_5__Brevibacillus	D_6__Brevibacillus borstelensis	0	0	0	0	0	0	0	0	0	0	0	0	0	0	0	0	0	0	9.18054e-05	0	0	0	0	0	0	0	0	0	2.29514e-05	0	0	0	0	0	0	4.59027e-05	0	0	0	0	0	0
OTU358	D_0__Bacteria	D_1__Actinobacteria	D_2__Actinobacteria	D_3__Micrococcales	D_4__Micrococcaceae	D_5__Arthrobacter		4.41154e-05	7.14143e-06	1.30502e-05	8.39475e-06	4.24665e-05	0	2.88957e-05	8.0525e-06	0	0	1.71894e-05	0	0	7.80768e-06	0	0	0	1.98466e-05	1.83611e-05	5.65553e-06	0	4.17223e-05	2.14357e-05	1.69537e-05	1.23161e-05	5.72979e-06	2.60256e-06	6.61553e-06	1.64347e-05	1.98622e-05	2.24898e-05	1.49122e-05	9.92429e-06	4.50777e-06	1.14584e-05	1.85244e-05	0.926593	1.32654	1.21079	1.73205	1.73205	1.73205
OTU359	D_0__Bacteria	D_1__TA06	D_2__uncultured bacterium	D_3__uncultured bacterium	D_4__uncultured bacterium	D_5__uncultured bacterium	D_6__uncultured bacterium	0	0	0	0	0	1.5872e-05	1.44478e-05	0	0	0	8.59468e-06	0	0	0	0	0	0	0	7.95647e-05	2.26221e-05	0	0	0	5.29067e-06	4.81595e-06	2.86489e-06	0	0	2.55467e-05	0	9.16371e-06	8.34146e-06	4.96214e-06	0	0	3.75578e-05	0	1.73205	1.73205	1.73205	0	0
OTU428	D_0__Bacteria	D_1__Proteobacteria	D_2__Betaproteobacteria	D_3__Burkholderiales	D_4__Comamonadaceae			0	0	0	0	0	0	0	0	0	0	0	0	0	0	0	0.000112477	0.000131553	0.00011908	0	0	0	0	0	0	0	0	0	0.000121037	0	0	0	0	0	0	9.68732e-06	0	0	0	0	0	0	0.0800363
OTU426	D_0__Bacteria	D_1__Proteobacteria	D_2__Deltaproteobacteria	D_3__Myxococcales	D_4__Phaselicystidaceae	D_5__Phaselicystis		7.35256e-06	0	3.26256e-05	0	0	2.3808e-05	0	0	9.09361e-05	0	8.59468e-06	5.52896e-05	0	0	3.83239e-05	3.46084e-05	0	0	1.22407e-05	1.13111e-05	0	0	1.3326e-05	7.936e-06	3.0312e-05	2.12948e-05	1.27746e-05	1.15361e-05	5.88795e-06	1.71134e-05	1.37456e-05	5.2502e-05	2.97524e-05	2.21263e-05	1.99811e-05	6.8094e-06	1.28421	1.73205	1.73205	1.39717	1.73205	1.73205
OTU355	D_0__Bacteria	D_1__Chloroflexi	D_2__Anaerolineae	D_3__Anaerolineales	D_4__Anaerolineaceae	D_5__uncultured	D_6__uncultured bacterium	4.41154e-05	6.42729e-05	4.56758e-05	4.19738e-05	3.18498e-05	0.000142848	2.88957e-05	7.24725e-05	9.09361e-05	2.95924e-05	7.73521e-05	0.000142173	5.8502e-05	0.000140538	8.43125e-05	0	4.11103e-05	0	0	5.65553e-06	0	0	5.13547e-05	7.22239e-05	6.41014e-05	8.30393e-05	9.44509e-05	1.37034e-05	1.41388e-06	1.12146e-05	6.13714e-05	3.18561e-05	5.65056e-05	4.19473e-05	2.3735e-05	2.82777e-06	0.218376	0.849739	0.496964	0.680468	0.444118	1.73205
OTU425	D_0__Bacteria	D_1__Verrucomicrobia	D_2__OPB35 soil group	D_3__uncultured bacterium	D_4__uncultured bacterium	D_5__uncultured bacterium	D_6__uncultured bacterium	0	7.14143e-06	0	0	0	0	0	0	0	0	0	0	0	0	0	0	0	0	0.000104046	7.91775e-05	2.95705e-05	5.84112e-05	2.38048e-06	0	0	0	0	0	6.78013e-05	4.12311e-06	0	0	0	0	0	3.15852e-05	1.73205	0	0	0	0	0
OTU350	D_0__Bacteria	D_1__Proteobacteria	D_2__Deltaproteobacteria	D_3__Myxococcales	D_4__mle1-27	D_5__uncultured bacterium	D_6__uncultured bacterium	0	7.14143e-06	1.30502e-05	0	0	1.5872e-05	0	0	9.09361e-05	0	0	0.00069507	0	0	0.000590188	6.92167e-05	5.75544e-05	0.00011908	0	5.65553e-06	0	1.66889e-05	6.73055e-06	5.29067e-06	3.0312e-05	0.00023169	0.000196729	8.19502e-05	5.58611e-06	6.53481e-06	9.16371e-06	5.2502e-05	0.000401299	0.000340745	3.26794e-05	7.86737e-06	0.970917	1.73205	1.73205	1.73205	1.73205	0.398771
OTU352	D_0__Bacteria	D_1__Proteobacteria	D_2__Betaproteobacteria	D_3__Burkholderiales	D_4__Comamonadaceae	D_5__Tepidimonas		0	3.57071e-05	6.52512e-06	0	5.30831e-05	1.5872e-05	0	1.6105e-05	3.30677e-05	2.95924e-05	8.59468e-06	0.000165869	2.50723e-05	2.3423e-05	2.29943e-05	0	0	0	0.000532472	0.00120463	0.00277223	0.0213535	1.40774e-05	2.2985e-05	1.63909e-05	6.80187e-05	2.38299e-05	0	0.0064657	1.90139e-05	2.7247e-05	1.65357e-05	8.53887e-05	1.0971e-06	0	0.00996945	1.35067	1.18542	1.00883	1.25537	0.0460389	0
OTU353	D_0__Bacteria	D_1__Bacteroidetes	D_2__Cytophagia	D_3__Cytophagales	D_4__Cytophagaceae	D_5__uncultured	D_6__uncultured bacterium	0	0	0	0	0	0	0	0	0	0	8.59468e-06	0	0	0	7.66477e-06	7.78688e-05	0.000115109	6.94631e-05	0	0	0	0	0	0	0	2.86489e-06	2.55492e-06	8.74802e-05	0	0	0	0	4.96214e-06	4.42526e-06	2.42934e-05	0	0	0	0	1.73205	1.73205	0.277702
OTU644	D_0__Bacteria	D_1__Armatimonadetes	D_2__Chthonomonadetes	D_3__Chthonomonadales	D_4__uncultured bacterium	D_5__uncultured bacterium	D_6__uncultured bacterium	0	0	0	0	0	0	0	0	1.65338e-05	0	1.71894e-05	2.36956e-05	0	0	0	0	0	0	4.28425e-05	0	7.39262e-06	0	0	0	5.51128e-06	1.36283e-05	0	0	1.25588e-05	0	0	9.54582e-06	1.22426e-05	0	0	2.04877e-05	0	0	1.73205	0.89832	0	0
OTU642	D_0__Bacteria	D_1__Proteobacteria	D_2__Betaproteobacteria	D_3__Burkholderiales	D_4__Comamonadaceae	D_5__Schlegelella	D_6__uncultured Schlegelella sp.	0	0	0	0	0	0	0	0	0	0	0	0	0	0	0	0	0	0	0.000110167	0	0	0	0	0	0	0	0	0	2.75416e-05	0	0	0	0	0	0	5.50833e-05	0	0	0	0	0	0
OTU128	D_0__Bacteria	D_1__Chloroflexi	D_2__uncultured					0.00283074	0.00386351	0.00193143	0.00373567	0.00244182	0.00126976	0.00125696	0.00227081	0.00127311	0.00123548	0.00189083	0.000442317	0.00127869	0.00084323	0.000935102	7.78688e-05	2.46662e-05	7.93863e-05	0.00150561	0.000130077	8.13188e-05	0.000141856	0.00287523	0.00248242	0.00160029	0.00118954	0.00101901	6.06404e-05	0.000464715	0.000966808	0.00123345	0.000580739	0.000725348	0.000229534	3.11639e-05	0.000694424	0.336254	0.496876	0.362896	0.609771	0.225252	0.513912
OTU127	D_0__Bacteria	D_1__Proteobacteria	D_2__Deltaproteobacteria	D_3__Desulfobacterales	D_4__Desulfobacteraceae	D_5__Sva0081 sediment group		0.000176462	0.000985517	0.00362144	0.000789107	0.00282402	0.00312679	0.000353972	0.00179571	0.00321583	0.00031072	0.00195099	0.0021089	0.000275795	0.00166304	0.002698	4.32605e-05	0.000205552	0.000129003	0	0	0	0	0.00159447	0.00224664	0.0017885	0.00145687	0.00154561	0.000125938	0	0.00180141	0.0012713	0.00143094	0.000995733	0.00121536	8.11889e-05	0	1.12979	0.56587	0.800079	0.683473	0.786333	0.644672
OTU126	D_0__Bacteria	D_1__S2R-29						0.000294103	0.000214243	1.95753e-05	0.00148587	0.000265415	2.3808e-05	9.3911e-05	2.41575e-05	0	0.000355108	8.59468e-06	0	0.0109817	0.000124923	7.66477e-06	0.000233606	0.000361771	0.000317545	0.00506766	0.00115373	0.00185555	0.00310414	0.000175974	0.000591698	3.93562e-05	0.000121234	0.00370475	0.000304308	0.00279527	0.000141208	0.000783743	4.87654e-05	0.000202586	0.00630226	6.50995e-05	0.00171628	0.802439	1.32457	1.23908	1.67103	1.70113	0.213927
OTU125	D_0__Bacteria	D_1__Aquificae	D_2__Aquificae	D_3__Aquificales	D_4__Aquificaceae	D_5__Thermocrinis		0.000147051	0.000157111	0.000143553	0.000327395	6.36997e-05	7.1424e-05	2.88957e-05	0.000112735	1.65338e-05	0.000325516	0.00012892	5.52896e-05	0.000108647	6.24614e-05	7.66477e-05	0	8.22206e-06	2.97699e-05	0.0209806	0.00254499	0.0032084	0.00235314	0.000149238	0.000154173	5.27215e-05	0.000169909	8.25853e-05	1.2664e-05	0.00727178	7.03908e-06	0.000150065	5.23395e-05	0.000139698	2.36581e-05	1.5374e-05	0.00914656	0.0471667	0.973352	0.992753	0.822196	0.286469	1.21399
OTU123	D_0__Bacteria	D_1__Bacteroidetes	D_2__Cytophagia	D_3__Order IV	D_4__Unknown Family	D_5__Thermonema	D_6__Thermonema rossianum	0	7.14143e-06	1.30502e-05	0	0	0	0	0	8.26692e-06	0	0	7.89852e-06	0	0	0	1.73042e-05	0	0	0	0.00428124	0.00780661	0.00219459	6.73055e-06	0	2.75564e-06	2.63284e-06	0	5.76806e-06	0.00357061	6.53481e-06	0	4.77291e-06	4.56021e-06	0	9.99057e-06	0.00332121	0.970917	0	1.73205	1.73205	0	1.73205
OTU122	D_0__Bacteria	D_1__Acidobacteria	D_2__Acidobacteria	D_3__Subgroup 4	D_4__Unknown Family			0.000279397	0.000407061	4.56758e-05	0.0030473	0.000668847	0.000206336	0.000195046	4.8315e-05	8.26692e-06	0.00100614	2.5784e-05	0	0.00880873	0.000359153	7.66477e-06	0	0	0	3.67222e-05	5.08998e-05	0.000110889	0.00129339	0.000244045	0.00130749	8.38759e-05	0.000343975	0.00305852	0	0.000372976	0.000183268	0.00152436	9.83363e-05	0.000573597	0.00498293	0	0.000614452	0.750961	1.16586	1.1724	1.66756	1.6292	0
OTU121	D_0__Bacteria	D_1__Chloroflexi	D_2__Anaerolineae	D_3__Anaerolineales	D_4__Anaerolineaceae	D_5__Anaerolinea	D_6__uncultured bacterium	0.00827163	0.00029994	7.17763e-05	0.000344185	0.000520214	0.000325376	0.00234055	0.000112735	4.96015e-05	0.000451284	3.43787e-05	0.000750359	0.000534876	0.000460653	0.000114972	0	0	0	0.000428425	0.00161183	0.0013011	0.00493992	0.00288112	0.000396592	0.000834296	0.000412007	0.000370167	0	0.00207032	0.00466972	0.000107472	0.00130484	0.000359603	0.0002241	0	0.00197757	1.6208	0.27099	1.564	0.872807	0.605402	0
OTU120	D_0__Bacteria	D_1__Chloroflexi	D_2__uncultured					0.000227929	0.000178536	0.000287105	0.000436527	0.000138016	0.000222208	0.000122807	0.000136893	0.000190139	0.000510468	0.000378166	0.000284347	0.000451301	0.000413807	0.000398568	0.00265619	0.00227751	0.00257013	0	0	3.69631e-05	0.000233645	0.00023119	0.000265584	0.000149946	0.000390994	0.000421226	0.00250128	6.7652e-05	5.43581e-05	0.00015391	3.55136e-05	0.000113605	2.71379e-05	0.000198508	0.000112025	0.235123	0.579516	0.236842	0.290555	0.0644262	0.0793627
OTU2173	D_0__Bacteria	D_1__Thermotogae	D_2__Thermotogae	D_3__Thermotogales	D_4__Thermotogaceae	D_5__GAL15	D_6__uncultured bacterium	0	0	0	0	0	0	0	0	0	0	0	0	0	0	0	0	0	0	2.44815e-05	0	0	0	0	0	0	0	0	0	6.12036e-06	0	0	0	0	0	0	1.22407e-05	0	0	0	0	0	0
OTU227	D_0__Bacteria	D_1__Nitrospirae	D_2__Nitrospira	D_3__Nitrospirales	D_4__Nitrospiraceae	D_5__uncultured	D_6__uncultured Nitrospirae bacterium	0	0	0	0	0	0	0	0	0	0	0	0	0	0	0	0	0	0	0.00153621	0.000192288	0.000118282	8.34446e-05	0	0	0	0	0	0	0.000482556	0	0	0	0	0	0	0.000703901	0	0	0	0	0	0
OTU909	D_0__Bacteria	D_1__Chloroflexi	D_2__uncultured	D_3__uncultured bacterium	D_4__uncultured bacterium	D_5__uncultured bacterium	D_6__uncultured bacterium	0	0	0	0	0	0	0	0	0	0	0	0	0	0	0	0	0	0	2.44815e-05	1.13111e-05	0	0	0	0	0	0	0	0	8.94813e-06	0	0	0	0	0	0	1.16477e-05	0	0	0	0	0	0
OTU908	D_0__Bacteria	D_1__Proteobacteria	D_2__Gammaproteobacteria	D_3__Legionellales	D_4__Legionellaceae	D_5__Legionella		0	0	0	3.3579e-05	3.18498e-05	7.936e-06	0	0	8.26692e-06	0	0	0	0	0	0	4.32605e-05	0	0	0	0	7.39262e-06	0	0	2.4455e-05	2.75564e-06	0	0	1.44202e-05	1.84816e-06	0	1.43319e-05	4.77291e-06	0	0	2.49764e-05	3.69631e-06	0	0.586054	1.73205	0	0	1.73205
OTU489	D_0__Bacteria	D_1__Bacteroidetes	D_2__Sphingobacteriia	D_3__Sphingobacteriales	D_4__Chitinophagaceae	D_5__Hydrotalea		0	0	0	0	0	0	0	0	0	0	0	0	0	0	0	0	0	0	0.000238694	0	7.39262e-05	8.34446e-06	0	0	0	0	0	0	8.02412e-05	0	0	0	0	0	0	0.000110687	0	0	0	0	0	0
OTU555	D_0__Bacteria	D_1__Parcubacteria	D_2__uncultured bacterium	D_3__uncultured bacterium	D_4__uncultured bacterium	D_5__uncultured bacterium	D_6__uncultured bacterium	0	0	0	0	0	0	0	0	0	0	0	0	0	0	0	0	0	0	0.000159129	0	0	0	0	0	0	0	0	0	3.97824e-05	0	0	0	0	0	0	7.95647e-05	0	0	0	0	0	0
OTU905	D_0__Bacteria	D_1__Firmicutes	D_2__Bacilli	D_3__SHBZ1548	D_4__uncultured bacterium	D_5__uncultured bacterium	D_6__uncultured bacterium	0	0	0	0	0	0	0	0	0	0	0	0	0	0	0	0	0	0	6.7324e-05	0	0	0	0	0	0	0	0	0	1.6831e-05	0	0	0	0	0	0	3.3662e-05	0	0	0	0	0	0
OTU343	D_0__Bacteria	D_1__Proteobacteria	D_2__Betaproteobacteria	D_3__Hydrogenophilales	D_4__Hydrogenophilaceae	D_5__Thiobacillus	D_6__uncultured bacterium	0	0	0	0	0	0	0	0	0	0	0	0	0	0	0	0	0	0	0.000544712	0.000141388	0.000118282	4.17223e-05	0	0	0	0	0	0	0.000211526	0	0	0	0	0	0	0.000226171	0	0	0	0	0	0
OTU907	D_0__Bacteria	D_1__Verrucomicrobia	D_2__B29	D_3__uncultured bacterium	D_4__uncultured bacterium	D_5__uncultured bacterium	D_6__uncultured bacterium	0	0	0	0	0	0	0	0	0	0	0	0	0	0	0	0	0	0	3.67222e-05	5.65553e-06	0	0	0	0	0	0	0	0	1.05944e-05	0	0	0	0	0	0	1.76213e-05	0	0	0	0	0	0
OTU901	D_0__Bacteria	D_1__Proteobacteria	D_2__Deltaproteobacteria	D_3__GR-WP33-30	D_4__uncultured bacterium	D_5__uncultured bacterium	D_6__uncultured bacterium	0	0	0	0	0	0	0	0	0	0	0	0	0	0	0	0	0	0	5.50833e-05	0	0	0	0	0	0	0	0	0	1.37708e-05	0	0	0	0	0	0	2.75416e-05	0	0	0	0	0	0
OTU900	D_0__Bacteria	D_1__Proteobacteria	D_2__Alphaproteobacteria	D_3__Rhizobiales	D_4__Rhizobiales Incertae Sedis	D_5__Bauldia		0	0	0	0	3.18498e-05	0	0	0	0	0	0	0	0	0	0	0	1.64441e-05	0	0	0	0	0	0	1.06166e-05	0	0	0	5.48137e-06	0	0	1.83885e-05	0	0	0	9.49402e-06	0	0	1.73205	0	0	0	1.73205
OTU903	D_0__Bacteria	D_1__Proteobacteria	D_2__Deltaproteobacteria	D_3__Desulfurellales	D_4__Desulfurellaceae	D_5__uncultured	D_6__uncultured bacterium	0	0	0	0	0	0	0	0	0	0	0	0	0	0	0	0	0	0	4.89629e-05	0	0	0	0	0	0	0	0	0	1.22407e-05	0	0	0	0	0	0	2.44815e-05	0	0	0	0	0	0
OTU1172	D_0__Bacteria	D_1__Planctomycetes	D_2__Planctomycetacia	D_3__Planctomycetales	D_4__Planctomycetaceae	D_5__uncultured		2.20577e-05	0	0	0	0	0	0	0	0	7.39809e-06	0	0	0	0	0	0	0	0	0	0	0	0	7.35256e-06	0	0	2.46603e-06	0	0	0	1.2735e-05	0	0	4.27129e-06	0	0	0	1.73205	0	0	1.73205	0	0
OTU1170	D_0__Bacteria	D_1__Proteobacteria	D_2__Betaproteobacteria	D_3__Hydrogenophilales	D_4__Hydrogenophilaceae	D_5__uncultured	D_6__uncultured bacterium	0	0	0	0	0	0	0	0	0	0	0	0	0	0	0	0	0	0	2.44815e-05	5.65553e-06	0	1.66889e-05	0	0	0	0	0	0	1.17065e-05	0	0	0	0	0	0	1.098e-05	0	0	0	0	0	0
OTU1171	D_0__Bacteria	D_1__Verrucomicrobia	D_2__S-BQ2-57 soil group	D_3__uncultured bacterium	D_4__uncultured bacterium	D_5__uncultured bacterium	D_6__uncultured bacterium	0	0	0	0	0	0	0	0	0	0	0	0	0	0	0	0	0	0	3.06018e-05	2.26221e-05	0	0	0	0	0	0	0	0	1.3306e-05	0	0	0	0	0	0	1.5706e-05	0	0	0	0	0	0
OTU1176	D_0__Bacteria	D_1__Proteobacteria	D_2__Alphaproteobacteria	D_3__Rhodospirillales	D_4__Acetobacteraceae	D_5__Acidicaldus	D_6__uncultured bacterium	0	0	0	0	0	0	0	0	0	0	0	0	0	0	0	0	0	0	4.28425e-05	0	0	0	0	0	0	0	0	0	1.07106e-05	0	0	0	0	0	0	2.14213e-05	0	0	0	0	0	0
OTU1177	D_0__Bacteria	D_1__Proteobacteria	D_2__Gammaproteobacteria	D_3__Pseudomonadales	D_4__Moraxellaceae	D_5__Acinetobacter		0	0	0	0	0	0	0	0	0	0	0	0	0	0	0	0	0	0	4.89629e-05	0	0	0	0	0	0	0	0	0	1.22407e-05	0	0	0	0	0	0	2.44815e-05	0	0	0	0	0	0
OTU1174	D_0__Bacteria	D_1__Deinococcus-Thermus	D_2__Deinococci	D_3__Thermales	D_4__Thermaceae	D_5__Meiothermus	D_6__uncultured bacterium	0	0	0	0	0	0	0	0	1.65338e-05	0	0	0	1.67149e-05	0	0	0	0	0	0	0	0	2.50334e-05	0	0	5.51128e-06	0	5.57162e-06	0	6.25834e-06	0	0	9.54582e-06	0	9.65033e-06	0	1.25167e-05	0	0	1.73205	0	1.73205	0
OTU1175	D_0__Bacteria	D_1__Acidobacteria	D_2__Acidobacteria	D_3__Subgroup 6	D_4__uncultured Acidobacteria bacterium	D_5__uncultured Acidobacteria bacterium	D_6__uncultured Acidobacteria bacterium	0	0	0	0	0	0	0	0	0	0	0	0	0	0	0	0	0	0	4.89629e-05	0	0	0	0	0	0	0	0	0	1.22407e-05	0	0	0	0	0	0	2.44815e-05	0	0	0	0	0	0
OTU1601	D_0__Bacteria	D_1__Acidobacteria	D_2__Acidobacteria	D_3__Subgroup 4	D_4__11-24	D_5__uncultured Acidobacteria bacterium	D_6__uncultured Acidobacteria bacterium	0	0	0	0	0	0	0	0	0	0	0	0	0	0	0	0	0	0	1.22407e-05	0	0	0	0	0	0	0	0	0	3.06018e-06	0	0	0	0	0	0	6.12036e-06	0	0	0	0	0	0
OTU1178	D_0__Bacteria	D_1__Parcubacteria	D_2__uncultured bacterium	D_3__uncultured bacterium	D_4__uncultured bacterium	D_5__uncultured bacterium	D_6__uncultured bacterium	0	0	0	0	0	0	0	0	0	0	0	0	0	0	0	0	0	0	0	0	1.47852e-05	1.66889e-05	0	0	0	0	0	0	7.86854e-06	0	0	0	0	0	0	9.11899e-06	0	0	0	0	0	0
OTU1179	D_0__Bacteria	D_1__Proteobacteria	D_2__Gammaproteobacteria	D_3__Chromatiales	D_4__Ectothiorhodospiraceae	D_5__Acidiferrobacter	D_6__uncultured bacterium	0	0	0	0	0	0	0	0	0	0	0	0	0	0	0	0	0	0	4.89629e-05	0	1.47852e-05	0	0	0	0	0	0	0	1.5937e-05	0	0	0	0	0	0	2.30941e-05	0	0	0	0	0	0
OTU2273	D_0__Bacteria	D_1__Elusimicrobia	D_2__Elusimicrobia	D_3__Lineage IV	D_4__uncultured bacterium	D_5__uncultured bacterium	D_6__uncultured bacterium	0	0	0	0	0	0	0	0	0	0	0	0	0	0	0	0	0	0	1.83611e-05	0	0	0	0	0	0	0	0	0	4.59027e-06	0	0	0	0	0	0	9.18054e-06	0	0	0	0	0	0
OTU632	D_0__Bacteria	D_1__Deinococcus-Thermus	D_2__Deinococci	D_3__Thermales	D_4__Thermaceae	D_5__Meiothermus		0	0	0	0	0	0	7.22392e-06	0	0	0	0	1.5797e-05	0	0	0	0	0	0	1.83611e-05	0	0	0.000125167	0	0	2.40797e-06	5.26568e-06	0	0	3.5882e-05	0	0	4.17073e-06	9.12043e-06	0	0	6.01493e-05	0	0	1.73205	1.73205	0	0
OTU631	D_0__Bacteria	D_1__Proteobacteria	D_2__Deltaproteobacteria	D_3__Sva0485	D_4__uncultured delta proteobacterium	D_5__uncultured delta proteobacterium	D_6__uncultured delta proteobacterium	0	0	6.52512e-06	0	0	1.5872e-05	7.22392e-06	8.0525e-06	8.26692e-06	0	0	7.89852e-06	0	7.80768e-06	0.000107307	0	0	0	0	1.13111e-05	0	0	2.17504e-06	5.29067e-06	7.84778e-06	2.63284e-06	3.83715e-05	0	2.82777e-06	3.76728e-06	9.16371e-06	5.50814e-07	4.56021e-06	5.98272e-05	0	5.65553e-06	1.73205	1.73205	0.0701873	1.73205	1.55916	0
OTU630	D_0__Bacteria	D_1__Actinobacteria	D_2__MB-A2-108					1.47051e-05	2.14243e-05	1.30502e-05	8.39475e-06	1.06166e-05	7.936e-06	0	4.02625e-05	1.65338e-05	0	2.5784e-05	7.89852e-06	8.35743e-06	0	0	0	0	0	4.89629e-05	0	0	3.33778e-05	1.63932e-05	8.98246e-06	1.89321e-05	1.12275e-05	2.78581e-06	0	2.05852e-05	4.43491e-06	1.43369e-06	2.02381e-05	1.32105e-05	4.82516e-06	0	2.46065e-05	0.270533	0.15961	1.06898	1.17661	1.73205	0
OTU637	D_0__Bacteria	D_1__Chlorobi	D_2__Chlorobia	D_3__Chlorobiales	D_4__OPB56			0	0	0	0	0	0	0	0	1.65338e-05	0	0	0	0	0	0	5.19125e-05	4.11103e-05	3.96932e-05	0	0	0	0	0	0	5.51128e-06	0	0	4.42387e-05	0	0	0	9.54582e-06	0	0	6.68343e-06	0	0	0	1.73205	0	0	0.151077
OTU535	D_0__Bacteria	D_1__Chlorobi	D_2__Ignavibacteria	D_3__Ignavibacteriales	D_4__BSV26	D_5__uncultured bacterium	D_6__uncultured bacterium	0	0	0	0	0	0	0	0	0	0	0	0	0	0	0	0	0	0	8.56851e-05	2.26221e-05	4.43557e-05	8.34446e-06	0	0	0	0	0	0	4.02519e-05	0	0	0	0	0	0	3.3714e-05	0	0	0	0	0	0
OTU639	D_0__Bacteria	D_1__Fibrobacteres	D_2__Fibrobacteria	D_3__Fibrobacterales	D_4__Fibrobacteraceae	D_5__possible genus 04	D_6__uncultured bacterium	0	0	0	0	0	0	0	0	0	0	0	0	0	0	0	0	0	0	7.95647e-05	0	0	0	0	0	0	0	0	0	1.98912e-05	0	0	0	0	0	0	3.97824e-05	0	0	0	0	0	0
OTU1144	D_0__Bacteria	D_1__Proteobacteria	D_2__Betaproteobacteria	D_3__Hydrogenophilales	D_4__Hydrogenophilaceae	D_5__Thiobacillus		0	0	0	0	0	0	0	0	0	0	0	0	0	0	0	0	0	0	2.44815e-05	0	0	0	0	0	0	0	0	0	6.12036e-06	0	0	0	0	0	0	1.22407e-05	0	0	0	0	0	0
OTU1378	D_0__Bacteria	D_1__Proteobacteria	D_2__Gammaproteobacteria	D_3__Chromatiales	D_4__Chromatiaceae	D_5__Nitrosococcus	D_6__uncultured bacterium	0	0	0	0	0	0	0	0	0	0	0	0	1.67149e-05	0	0	0	1.64441e-05	9.92329e-06	1.83611e-05	0	0	0	0	0	0	0	5.57162e-06	8.78914e-06	4.59027e-06	0	0	0	0	9.65033e-06	8.28052e-06	9.18054e-06	0	0	0	0	1.73205	0.942131
OTU1379	D_0__Bacteria	D_1__Chloroflexi	D_2__Ktedonobacteria	D_3__Ktedonobacterales	D_4__Ktedonobacteraceae	D_5__Ktedonobacter		0	0	0	0	0	0	0	0	0	0	0	2.36956e-05	0	0	0	0	0	0	0	0	0	0	0	0	0	7.89852e-06	0	0	0	0	0	0	1.36806e-05	0	0	0	0	0	0	1.73205	0	0
OTU1557	D_0__Bacteria	D_1__Actinobacteria	D_2__Actinobacteria	D_3__Micrococcales	D_4__Intrasporangiaceae	D_5__Janibacter		0	0	0	0	0	0	0	0	0	0	0	0	0	0	0	1.73042e-05	0	0	0	0	0	0	0	0	0	0	0	5.76806e-06	0	0	0	0	0	0	9.99057e-06	0	0	0	0	0	0	1.73205
OTU2277	D_0__Bacteria	D_1__Bacteroidetes	D_2__Sphingobacteriia	D_3__Sphingobacteriales	D_4__Chitinophagaceae	D_5__uncultured	D_6__uncultured bacterium	0	0	0	0	0	0	0	0	0	0	0	0	0	0	0	0	0	0	2.44815e-05	0	0	0	0	0	0	0	0	0	6.12036e-06	0	0	0	0	0	0	1.22407e-05	0	0	0	0	0	0
OTU14	D_0__Bacteria	D_1__Chloroflexi	D_2__Anaerolineae	D_3__Anaerolineales	D_4__Anaerolineaceae	D_5__Bellilinea		0.0192417	0.0171609	0.0185313	0.0227918	0.0178678	0.017729	0.0283033	0.012876	0.0112017	0.0217726	0.0169143	0.0125113	0.0217042	0.0216975	0.0138119	0.0145009	0.014997	0.015649	3.67222e-05	0	2.95705e-05	9.17891e-05	0.0183113	0.0194629	0.0174603	0.0170661	0.0190712	0.015049	3.95204e-05	0.00105771	0.00288375	0.00942756	0.00463253	0.0045547	0.000575825	3.83002e-05	0.0577628	0.148167	0.539942	0.271447	0.238826	0.0382633
OTU15	D_0__Bacteria	D_1__Proteobacteria	D_2__Gammaproteobacteria	D_3__Xanthomonadales	D_4__Xanthomonadaceae	D_5__uncultured	D_6__uncultured bacterium	0.00455124	0.004999	0.00419565	0.0083192	0.00544632	0.00625357	0.00188544	0.00415509	0.00440627	0.00531183	0.00494194	0.0032147	0.0082655	0.00344319	0.00557229	0.0357504	0.0283003	0.0311194	0	7.35219e-05	0.000436165	0.00108478	0.00458196	0.00667303	0.00348227	0.00448949	0.00576033	0.0317234	0.000398617	0.000402556	0.00148166	0.00138858	0.00111939	0.00241665	0.00376159	0.000495584	0.0878567	0.222037	0.398758	0.249335	0.419533	0.118575
OTU16	D_0__Bacteria	D_1__Chlorobi	D_2__Chlorobia	D_3__Chlorobiales	D_4__OPB56			0.0157271	0.0176322	0.0131873	0.0176458	0.0095231	0.0160704	0.0108503	0.0122076	0.0156658	0.0199083	0.0183411	0.0206309	0.0135975	0.0192537	0.0186944	0.00900683	0.00892916	0.00769055	0.000814008	0.000361954	0.000384416	0.000675901	0.0155155	0.0144131	0.0129079	0.0196268	0.0171819	0.00854218	0.00055907	0.00223001	0.00430749	0.00248296	0.00117061	0.00311671	0.000738552	0.000222112	0.143727	0.298859	0.192359	0.0596435	0.181395	0.0864595
OTU10	D_0__Bacteria	D_1__Chloroflexi	D_2__Chloroflexia	D_3__Chloroflexales	D_4__Chloroflexaceae	D_5__Chloroflexus	D_6__Chloroflexus aggregans	0.00341894	0.00174251	0.00425438	0.0145565	0.00547817	0.0123087	0.0387419	0.037114	0.060704	0.0148332	0.0105629	0.00381499	0.0302539	0.0277095	0.0362314	0.0401284	0.0397701	0.0333522	0.00115063	0.0113224	0.010224	0.0211949	0.00313861	0.0107811	0.04552	0.00973701	0.0313982	0.0377502	0.010973	0.00127918	0.00472802	0.0131749	0.00555533	0.00437469	0.00381303	0.00819857	0.407564	0.438546	0.289432	0.570537	0.139329	0.101007
OTU11	D_0__Bacteria	D_1__Armatimonadetes	D_2__Chthonomonadetes	D_3__Chthonomonadales				0.0229621	0.024238	0.0218983	0.0312201	0.0294293	0.0210939	0.0160949	0.0193582	0.0169307	0.0250277	0.0262138	0.0114608	0.0232838	0.0167241	0.0232013	0.0204708	0.0280126	0.0281425	0.00106494	0.000322365	0.00031049	0.000575768	0.0230328	0.0272477	0.0174613	0.0209008	0.0210697	0.025542	0.000568392	0.00117146	0.00540409	0.00169513	0.00819677	0.00376367	0.00439219	0.000352921	0.0508607	0.198332	0.0970796	0.392176	0.17863	0.17196
OTU12	D_0__Bacteria	D_1__Thermotogae	D_2__Thermotogae	D_3__Thermotogales	D_4__Thermotogaceae	D_5__Fervidobacterium		0.0629673	0.0260019	0.0187532	0.0316734	0.00724053	0.0173005	0.131916	0.00592664	0.00564631	0.0569505	0.00670385	0.0534256	0.0384943	0.0408029	0.0106617	5.19125e-05	0.000156219	0.00011908	8.56851e-05	0.000825708	0.000783618	0.000951268	0.0359075	0.0187381	0.0478296	0.0390266	0.0299863	0.00010907	0.00066157	0.0237131	0.0122797	0.0728211	0.0280478	0.0167754	5.28687e-05	0.000390472	0.660395	0.655333	1.52251	0.718683	0.559434	0.484721
OTU13	D_0__Bacteria	D_1__Acidobacteria	D_2__Acidobacteria	D_3__Subgroup 3	D_4__SJA-149			0.0161536	0.0185534	0.0148446	0.0190309	0.0142581	0.0171814	0.0209205	0.0141885	0.0137975	0.0225272	0.0246667	0.0195804	0.0178264	0.0235011	0.0215227	0.0244681	0.0231204	0.0237464	3.06018e-05	0.000458098	0.00127153	0.00218625	0.0165172	0.0168235	0.0163022	0.0222581	0.0209501	0.0237783	0.00098662	0.00188095	0.00240645	0.00400435	0.00255381	0.00288037	0.000674404	0.000951068	0.113878	0.143041	0.245633	0.114736	0.137487	0.0283621
OTU18	D_0__Bacteria	D_1__Chloroflexi	D_2__Anaerolineae	D_3__Anaerolineales	D_4__Anaerolineaceae			0.0106171	0.0200888	0.022988	0.0107621	0.0207661	0.0209749	0.00604642	0.0214519	0.0168397	0.00959532	0.0120841	0.0132853	0.00784763	0.0165991	0.0101405	0.000250911	0.000197329	8.93096e-05	4.89629e-05	5.65553e-06	0	5.84112e-05	0.017898	0.017501	0.0147793	0.0116549	0.0115291	0.000179183	2.82574e-05	0.0064699	0.00583702	0.00790669	0.00188206	0.00453799	8.23145e-05	2.97058e-05	0.361488	0.333525	0.534983	0.161482	0.393612	0.459388
OTU19	D_0__Bacteria	D_1__Elusimicrobia	D_2__Elusimicrobia	D_3__Lineage IV	D_4__uncultured bacterium	D_5__uncultured bacterium	D_6__uncultured bacterium	9.55833e-05	7.14143e-06	6.52512e-05	3.3579e-05	1.06166e-05	0	0	0	2.48008e-05	7.39809e-06	8.59468e-06	2.36956e-05	5.01446e-05	0	0	0.000501821	7.39986e-05	3.96932e-05	0.00651819	0.0657569	0.0569454	0.0439002	5.5992e-05	1.47319e-05	8.26692e-06	1.32294e-05	1.67149e-05	0.000205171	0.0432802	4.49421e-05	1.71636e-05	1.43187e-05	9.08365e-06	2.8951e-05	0.000257479	0.0261009	0.802652	1.16507	1.73205	0.686623	1.73205	1.25495
OTU839	D_0__Bacteria	D_1__Proteobacteria	D_2__Alphaproteobacteria	D_3__Rhodospirillales	D_4__Rhodospirillaceae	D_5__Dongia	D_6__uncultured bacterium	0	0	0	0	0	0	0	0	8.26692e-06	0	0	0	0	0	0	0	0	0	3.67222e-05	5.65553e-06	0	0	0	0	2.75564e-06	0	0	0	1.05944e-05	0	0	4.77291e-06	0	0	0	1.76213e-05	0	0	1.73205	0	0	0
OTU838	D_0__Bacteria	D_1__Bacteroidetes	D_2__Cytophagia	D_3__Order II	D_4__Rhodothermaceae	D_5__Rhodothermus	D_6__uncultured Rhodothermus sp.	0	1.42829e-05	0	0	0	0	0	8.0525e-06	0	0	0	0	0	0	0	0	0	0	0	0	0	0	4.76095e-06	0	2.68417e-06	0	0	0	0	8.24621e-06	0	4.64911e-06	0	0	0	0	1.73205	0	1.73205	0	0	0
OTU916	D_0__Bacteria	D_1__Thermotogae	D_2__Thermotogae	D_3__Thermotogales	D_4__Thermotogaceae	D_5__Pseudothermotoga		0	0	0	8.39475e-06	0	0	0	0	0	0	0	0	0	0	0	0	0	0	0	0	0	0	0	2.79825e-06	0	0	0	0	0	0	4.84671e-06	0	0	0	0	0	0	1.73205	0	0	0	0
OTU1733	D_0__Bacteria	D_1__TM6	D_2__uncultured bacterium	D_3__uncultured bacterium	D_4__uncultured bacterium	D_5__uncultured bacterium	D_6__uncultured bacterium	0	0	0	0	0	0	0	1.6105e-05	0	0	0	0	0	0	0	0	0	0	0	0	0	0	0	0	5.36833e-06	0	0	0	0	0	0	9.29823e-06	0	0	0	0	0	0	1.73205	0	0	0
OTU832	D_0__Bacteria	D_1__Proteobacteria	D_2__Alphaproteobacteria	D_3__Sphingomonadales	D_4__Sphingomonadaceae	D_5__Sphingopyxis		0	0	0	0	0	0	0	0	8.26692e-06	0	0	0	0	0	0	0	4.11103e-05	1.98466e-05	0	0	0	0	0	0	2.75564e-06	0	0	2.0319e-05	0	0	0	4.77291e-06	0	0	2.05592e-05	0	0	0	1.73205	0	0	1.01182
OTU1738	D_0__Bacteria	D_1__Spirochaetae	D_2__Spirochaetes	D_3__Spirochaetales	D_4__Spirochaetaceae	D_5__uncultured	D_6__uncultured bacterium	0	0	0	0	0	0	0	0	0	0	0	0	0	1.56154e-05	0	0	0	0	0	0	0	0	0	0	0	0	5.20512e-06	0	0	0	0	0	0	9.01553e-06	0	0	0	0	0	0	1.73205	0
OTU1376	D_0__Bacteria	D_1__Firmicutes	D_2__OPB54	D_3__uncultured bacterium	D_4__uncultured bacterium	D_5__uncultured bacterium	D_6__uncultured bacterium	0	0	0	0	0	0	0	0	3.30677e-05	0	0	0	0	0	0	0	0	0	0	0	0	0	0	0	1.10226e-05	0	0	0	0	0	0	1.90916e-05	0	0	0	0	0	0	1.73205	0	0	0
OTU1107	D_0__Bacteria	D_1__Proteobacteria	D_2__Gammaproteobacteria	D_3__Pseudomonadales	D_4__Pseudomonadaceae	D_5__Pseudomonas		0	0	0	0	0	0	0	0	0	0	0	0	0	0	0	0	4.11103e-05	0	0	0	0	0	0	0	0	0	0	1.37034e-05	0	0	0	0	0	0	2.3735e-05	0	0	0	0	0	0	1.73205
OTU1101	D_0__Bacteria	D_1__Chloroflexi	D_2__Thermomicrobia	D_3__JG30-KF-CM45	D_4__uncultured bacterium	D_5__uncultured bacterium	D_6__uncultured bacterium	0	0	0	0	0	0	0	0	0	0	8.59468e-06	0	0	0	0	0	0	1.98466e-05	0	0	0	0	0	0	0	2.86489e-06	0	6.61553e-06	0	0	0	0	4.96214e-06	0	1.14584e-05	0	0	0	0	1.73205	0	1.73205
OTU962	D_0__Bacteria	D_1__Proteobacteria	D_2__Gammaproteobacteria	D_3__Xanthomonadales	D_4__uncultured	D_5__uncultured bacterium	D_6__uncultured bacterium	0	0	0	0	0	0	0	0	0	0	0	0	0	0	0	0	0	0	3.06018e-05	0	0	0	0	0	0	0	0	0	7.65045e-06	0	0	0	0	0	0	1.53009e-05	0	0	0	0	0	0
OTU1370	D_0__Bacteria	D_1__Firmicutes	D_2__Bacilli	D_3__Bacillales	D_4__Alicyclobacillaceae	D_5__Alicyclobacillus	D_6__uncultured bacterium	0	0	0	0	0	0	0	0	0	0	0	0	0	0	0	0	0	0	1.83611e-05	0	0	0	0	0	0	0	0	0	4.59027e-06	0	0	0	0	0	0	9.18054e-06	0	0	0	0	0	0
OTU460	D_0__Bacteria	D_1__Chlorobi	D_2__Ignavibacteria	D_3__Ignavibacteriales	D_4__BSV26	D_5__uncultured bacterium	D_6__uncultured bacterium	0	0	0	0	0	0	0	0	0	0	0	0	0	0	0	0	0	0	0.000214213	0	0	0	0	0	0	0	0	0	5.35532e-05	0	0	0	0	0	0	0.000107106	0	0	0	0	0	0
OTU960	D_0__Bacteria	D_1__Planctomycetes	D_2__Planctomycetacia	D_3__Planctomycetales	D_4__Planctomycetaceae	D_5__Planctomyces	D_6__uncultured bacterium	0	0	6.52512e-06	0	0	7.936e-06	0	8.0525e-06	1.65338e-05	0	0	0	0	0	0	0	0	0	0	0	0	0	2.17504e-06	2.64533e-06	8.19545e-06	0	0	0	0	3.76728e-06	4.58185e-06	8.26785e-06	0	0	0	0	1.73205	1.73205	1.00883	0	0	0
OTU870	D_0__Bacteria	D_1__Parcubacteria	D_2__uncultured Aquificales bacterium	D_3__uncultured Aquificales bacterium	D_4__uncultured Aquificales bacterium	D_5__uncultured Aquificales bacterium	D_6__uncultured Aquificales bacterium	0	0	0	0	0	0	0	0	0	0	0	0	0	0	0	0	0	0	2.44815e-05	0	1.47852e-05	0	0	0	0	0	0	0	9.81667e-06	0	0	0	0	0	0	1.20066e-05	0	0	0	0	0	0
OTU1893	D_0__Bacteria	D_1__Proteobacteria	D_2__Gammaproteobacteria	D_3__Enterobacteriales	D_4__Enterobacteriaceae	D_5__Kluyvera		0	0	0	0	0	0	0	0	0	0	0	0	0	0	0	0	0	0	3.06018e-05	0	0	0	0	0	0	0	0	0	7.65045e-06	0	0	0	0	0	0	1.53009e-05	0	0	0	0	0	0
OTU742	D_0__Bacteria	D_1__Proteobacteria	D_2__Deltaproteobacteria	D_3__Myxococcales	D_4__P3OB-42	D_5__uncultured bacterium	D_6__uncultured bacterium	0	0	0	0	0	0	0	0	0	0	0	7.89852e-06	0	0	0	0	5.75544e-05	2.97699e-05	2.44815e-05	0	0	0	0	0	0	2.63284e-06	0	2.91081e-05	6.12036e-06	0	0	0	4.56021e-06	0	2.87829e-05	1.22407e-05	0	0	0	1.73205	0	0.988828
OTU1113	D_0__Bacteria	D_1__Proteobacteria	D_2__Betaproteobacteria	D_3__B1-7BS	D_4__uncultured beta proteobacterium	D_5__uncultured beta proteobacterium	D_6__uncultured beta proteobacterium	0	0	0	0	0	0	0	0	0	0	0	0	0	0	0	0	0	0	2.44815e-05	0	0	0	0	0	0	0	0	0	6.12036e-06	0	0	0	0	0	0	1.22407e-05	0	0	0	0	0	0
OTU1512	D_0__Bacteria	D_1__Hydrogenedentes	D_2__uncultured organism	D_3__uncultured organism	D_4__uncultured organism	D_5__uncultured organism	D_6__uncultured organism	0	0	0	0	0	0	0	0	0	0	0	0	0	0	0	0	0	0	1.83611e-05	0	0	0	0	0	0	0	0	0	4.59027e-06	0	0	0	0	0	0	9.18054e-06	0	0	0	0	0	0
OTU334	D_0__Bacteria	D_1__Parcubacteria	D_2__uncultured bacterium	D_3__uncultured bacterium	D_4__uncultured bacterium	D_5__uncultured bacterium	D_6__uncultured bacterium	0	0	0	0	0	1.5872e-05	0	0	8.26692e-06	0	0	0	0	0	0	0	0	0	0.00050799	8.4833e-05	0.000110889	7.51001e-05	0	5.29067e-06	2.75564e-06	0	0	0	0.000194703	0	9.16371e-06	4.77291e-06	0	0	0	0.000209404	0	1.73205	1.73205	0	0	0
OTU965	D_0__Bacteria	D_1__Proteobacteria	D_2__Gammaproteobacteria	D_3__Chromatiales	D_4__Ectothiorhodospiraceae	D_5__Acidiferrobacter		0	0	0	0	0	0	0	0	0	0	0	0	0	0	0	0	0	0	6.12036e-06	1.13111e-05	2.95705e-05	8.34446e-06	0	0	0	0	0	0	1.38366e-05	0	0	0	0	0	0	1.07026e-05	0	0	0	0	0	0
OTU1516	D_0__Bacteria	D_1__Firmicutes	D_2__Bacilli	D_3__Bacillales	D_4__Paenibacillaceae	D_5__Paenibacillus	D_6__uncultured Paenibacillus sp.	0	0	0	0	0	0	0	0	0	0	0	0	0	0	0	0	0	0	2.44815e-05	0	0	0	0	0	0	0	0	0	6.12036e-06	0	0	0	0	0	0	1.22407e-05	0	0	0	0	0	0
OTU1518	D_0__Bacteria	D_1__Proteobacteria	D_2__Gammaproteobacteria	D_3__Chromatiales	D_4__Chromatiaceae	D_5__Nitrosococcus	D_6__uncultured bacterium	0	0	0	0	0	0	0	0	0	0	0	0	0	0	0	0	0	0	1.83611e-05	0	0	0	0	0	0	0	0	0	4.59027e-06	0	0	0	0	0	0	9.18054e-06	0	0	0	0	0	0
OTU1519	D_0__Bacteria	D_1__Spirochaetae	D_2__Spirochaetes	D_3__Spirochaetales	D_4__Spirochaetaceae	D_5__uncultured	D_6__uncultured bacterium	0	0	0	0	0	0	0	0	0	0	0	0	0	0	0	0	0	0	1.83611e-05	5.65553e-06	0	0	0	0	0	0	0	0	6.00416e-06	0	0	0	0	0	0	8.65862e-06	0	0	0	0	0	0
OTU740	D_0__Bacteria	D_1__Chloroflexi	D_2__uncultured	D_3__uncultured bacterium	D_4__uncultured bacterium	D_5__uncultured bacterium	D_6__uncultured bacterium	2.20577e-05	0	0	0	1.06166e-05	0	0	0	8.26692e-06	1.47962e-05	8.59468e-06	0	0	0	0	0	0	0	1.83611e-05	0	0	0	7.35256e-06	3.53887e-06	2.75564e-06	7.79696e-06	0	0	4.59027e-06	1.2735e-05	6.1295e-06	4.77291e-06	7.43028e-06	0	0	9.18054e-06	1.73205	1.73205	1.73205	0.952972	0	0
OTU1070	D_0__Bacteria	D_1__Proteobacteria	D_2__Alphaproteobacteria	D_3__Rickettsiales	D_4__Mitochondria	D_5__uncultured bacterium	D_6__uncultured bacterium	0	0	0	0	0	0	0	0	0	0	0	0	0	0	0	0	0	0	2.44815e-05	0	0	0	0	0	0	0	0	0	6.12036e-06	0	0	0	0	0	0	1.22407e-05	0	0	0	0	0	0
OTU1452	D_0__Bacteria	D_1__Firmicutes	D_2__Clostridia	D_3__Clostridiales	D_4__Clostridiaceae 1	D_5__Clostridium sensu stricto 1	D_6__uncultured bacterium	0	0	0	0	0	0	0	0	0	0	0	0	0	0	0	0	2.46662e-05	0	0	0	0	0	0	0	0	0	0	8.22206e-06	0	0	0	0	0	0	1.4241e-05	0	0	0	0	0	0	1.73205
OTU1950	D_0__Bacteria	D_1__Planctomycetes	D_2__Planctomycetacia	D_3__Planctomycetales	D_4__Planctomycetaceae	D_5__Planctomyces	D_6__uncultured bacterium	0	0	0	0	0	0	0	0	0	0	0	0	0	0	0	0	0	0	0	0	0	1.66889e-05	0	0	0	0	0	0	4.17223e-06	0	0	0	0	0	0	8.34446e-06	0	0	0	0	0	0
OTU2163	D_0__Bacteria	D_1__Proteobacteria	D_2__Alphaproteobacteria	D_3__Rhodospirillales	D_4__KCM-B-15	D_5__uncultured bacterium	D_6__uncultured bacterium	0	0	0	0	0	0	0	0	0	0	0	0	0	0	0	0	0	0	1.22407e-05	0	0	0	0	0	0	0	0	0	3.06018e-06	0	0	0	0	0	0	6.12036e-06	0	0	0	0	0	0
OTU1957	D_0__Bacteria	D_1__Planctomycetes	D_2__Planctomycetacia	D_3__Planctomycetales	D_4__Planctomycetaceae	D_5__uncultured	D_6__uncultured bacterium	0	0	0	0	0	0	0	0	0	0	0	0	0	0	0	0	1.64441e-05	0	0	0	0	0	0	0	0	0	0	5.48137e-06	0	0	0	0	0	0	9.49402e-06	0	0	0	0	0	0	1.73205
OTU603	D_0__Bacteria	D_1__Bacteroidetes	D_2__Cytophagia	D_3__Order II	D_4__Rhodothermaceae	D_5__Rhodothermus		1.47051e-05	0	0	0	0	0	0	0	0	0	0	0	0	0	0	8.65209e-06	1.64441e-05	9.92329e-06	2.44815e-05	0	7.39262e-06	0	4.90171e-06	0	0	0	0	1.16732e-05	7.96852e-06	8.49001e-06	0	0	0	0	4.18037e-06	1.15471e-05	1.73205	0	0	0	0	0.358118
OTU785	D_0__Bacteria	D_1__Proteobacteria	D_2__Deltaproteobacteria	D_3__Bdellovibrionales	D_4__Bdellovibrionaceae	D_5__Bdellovibrio	D_6__uncultured bacterium	0	0	0	0	0	0	0	0	0	0	0	0	0	0	0	0	0	0	4.28425e-05	0	0	0	0	0	0	0	0	0	1.07106e-05	0	0	0	0	0	0	2.14213e-05	0	0	0	0	0	0
OTU462	D_0__Bacteria	D_1__Chloroflexi	D_2__Anaerolineae	D_3__Anaerolineales	D_4__Anaerolineaceae	D_5__Anaerolineaceae UCG-001	D_6__uncultured bacterium	0	0	0	0	0	0	0	0	0.00010747	0	0	0	0	1.56154e-05	2.29943e-05	0	0	0	0.000122407	0	7.39262e-06	0	0	0	3.58233e-05	0	1.28699e-05	0	3.245e-05	0	0	6.20478e-05	0	1.17404e-05	0	6.00727e-05	0	0	1.73205	0	0.91224	0
OTU789	D_0__Bacteria	D_1__Chloroflexi	D_2__Anaerolineae	D_3__Anaerolineales	D_4__Anaerolineaceae	D_5__uncultured	D_6__uncultured bacterium	0	1.42829e-05	6.52512e-06	0	0	0	0	0	4.13346e-05	0	0	0	0	0	0	0	0	0	0	0	0	0	6.93599e-06	0	1.37782e-05	0	0	0	0	7.15029e-06	0	2.38645e-05	0	0	0	0	1.0309	0	1.73205	0	0	0
OTU788	D_0__Bacteria	D_1__Chloroflexi	D_2__KZNMV-5-B42					2.20577e-05	1.42829e-05	0	0	0	0	0	0	0	1.47962e-05	0	0	0	0	0	0	0	0	0	0	0	0	1.21135e-05	0	0	4.93206e-06	0	0	0	1.11877e-05	0	0	8.54258e-06	0	0	0	0.923573	0	0	1.73205	0	0
OTU466	D_0__Bacteria	D_1__Chlorobi	D_2__Ignavibacteria	D_3__Ignavibacteriales	D_4__BSV26	D_5__uncultured bacterium	D_6__uncultured bacterium	0	0	0	0	0	0	0	0	0	0	0	0	0	0	0	0	0	0	0.000195852	0	1.47852e-05	0	0	0	0	0	0	0	5.26592e-05	0	0	0	0	0	0	9.57157e-05	0	0	0	0	0	0
OTU702	D_0__Bacteria	D_1__Firmicutes	D_2__Bacilli	D_3__Bacillales	D_4__Alicyclobacillaceae	D_5__Tumebacillus	D_6__uncultured bacterium	0	0	0	0	0	0	7.22392e-06	0	0	0	3.43787e-05	0	0	0	2.29943e-05	0	8.22206e-06	0	0	0	0	0	0	0	2.40797e-06	1.14596e-05	7.66477e-06	2.74069e-06	0	0	0	4.17073e-06	1.98486e-05	1.32758e-05	4.74701e-06	0	0	0	1.73205	1.73205	1.73205	1.73205
OTU782	D_0__Bacteria	D_1__Proteobacteria	D_2__Alphaproteobacteria	D_3__Rhodobacterales	D_4__Rhodobacteraceae	D_5__Rubellimicrobium		0	0	0	0	0	1.5872e-05	0	0	1.65338e-05	0	0	0	0	0	0.000114972	0	0	0	0	0	0	0	0	5.29067e-06	5.51128e-06	0	3.83239e-05	0	0	0	9.16371e-06	9.54582e-06	0	6.63789e-05	0	0	0	1.73205	1.73205	0	1.73205	0
OTU468	D_0__Bacteria	D_1__Proteobacteria	D_2__Gammaproteobacteria	D_3__Chromatiales	D_4__Halothiobacillaceae	D_5__Thiovirga		0	0	0	0	0	0	0	0	0	0	0	0	0	0	0	0	0	0	0.000250935	0.000158355	2.95705e-05	0.000108478	0	0	0	0	0	0	0.000136835	0	0	0	0	0	0	9.27212e-05	0	0	0	0	0	0
OTU469	D_0__Bacteria	D_1__Firmicutes	D_2__Bacilli	D_3__Bacillales	D_4__Alicyclobacillaceae	D_5__Alicyclobacillus		0	0	0	0	0	0	0	0	0	0	0	0	0	0	0	0	0	0	0.000263176	0	0	0	0	0	0	0	0	0	6.57939e-05	0	0	0	0	0	0	0.000131588	0	0	0	0	0	0
OTU786	D_0__Bacteria	D_1__Verrucomicrobia	D_2__OPB35 soil group	D_3__uncultured bacterium	D_4__uncultured bacterium	D_5__uncultured bacterium	D_6__uncultured bacterium	0	2.14243e-05	0	1.67895e-05	0	0	0	1.6105e-05	8.26692e-06	0	0	1.5797e-05	0	7.80768e-06	7.66477e-06	0	8.22206e-06	0	0	5.65553e-06	0	8.34446e-06	7.14143e-06	5.5965e-06	8.12398e-06	5.26568e-06	5.15748e-06	2.74069e-06	3.5e-06	1.23693e-05	9.69343e-06	8.05345e-06	9.12043e-06	4.46708e-06	4.74701e-06	4.18788e-06	1.73205	1.73205	0.991319	1.73205	0.866136	1.73205
OTU1202	D_0__Bacteria	D_1__Nitrospirae	D_2__Nitrospira	D_3__Nitrospirales	D_4__Nitrospiraceae	D_5__Thermodesulfovibrio	D_6__uncultured bacterium	4.41154e-05	0.000114263	6.52512e-05	7.55528e-05	3.18498e-05	5.5552e-05	2.16718e-05	7.24725e-05	0.00010747	5.17866e-05	8.59468e-05	3.15941e-05	5.01446e-05	3.12307e-05	4.59886e-05	4.32605e-05	1.64441e-05	9.92329e-06	0	0	0	0	7.45431e-05	5.43182e-05	6.72048e-05	5.64425e-05	4.24546e-05	2.32093e-05	0	3.5985e-05	2.18776e-05	4.3141e-05	2.74739e-05	9.93984e-06	1.76683e-05	0	0.482741	0.402767	0.641934	0.486758	0.234128	0.761258
OTU325	D_0__Bacteria	D_1__Chlorobi	D_2__Ignavibacteria	D_3__Ignavibacteriales	D_4__BSV26	D_5__uncultured bacterium	D_6__uncultured bacterium	0	0	0	0	0	0	0	0	0	0	0	0	0	0	0	0	0	0	0.00067936	1.13111e-05	1.47852e-05	0	0	0	0	0	0	0	0.000176364	0	0	0	0	0	0	0.00033539	0	0	0	0	0	0
OTU252	D_0__Bacteria	D_1__Armatimonadetes	D_2__Chthonomonadetes	D_3__Chthonomonadales	D_4__uncultured bacterium	D_5__uncultured bacterium	D_6__uncultured bacterium	0	0	0	0	0	3.968e-05	0	0	0.0010003	0	2.5784e-05	7.10867e-05	0	0	0.000122636	4.32605e-05	7.39986e-05	6.94631e-05	0.000128528	1.13111e-05	1.47852e-05	0	0	1.32267e-05	0.000333433	3.22902e-05	4.08788e-05	6.22407e-05	3.8656e-05	0	2.29093e-05	0.000577522	3.59872e-05	7.08041e-05	1.65931e-05	6.0246e-05	0	1.73205	1.73205	1.11449	1.73205	0.266595
OTU549	D_0__Bacteria	D_1__Proteobacteria	D_2__Deltaproteobacteria	D_3__Syntrophobacterales	D_4__Syntrophaceae	D_5__Desulfobacca	D_6__uncultured delta proteobacterium	4.41154e-05	2.85657e-05	1.30502e-05	2.51843e-05	0	0	2.16718e-05	0	0	1.47962e-05	0	0	0	7.80768e-06	0	0	0	0	4.89629e-05	5.65553e-06	1.47852e-05	0	2.85771e-05	8.39475e-06	7.22392e-06	4.93206e-06	2.60256e-06	0	1.73509e-05	1.55326e-05	1.45401e-05	1.25122e-05	8.54258e-06	4.50777e-06	0	2.19373e-05	0.543532	1.73205	1.73205	1.73205	1.73205	0
OTU548	D_0__Bacteria	D_1__Nitrospirae	D_2__Nitrospira	D_3__Nitrospirales	D_4__4-29	D_5__uncultured bacterium	D_6__uncultured bacterium	0	0	0	0	0	0	0	0	0	0	0	0	0	0	0	0	0	0	0.000140768	5.65553e-06	0	0	0	0	0	0	0	0	3.6606e-05	0	0	0	0	0	0	6.94927e-05	0	0	0	0	0	0
OTU496	D_0__Bacteria	D_1__Proteobacteria	D_2__Alphaproteobacteria	D_3__Rhodospirillales	D_4__Rhodospirillales Incertae Sedis	D_5__Candidatus Alysiosphaera	D_6__uncultured bacterium	0	3.57071e-05	2.61005e-05	1.67895e-05	0	3.968e-05	0	0	5.78685e-05	0	3.43787e-05	1.5797e-05	0	0	0	0	0	0	0	5.65553e-06	0	0	2.06025e-05	1.88232e-05	1.92895e-05	1.67253e-05	0	0	1.41388e-06	1.84776e-05	1.9918e-05	3.34104e-05	1.72082e-05	0	0	2.82777e-06	0.896859	1.05817	1.73205	1.02887	0	0
OTU545	D_0__Bacteria	D_1__Planctomycetes	D_2__Phycisphaerae	D_3__WD2101 soil group	D_4__uncultured bacterium	D_5__uncultured bacterium	D_6__uncultured bacterium	0	0	0	0	0	0	0	0	8.26692e-06	0	8.59468e-06	0	0	0	0	6.92167e-05	0	0	0	0	0	0	0	0	2.75564e-06	2.86489e-06	0	2.30722e-05	0	0	0	4.77291e-06	4.96214e-06	0	3.99623e-05	0	0	0	1.73205	1.73205	0	1.73205
OTU544	D_0__Bacteria	D_1__Proteobacteria	D_2__Alphaproteobacteria	D_3__Rhodospirillales	D_4__Rhodospirillales Incertae Sedis	D_5__Candidatus Alysiosphaera	D_6__uncultured bacterium	0	0	6.52512e-06	0	0	0	0	0	0	0	0	0	0	0	2.29943e-05	8.65209e-06	4.93324e-05	9.92329e-05	0	0	0	0	2.17504e-06	0	0	0	7.66477e-06	5.24058e-05	0	3.76728e-06	0	0	0	1.32758e-05	4.53686e-05	0	1.73205	0	0	0	1.73205	0.865717
OTU547	D_0__Bacteria	D_1__Proteobacteria	D_2__Deltaproteobacteria	D_3__Myxococcales	D_4__Polyangiaceae	D_5__Sorangium		0	0	1.95753e-05	0	0	7.936e-06	0	0.000104683	2.48008e-05	0	0	1.5797e-05	0	0	7.66477e-06	0	0	0	0	0	0	0	6.52512e-06	2.64533e-06	4.31611e-05	5.26568e-06	2.55492e-06	0	0	1.13018e-05	4.58185e-06	5.47031e-05	9.12043e-06	4.42526e-06	0	0	1.73205	1.73205	1.26742	1.73205	1.73205	0
OTU546	D_0__Bacteria	D_1__Elusimicrobia	D_2__Elusimicrobia	D_3__Lineage IV	D_4__uncultured bacterium	D_5__uncultured bacterium	D_6__uncultured bacterium	0	0	0	0	0	0	0	0	0	0	0	0	0	0	0	0	0	0	0.000110167	1.13111e-05	1.47852e-05	0	0	0	0	0	0	0	3.40657e-05	0	0	0	0	0	0	5.11251e-05	0	0	0	0	0	0
OTU540	D_0__Bacteria	D_1__Chloroflexi	D_2__Anaerolineae	D_3__Anaerolineales	D_4__Anaerolineaceae	D_5__uncultured	D_6__uncultured bacterium	7.35256e-06	0	0	0	0	0	0	0	0	0	0	0	0	0	0	0	0	0	0.000116287	2.82777e-05	7.39262e-06	8.34446e-06	2.45085e-06	0	0	0	0	0	4.00754e-05	4.245e-06	0	0	0	0	0	5.1712e-05	1.73205	0	0	0	0	0
OTU542	D_0__Bacteria	D_1__Planctomycetes	D_2__Phycisphaerae	D_3__WD2101 soil group	D_4__uncultured bacterium	D_5__uncultured bacterium	D_6__uncultured bacterium	0	0	1.30502e-05	0	0	0	0	0	0	0	8.59468e-06	2.36956e-05	0	0	0	0.000155738	8.22206e-06	0	0	0	0	0	4.35008e-06	0	0	1.07634e-05	0	5.46532e-05	0	7.53455e-06	0	0	1.19957e-05	0	8.76381e-05	0	1.73205	0	0	1.11449	0	1.60353
OTU764	D_0__Bacteria	D_1__Firmicutes	D_2__Bacilli	D_3__Bacillales	D_4__Staphylococcaceae	D_5__Staphylococcus		0	0	0	0	0	7.936e-06	0	0	0	0	0	0	0	0	0	0	0	0	0	0	0	0	0	2.64533e-06	0	0	0	0	0	0	4.58185e-06	0	0	0	0	0	0	1.73205	0	0	0	0
OTU943	D_0__Bacteria	D_1__Proteobacteria	D_2__Gammaproteobacteria	D_3__Enterobacteriales	D_4__Enterobacteriaceae	D_5__Rahnella		7.35256e-06	0	0	0	0	0	0	0	8.26692e-06	0	0	0	8.35743e-06	0	1.53295e-05	0	0	1.98466e-05	1.83611e-05	0	0	0	2.45085e-06	0	2.75564e-06	0	7.89566e-06	6.61553e-06	4.59027e-06	4.245e-06	0	4.77291e-06	0	7.6752e-06	1.14584e-05	9.18054e-06	1.73205	0	1.73205	0	0.972078	1.73205
OTU761	D_0__Bacteria	D_1__Proteobacteria	D_2__Alphaproteobacteria	D_3__Rhizobiales	D_4__MNG7	D_5__uncultured bacterium	D_6__uncultured bacterium	0	0	1.30502e-05	0	0	0	0	0	0	0	0	0	0	4.68461e-05	7.66477e-06	0	0	0	0	0	0	0	4.35008e-06	0	0	0	1.81703e-05	0	0	7.53455e-06	0	0	0	2.51279e-05	0	0	1.73205	0	0	0	1.38291	0
OTU257	D_0__Bacteria	D_1__Chlorobi	D_2__Ignavibacteria	D_3__Ignavibacteriales	D_4__BSV26	D_5__uncultured bacterium	D_6__uncultured bacterium	0	0	0	0	0	0	0	0	0	0	0	0	0	0	0	0	0	0	0.00121795	1.69666e-05	7.39262e-06	0	0	0	0	0	0	0	0.000310578	0	0	0	0	0	0	0.000604956	0	0	0	0	0	0
OTU8	D_0__Bacteria	D_1__Chlorobi	D_2__Ignavibacteria	D_3__Ignavibacteriales	D_4__Ignavibacteriaceae	D_5__Ignavibacterium		0.0114185	0.0317079	0.0347201	0.030028	0.03564	0.0376484	0.0155459	0.0421548	0.0499735	0.0376045	0.0364672	0.0332133	0.0297441	0.0474395	0.0456284	0.0137309	0.011108	0.0102607	0.000348861	0.000141388	0.000118282	0.00100968	0.0259489	0.0344388	0.0358914	0.0357617	0.0409373	0.0116999	0.000404553	0.0126735	0.00394963	0.0180482	0.00227905	0.00973582	0.00180921	0.000416528	0.488401	0.114686	0.502857	0.0637289	0.237823	0.154636
OTU9	D_0__Bacteria	D_1__Nitrospirae	D_2__Nitrospira	D_3__Nitrospirales	D_4__Nitrospiraceae	D_5__Thermodesulfovibrio	D_6__uncultured bacterium	0.0302926	0.0385851	0.0512483	0.0340575	0.0383472	0.046632	0.0209638	0.037581	0.0479647	0.0308944	0.0397332	0.056743	0.0266686	0.0302235	0.0353653	0.00783014	0.0074903	0.00705546	0.000232574	0.000180977	0.00017003	0.000116822	0.040042	0.0396789	0.0355032	0.0424569	0.0307525	0.00745863	0.000175101	0.0105535	0.00639212	0.0136198	0.0131377	0.00437241	0.00038831	4.74684e-05	0.263562	0.161096	0.383623	0.309437	0.142181	0.0520618
OTU6	D_0__Bacteria	D_1__Chloroflexi	D_2__Caldilineae	D_3__Caldilineales	D_4__Caldilineaceae	D_5__Caldilinea		0.0327704	0.0337218	0.0357315	0.0536425	0.0448552	0.0298791	0.0222713	0.0270967	0.0307116	0.0422875	0.0408247	0.0192408	0.0342571	0.0285215	0.0382472	0.0702809	0.0984345	0.111855	0.000397824	0.000147044	0.000118282	0.0002253	0.0340746	0.0427922	0.0266932	0.0341177	0.0336753	0.0935236	0.000222112	0.00151177	0.0120153	0.00423458	0.0129045	0.00488892	0.0212178	0.000125566	0.0443664	0.280782	0.158639	0.378235	0.145178	0.226871
OTU493	D_0__Bacteria	D_1__Hydrogenedentes	D_2__uncultured organism	D_3__uncultured organism	D_4__uncultured organism	D_5__uncultured organism	D_6__uncultured organism	0	2.85657e-05	5.22009e-05	0	8.49329e-05	0	0	3.221e-05	0	0	0	3.94926e-05	8.35743e-06	0	1.53295e-05	0	0	0	1.22407e-05	1.13111e-05	0	0	2.69222e-05	2.8311e-05	1.07367e-05	1.31642e-05	7.89566e-06	0	5.88795e-06	2.61392e-05	4.9036e-05	1.85965e-05	2.28011e-05	7.6752e-06	0	6.8094e-06	0.970917	1.73205	1.73205	1.73205	0.972078	0
OTU4	D_0__Bacteria	D_1__Hydrogenedentes	D_2__uncultured bacterium	D_3__uncultured bacterium	D_4__uncultured bacterium	D_5__uncultured bacterium	D_6__uncultured bacterium	0.0238664	0.0640158	0.107684	0.0302127	0.0977684	0.10793	0.0326304	0.109844	0.119226	0.0272028	0.08819	0.131502	0.0440269	0.086228	0.1327	0.0144317	0.0123002	0.0182192	3.67222e-05	0	1.47852e-05	0.000116822	0.0651887	0.0786369	0.0872334	0.0822984	0.0876517	0.0149837	4.20825e-05	0.0419211	0.0422432	0.0475196	0.0523988	0.0443538	0.00299784	5.20604e-05	0.643073	0.537193	0.544741	0.636693	0.506023	0.200074
OTU5	D_0__Bacteria	D_1__Spirochaetae	D_2__Spirochaetes	D_3__Spirochaetales	D_4__Spirochaetales Incertae Sedis	D_5__Exilispira	D_6__uncultured bacterium	0.18552	0.109035	0.0799261	0.0711539	0.0711525	0.0696861	0.135109	0.128792	0.0621507	0.0749723	0.0445205	0.0459694	0.0769301	0.136915	0.0269263	5.19125e-05	0.000189107	0.000109156	0.000299898	0.00063342	0.000680121	0.00234479	0.124827	0.0706642	0.108684	0.055154	0.0802573	0.000116725	0.000989558	0.0545394	0.000847083	0.0404224	0.0171784	0.05507	6.89099e-05	0.000919217	0.436919	0.0119874	0.371927	0.311462	0.686168	0.590359
OTU2	D_0__Bacteria	D_1__Chloroflexi	D_2__Chloroflexia	D_3__Chloroflexales	D_4__Roseiflexaceae	D_5__Roseiflexus	D_6__uncultured Roseiflexus sp.	0.11295	0.10018	0.109622	0.178523	0.0944772	0.128174	0.085878	0.0760961	0.118134	0.179522	0.208593	0.131194	0.141834	0.116951	0.180758	0.285701	0.280487	0.302025	0.000789527	0.000113111	0.000325275	0.00201101	0.107584	0.133725	0.0933695	0.173103	0.146515	0.289404	0.000809732	0.00662449	0.0422968	0.0219976	0.0390965	0.03216	0.0112365	0.000849209	0.061575	0.316298	0.235597	0.225857	0.219501	0.0388263
OTU3	D_0__Bacteria	D_1__Aquificae	D_2__Aquificae	D_3__Aquificales	D_4__Hydrogenothermaceae	D_5__Sulfurihydrogenibium		0.00150728	0.00366355	0.00368669	0.00266114	0.00269662	0.00209511	0.00122084	0.00283448	0.0022238	0.0058297	0.00261278	0.00199833	0.00356862	0.00286542	0.00177056	0.0255842	0.0272479	0.0225953	0.72653	0.651144	0.685998	0.534938	0.00295251	0.00248429	0.00209304	0.00348027	0.00273487	0.0251425	0.649653	0.00125166	0.000337508	0.000814727	0.00205773	0.000906111	0.00235753	0.0824475	0.423931	0.135857	0.389255	0.591256	0.331318	0.0937669
OTU1	D_0__Bacteria	D_1__Armatimonadetes	D_2__uncultured bacterium	D_3__uncultured bacterium	D_4__uncultured bacterium	D_5__uncultured bacterium	D_6__uncultured bacterium	0.141971	0.16441	0.160681	0.154363	0.185207	0.13027	0.171915	0.153972	0.124244	0.152985	0.148387	0.0853909	0.182217	0.130708	0.136901	0.0744426	0.0752812	0.0666945	0.00017137	0.000169666	0.000118282	0.0001502	0.155687	0.156613	0.150043	0.128921	0.149942	0.0721394	0.00015238	0.0120243	0.0275377	0.0240772	0.0377683	0.028122	0.00473408	2.4677e-05	0.0772339	0.175833	0.160468	0.292957	0.187552	0.065624
OTU1323	D_0__Bacteria	D_1__Proteobacteria	D_2__Deltaproteobacteria	D_3__Myxococcales	D_4__Eel-36e1D6			0	0	0	0	0	0	0	0	0	0	0	0	0	0	0	0	0	0	1.83611e-05	0	0	0	0	0	0	0	0	0	4.59027e-06	0	0	0	0	0	0	9.18054e-06	0	0	0	0	0	0
OTU762	D_0__Bacteria	D_1__Proteobacteria	D_2__Alphaproteobacteria	D_3__Rickettsiales	D_4__TK34	D_5__uncultured bacterium	D_6__uncultured bacterium	0	0	0	0	0	0	0	0	0	0	0	0	0	0	0	0	0	0	0.000104046	0	0	5.84112e-05	0	0	0	0	0	0	4.06143e-05	0	0	0	0	0	0	5.04624e-05	0	0	0	0	0	0
OTU1427	D_0__Bacteria	D_1__Cyanobacteria	D_2__Cyanobacteria	D_3__SubsectionIII	D_4__FamilyI	D_5__Leptolyngbya	D_6__uncultured bacterium	0	0	0	0	0	0	0	0	0	0	0	0	0	0	0	0	4.11103e-05	0	0	0	0	0	0	0	0	0	0	1.37034e-05	0	0	0	0	0	0	2.3735e-05	0	0	0	0	0	0	1.73205
OTU491	D_0__Bacteria	D_1__Firmicutes	D_2__Clostridia	D_3__Clostridiales	D_4__TSAC18			0	0	0	0	0	0	0	0	0	0	0	0	0	0	0	0	0	0	0.000116287	5.65553e-06	7.39262e-06	0	0	0	0	0	0	0	3.23338e-05	0	0	0	0	0	0	5.60577e-05	0	0	0	0	0	0
OTU844	D_0__Bacteria	D_1__Proteobacteria	D_2__Alphaproteobacteria	D_3__Rickettsiales	D_4__SM2D12	D_5__uncultured bacterium	D_6__uncultured bacterium	0	0	0	0	0	0	0	0	0	0	0	0	0	0	0	0	0	0	5.50833e-05	0	0	0	0	0	0	0	0	0	1.37708e-05	0	0	0	0	0	0	2.75416e-05	0	0	0	0	0	0
OTU1318	D_0__Bacteria	D_1__Chloroflexi	D_2__uncultured	D_3__uncultured bacterium	D_4__uncultured bacterium	D_5__uncultured bacterium	D_6__uncultured bacterium	0	0	0	0	0	0	0	0	0	0	0	0	0	0	0	0	0	0	1.83611e-05	0	0	0	0	0	0	0	0	0	4.59027e-06	0	0	0	0	0	0	9.18054e-06	0	0	0	0	0	0
OTU694	D_0__Bacteria	D_1__Proteobacteria	D_2__Deltaproteobacteria	D_3__Sva0485				0	0	0	0	0	0	0	0	0	0	0	0	0	0	0	0	0	0	6.7324e-05	5.65553e-06	7.39262e-06	0	0	0	0	0	0	0	2.0093e-05	0	0	0	0	0	0	3.16451e-05	0	0	0	0	0	0
OTU1314	D_0__Bacteria	D_1__Firmicutes	D_2__Bacilli	D_3__Lactobacillales	D_4__Streptococcaceae	D_5__Streptococcus		0	0	6.52512e-06	0	0	0	0	0	0	0	0	0	0	0	0	0	0	0	1.22407e-05	0	0	0	2.17504e-06	0	0	0	0	0	3.06018e-06	3.76728e-06	0	0	0	0	0	6.12036e-06	1.73205	0	0	0	0	0
OTU1889	D_0__Bacteria	D_1__Proteobacteria	D_2__Deltaproteobacteria	D_3__GR-WP33-30				0	0	0	0	0	0	0	0	0	0	0	0	0	0	0	0	0	0	0	0	1.47852e-05	0	0	0	0	0	0	0	3.69631e-06	0	0	0	0	0	0	7.39262e-06	0	0	0	0	0	0
OTU1886	D_0__Bacteria	D_1__Proteobacteria	D_2__Gammaproteobacteria	D_3__Xanthomonadales	D_4__Xanthomonadaceae	D_5__Thermomonas	D_6__uncultured bacterium	0	0	0	0	0	0	0	0	0	0	0	0	0	0	0	0	0	0	0.000244815	1.69666e-05	7.39262e-06	8.34446e-06	0	0	0	0	0	0	6.93796e-05	0	0	0	0	0	0	0.000117036	0	0	0	0	0	0
OTU1887	D_0__Bacteria	D_1__Nitrospirae	D_2__Nitrospira	D_3__Nitrospirales	D_4__0319-6A21	D_5__uncultured bacterium	D_6__uncultured bacterium	0	0	0	0	0	0	0	0	0	0	0	0	0	0	0	0	0	0	2.44815e-05	0	0	0	0	0	0	0	0	0	6.12036e-06	0	0	0	0	0	0	1.22407e-05	0	0	0	0	0	0
OTU1884	D_0__Bacteria	D_1__Aquificae	D_2__Aquificae	D_3__Aquificales	D_4__Aquificaceae	D_5__Hydrogenobacter		0	0	0	0	0	0	0	0	0	0	0	0	0	0	0	0	0	0	5.50833e-05	1.13111e-05	1.47852e-05	1.66889e-05	0	0	0	0	0	0	2.44671e-05	0	0	0	0	0	0	2.05318e-05	0	0	0	0	0	0
OTU1885	D_0__Bacteria	D_1__Acidobacteria	D_2__Holophagae	D_3__TPD-58	D_4__uncultured bacterium	D_5__uncultured bacterium	D_6__uncultured bacterium	0	0	0	0	0	0	0	0	0	0	0	0	0	0	0	0	0	0	3.67222e-05	0	0	8.34446e-06	0	0	0	0	0	0	1.12667e-05	0	0	0	0	0	0	1.74203e-05	0	0	0	0	0	0
OTU1883	D_0__Bacteria	D_1__Proteobacteria	D_2__Deltaproteobacteria	D_3__Myxococcales	D_4__Phaselicystidaceae	D_5__Phaselicystis	D_6__uncultured bacterium	0	0	0	0	0	0	0	0	0	0	0	0	0	0	0	0	0	0	1.22407e-05	0	0	0	0	0	0	0	0	0	3.06018e-06	0	0	0	0	0	0	6.12036e-06	0	0	0	0	0	0
OTU307	D_0__Bacteria	D_1__Dictyoglomi	D_2__Dictyoglomia	D_3__Dictyoglomales	D_4__Dictyoglomaceae	D_5__Dictyoglomus		0	3.57071e-05	0	8.39475e-06	4.24665e-05	0	1.44478e-05	2.41575e-05	0	0	0	0	2.50723e-05	0	0	0	0	0	0.000526351	8.4833e-05	9.61041e-05	0	1.19024e-05	1.69537e-05	1.28684e-05	0	8.35743e-06	0	0.000176822	2.06155e-05	2.24898e-05	1.2156e-05	0	1.44755e-05	0	0.000236935	1.73205	1.32654	0.944632	0	1.73205	0
OTU306	D_0__Bacteria	D_1__Proteobacteria	D_2__Betaproteobacteria	D_3__Burkholderiales	D_4__Alcaligenaceae	D_5__uncultured	D_6__uncultured bacterium	2.20577e-05	3.57071e-05	0	8.39475e-06	5.30831e-05	2.3808e-05	7.22392e-06	0	0.00010747	0	6.01628e-05	6.31882e-05	7.52169e-05	1.56154e-05	3.83239e-05	0.000510473	0.000172663	3.96932e-05	0	0	0	0	1.92549e-05	2.84286e-05	3.82313e-05	4.1117e-05	4.3052e-05	0.000240943	0	1.80178e-05	2.26996e-05	6.00712e-05	3.56405e-05	3.00808e-05	0.000242704	0	0.93575	0.798479	1.57126	0.866806	0.698707	1.00731
OTU305	D_0__Bacteria	D_1__Proteobacteria	D_2__Betaproteobacteria	D_3__Rhodocyclales	D_4__Rhodocyclaceae			0	0	0	0	0	0	0	0	0	0	0	0	0	0	0	0	0	0	7.34444e-05	0.00026581	0.000229171	0.000200267	0	0	0	0	0	0	0.000192173	0	0	0	0	0	0	8.35729e-05	0	0	0	0	0	0
OTU304	D_0__Bacteria	D_1__Chloroflexi	D_2__JG30-KF-CM66	D_3__uncultured bacterium	D_4__uncultured bacterium	D_5__uncultured bacterium	D_6__uncultured bacterium	7.35256e-05	9.998e-05	0	8.39475e-05	6.36997e-05	9.5232e-05	0	7.24725e-05	0.000272808	7.39809e-06	0.000180488	3.94926e-05	9.19317e-05	4.68461e-05	3.83239e-05	8.65209e-06	3.28882e-05	4.96165e-05	0	0	0	0	5.78352e-05	8.09598e-05	0.000115094	7.5793e-05	5.90339e-05	3.03856e-05	0	5.18039e-05	1.59771e-05	0.00014131	9.2078e-05	2.88073e-05	2.05965e-05	0	0.895715	0.197346	1.22778	1.21486	0.487978	0.677839
OTU268	D_0__Bacteria	D_1__GAL08	D_2__uncultured bacterium	D_3__uncultured bacterium	D_4__uncultured bacterium	D_5__uncultured bacterium	D_6__uncultured bacterium	5.14679e-05	8.56971e-05	5.8726e-05	4.19738e-05	0.000138016	3.1744e-05	4.33435e-05	1.6105e-05	0.000132271	4.43885e-05	0.000103136	0.000110579	5.8502e-05	7.02691e-05	9.96421e-05	8.65209e-05	6.57765e-05	1.98466e-05	0	0	0	0	6.5297e-05	7.05779e-05	6.39064e-05	8.60347e-05	7.61377e-05	5.73813e-05	0	1.80359e-05	5.86266e-05	6.07515e-05	3.62581e-05	2.11886e-05	3.41207e-05	0	0.276213	0.830665	0.950632	0.421436	0.278293	0.594632
OTU269	D_0__Bacteria	D_1__Chloroflexi	D_2__Anaerolineae	D_3__Anaerolineales	D_4__Anaerolineaceae	D_5__Anaerolinea	D_6__uncultured bacterium	0.000448506	7.85557e-05	0	3.3579e-05	3.18498e-05	0	0.00244891	7.24725e-05	0	0.000147962	0	7.89852e-06	4.17872e-05	2.3423e-05	0	0	0	0	0	0	0	0	0.000175687	2.18096e-05	0.00084046	5.19534e-05	2.17367e-05	0	0	0.000239511	1.89075e-05	0.00139343	8.32394e-05	2.09446e-05	0	0	1.36328	0.866932	1.65793	1.60219	0.963556	0
OTU300	D_0__Bacteria	D_1__Proteobacteria	D_2__Gammaproteobacteria	D_3__Xanthomonadales	D_4__Xanthomonadaceae	D_5__Thermomonas		0	0	0	0	0	0	0	0	0	0	0	0	0	0	0	0	0	0	0.000709962	5.65553e-06	0	0.000233645	0	0	0	0	0	0	0.000237316	0	0	0	0	0	0	0.000333363	0	0	0	0	0	0
OTU264	D_0__Bacteria	D_1__Proteobacteria	D_2__Alphaproteobacteria	D_3__Rhizobiales	D_4__Methylobacteriaceae	D_5__Methylobacterium	D_6__uncultured bacterium	1.47051e-05	9.28386e-05	1.30502e-05	5.87633e-05	3.18498e-05	9.5232e-05	1.44478e-05	4.8315e-05	2.48008e-05	7.39809e-06	4.29734e-05	3.15941e-05	3.34297e-05	5.46538e-05	7.66477e-06	0.000138433	0.000115109	5.95398e-05	3.67222e-05	0	1.47852e-05	8.34446e-05	4.0198e-05	6.19484e-05	2.91879e-05	2.73219e-05	3.19161e-05	0.000104361	3.3738e-05	4.55956e-05	3.18109e-05	1.73546e-05	1.81684e-05	2.3531e-05	4.05302e-05	3.64102e-05	1.13428	0.513507	0.594582	0.664976	0.737278	0.388366
OTU265	D_0__Bacteria	D_1__Bacteroidetes	D_2__Cytophagia	D_3__Cytophagales	D_4__Cytophagaceae	D_5__uncultured	D_6__uncultured Bacteroidetes bacterium	0	0	0	0	0	2.3808e-05	0	1.6105e-05	8.26692e-06	0	0	7.89852e-06	0	0	1.53295e-05	7.78688e-05	6.57765e-05	3.96932e-05	0	0	0	1.66889e-05	0	7.936e-06	8.12398e-06	2.63284e-06	5.10985e-06	6.11128e-05	4.17223e-06	0	1.37456e-05	8.05345e-06	4.56021e-06	8.85052e-06	1.95104e-05	8.34446e-06	0	1.73205	0.991319	1.73205	1.73205	0.319253
OTU266	D_0__Bacteria	D_1__Thermotogae	D_2__Thermotogae	D_3__Thermotogales	D_4__Thermotogaceae	D_5__EM3	D_6__uncultured bacterium	0.000595558	0.000164253	1.30502e-05	0.000436527	1.06166e-05	7.936e-06	4.33435e-05	0	0	0.000184952	0	0	7.52169e-05	0	0	0	0	0	1.22407e-05	5.65553e-06	7.39262e-06	0	0.00025762	0.000151693	1.44478e-05	6.16508e-05	2.50723e-05	0	6.32222e-06	0.000302269	0.000246677	2.50244e-05	0.000106782	4.34265e-05	0	5.0527e-06	1.17331	1.62616	1.73205	1.73205	1.73205	0
OTU267	D_0__Bacteria	D_1__Actinobacteria	D_2__Acidimicrobiia	D_3__Acidimicrobiales	D_4__Acidimicrobiales Incertae Sedis	D_5__Candidatus Microthrix	D_6__uncultured bacterium	7.35256e-06	5.71314e-05	4.56758e-05	2.51843e-05	5.30831e-05	0.000301568	1.44478e-05	4.02625e-05	0.000305876	7.39809e-06	0.000111731	0.000489708	4.17872e-05	6.24614e-05	0.000306591	0.000311475	0.000452213	0.000595398	0	0	0	0	3.67199e-05	0.000126612	0.000120195	0.000202946	0.000136947	0.000453029	0	2.60699e-05	0.000152157	0.000161321	0.000253763	0.00014728	0.000141963	0	0.709966	1.20176	1.34216	1.2504	1.07545	0.313364
OTU261	D_0__Bacteria	D_1__Acetothermia	D_2__uncultured bacterium	D_3__uncultured bacterium	D_4__uncultured bacterium	D_5__uncultured bacterium	D_6__uncultured bacterium	8.08782e-05	0.000135687	0.000117452	0.000134316	0.000286649	0.000111104	2.88957e-05	0.000152998	0.000173605	4.43885e-05	0.000111731	2.36956e-05	9.19317e-05	0.0001015	0.000114972	2.59563e-05	4.93324e-05	3.96932e-05	0	0	0	0	0.000111339	0.000177356	0.0001185	5.99383e-05	0.000102801	3.83273e-05	0	2.79111e-05	9.53588e-05	7.82803e-05	4.60315e-05	1.15749e-05	1.17478e-05	0	0.250686	0.537668	0.660596	0.767981	0.112595	0.306512
OTU309	D_0__Bacteria	D_1__Proteobacteria	D_2__Deltaproteobacteria	D_3__Bdellovibrionales	D_4__Bacteriovoracaceae	D_5__uncultured	D_6__uncultured bacterium	3.67628e-05	2.85657e-05	5.22009e-05	5.87633e-05	3.18498e-05	0.000142848	0	6.442e-05	9.92031e-05	2.95924e-05	1.71894e-05	0.000110579	0.000108647	0.000132731	0.000107307	0	0	3.96932e-05	0	5.65553e-06	0	0	3.91765e-05	7.78204e-05	5.4541e-05	5.24537e-05	0.000116228	1.32311e-05	1.41388e-06	1.2001e-05	5.79011e-05	5.0334e-05	5.07188e-05	1.43073e-05	2.29169e-05	2.82777e-06	0.306333	0.744034	0.922864	0.966926	0.123097	1.73205
OTU308	D_0__Bacteria	D_1__Synergistetes	D_2__Synergistia	D_3__Synergistales	D_4__Synergistaceae	D_5__Thermanaerovibrio		0	4.999e-05	3.91507e-05	0	0.000244182	0.000230144	0	0	0.000223207	0	0.000137515	1.5797e-05	4.17872e-05	8.58845e-05	0.00017629	0	0	0	0	1.13111e-05	7.39262e-06	6.67557e-05	2.97136e-05	0.000158109	7.44023e-05	5.1104e-05	0.00010132	0	2.13648e-05	2.62972e-05	0.000137106	0.000128869	7.52497e-05	6.85671e-05	0	3.06218e-05	0.885025	0.867162	1.73205	1.47248	0.676734	0
OTU116	D_0__Bacteria	D_1__TA06	D_2__uncultured bacterium	D_3__uncultured bacterium	D_4__uncultured bacterium	D_5__uncultured bacterium	D_6__uncultured bacterium	0.00223518	0.00253521	0.00133765	0.00218264	0.00181544	0.00128563	0.000895766	0.00130451	0.00085976	0.0007768	0.000730548	0.000750359	0.000927675	0.000757345	0.000398568	8.65209e-06	0	0	0.00066712	7.35219e-05	5.17484e-05	6.67557e-05	0.00203601	0.00176124	0.00102001	0.000752569	0.000694529	2.88403e-06	0.000214786	0.000623127	0.000450952	0.000247037	2.32048e-05	0.000270089	4.99529e-06	0.000301693	0.306053	0.256043	0.24219	0.0308341	0.38888	1.73205
OTU117	D_0__Bacteria	D_1__Firmicutes	D_2__Clostridia	D_3__Thermoanaerobacterales	D_4__Family III	D_5__Thermovenabulum	D_6__uncultured bacterium	0.00569088	0.00148542	9.78767e-05	0.0035258	0.00134831	0.000309504	0.0082136	0.00119177	2.48008e-05	0.00447585	0.000206272	0	0.00357698	0.00367742	7.66477e-06	0	3.28882e-05	0	0	1.13111e-05	7.39262e-06	0	0.00242473	0.00172787	0.00314339	0.00156071	0.00242069	1.09627e-05	4.67592e-06	0.00291241	0.0016414	0.00442953	0.00252669	0.00209034	1.8988e-05	5.63128e-06	1.20113	0.949954	1.40916	1.61894	0.863532	1.73205
OTU114	D_0__Bacteria	D_1__Proteobacteria	D_2__Alphaproteobacteria	D_3__Rhodospirillales	D_4__Rhodospirillales Incertae Sedis	D_5__Elioraea		0	0	1.95753e-05	0	0.000106166	0.000166656	0	0	0.000198406	0	7.73521e-05	0.000671374	8.35743e-06	3.12307e-05	0.000528869	0.00610838	0.00471124	0.00456471	0	0	2.95705e-05	4.17223e-05	6.52512e-06	9.09407e-05	6.61354e-05	0.000249575	0.000189486	0.00512811	1.78232e-05	1.13018e-05	8.43648e-05	0.00011455	0.00036733	0.000294137	0.00085209	2.11699e-05	1.73205	0.92769	1.73205	1.47182	1.55229	0.166161
OTU115	D_0__Bacteria	D_1__Proteobacteria	D_2__Alphaproteobacteria	D_3__Rhizobiales	D_4__Phyllobacteriaceae	D_5__Phyllobacterium		0.000308808	0.000321364	0.000417607	0.00068837	0.00148633	0.000960256	0.000317852	0.000434835	0.000305876	0.000562255	0.000481302	0.000418622	0.000660237	0.000515307	0.000383239	0.00078734	0.000846872	0.000833557	0.00104046	4.52443e-05	0.000147852	0.000333778	0.00034926	0.00104498	0.000352855	0.000487393	0.000519594	0.00082259	0.000391834	5.95228e-05	0.000405669	7.12493e-05	7.20101e-05	0.000138549	3.12445e-05	0.000448605	0.170426	0.388206	0.201923	0.147746	0.266648	0.0379831
OTU112	D_0__Bacteria	D_1__Proteobacteria	D_2__Deltaproteobacteria	D_3__Desulfarculales	D_4__Desulfarculaceae	D_5__Desulfatiglans		0.0025734	0.00167109	0.00118105	0.0020735	0.00149694	0.00163482	0.00154592	0.00133672	0.0011491	0.0019383	0.0014611	0.00111369	0.00141241	0.00170988	0.000935102	0.000233606	0.000312438	0.000158773	0.000960897	0.000152699	8.87115e-05	4.17223e-05	0.00180851	0.00173509	0.00134391	0.00150436	0.00135246	0.000234939	0.000311008	0.000706274	0.000301076	0.000198506	0.000414003	0.000390853	7.68415e-05	0.00043564	0.390528	0.173522	0.147708	0.275202	0.288993	0.32707
OTU110	D_0__Bacteria	D_1__Proteobacteria	D_2__Epsilonproteobacteria	D_3__Campylobacterales	D_4__Helicobacteraceae	D_5__uncultured	D_6__uncultured bacterium	0.000132346	0.00251378	0.00271445	0.000142711	0.0023675	0.00194432	0.000137254	0.0014414	0.000868027	0.000162758	0.00053287	0.000560795	0.000217293	0.00074173	0.000751148	0	0	0	0.00149337	0.000418509	0.000791011	0.00103471	0.00178686	0.00148485	0.00081556	0.000418808	0.000570057	0	0.0009344	0.00143636	0.00118143	0.000653653	0.000222185	0.000305539	0	0.000450634	0.803846	0.795655	0.801478	0.530517	0.535979	0
OTU111	D_0__Bacteria	D_1__Bacteroidetes	D_2__Sphingobacteriia	D_3__Sphingobacteriales	D_4__WCHB1-69	D_5__uncultured bacterium	D_6__uncultured bacterium	9.55833e-05	0.000621304	0.000619886	0.000218264	0.000764396	0.000603136	0.00438492	0.00103072	0.00106643	0.000547459	0.000971199	0.000205362	0.00172999	0.0021393	0.000820131	0	0	0	0.00140768	0.000712597	0.00073187	0.000417223	0.000445591	0.000528599	0.00216069	0.000574673	0.00156314	0	0.000817343	0.000303117	0.000280592	0.00192632	0.000383643	0.000675228	0	0.000419077	0.680257	0.530823	0.89153	0.667586	0.431969	0
OTU118	D_0__Bacteria	D_1__Hydrogenedentes	D_2__uncultured bacterium	D_3__uncultured bacterium	D_4__uncultured bacterium	D_5__uncultured bacterium	D_6__uncultured bacterium	0.000742609	0.00118548	0.00136375	0.00105774	0.00165619	0.00202368	0.00116305	0.0019326	0.00161205	0.00065843	0.00095401	0.00164289	0.00065188	0.0021315	0.00149463	0.000181694	5.75544e-05	0.000188543	0	1.13111e-05	7.39262e-06	3.33778e-05	0.00109728	0.0015792	0.00156923	0.00108511	0.001426	0.000142597	1.30204e-05	0.000319825	0.000487551	0.000386557	0.000505155	0.000742192	7.37286e-05	1.43591e-05	0.291471	0.308732	0.246335	0.465533	0.520471	0.517042
OTU119	D_0__Bacteria	D_1__Chlorobi	D_2__Ignavibacteria	D_3__Ignavibacteriales	D_4__IheB3-7	D_5__uncultured bacterium	D_6__uncultured bacterium	0.000191167	9.28386e-05	0.000176178	0.000125921	1.06166e-05	0.000230144	0.000122807	1.6105e-05	6.61354e-05	0.000184952	6.01628e-05	0.000126376	0.000208936	0.000515307	0.000130301	0	0	0	0	0.000588175	0.00677903	0.0073014	0.000153394	0.000122227	6.8349e-05	0.00012383	0.000284848	0	0.00366715	5.29757e-05	0.00010981	5.33852e-05	6.24337e-05	0.000203419	0	0.0039081	0.345356	0.898411	0.781068	0.504187	0.714132	0
OTU286	D_0__Bacteria	D_1__Actinobacteria	D_2__Acidimicrobiia	D_3__Acidimicrobiales	D_4__uncultured	D_5__uncultured bacterium	D_6__uncultured bacterium	2.20577e-05	5.71314e-05	3.91507e-05	5.03685e-05	5.30831e-05	0.00015872	0	4.02625e-05	0.000297609	1.47962e-05	0.00012892	0.00026855	5.01446e-05	3.12307e-05	0.000214614	4.32605e-05	4.93324e-05	0.000109156	0	0	0	0	3.94466e-05	8.73906e-05	0.000112624	0.000137422	9.8663e-05	6.72497e-05	0	1.75387e-05	6.17881e-05	0.000161462	0.00012709	0.000100861	3.64189e-05	0	0.44462	0.707034	1.43364	0.924817	1.02227	0.541547
OTU59	D_0__Bacteria	D_1__Chloroflexi	D_2__TK10	D_3__uncultured bacterium	D_4__uncultured bacterium	D_5__uncultured bacterium	D_6__uncultured bacterium	0.00267633	0.00438484	0.00392159	0.00439885	0.00503227	0.00517427	0.00134365	0.00405041	0.00589432	0.00236739	0.00415123	0.00501556	0.0029251	0.00205342	0.00449156	0.00622951	0.00717786	0.0056662	0	5.65553e-06	9.61041e-05	0.000375501	0.00366092	0.00486847	0.00376279	0.00384473	0.00315669	0.00635786	0.000119315	0.000883578	0.00041285	0.00228893	0.00135043	0.00123546	0.000763959	0.000176375	0.241354	0.0848008	0.608305	0.351242	0.391377	0.12016
OTU284	D_0__Bacteria	D_1__Actinobacteria	D_2__OPB41					0.000124994	0.000142829	6.52512e-05	2.51843e-05	7.43163e-05	7.1424e-05	0	5.63675e-05	9.92031e-05	8.1379e-05	7.73521e-05	7.89852e-06	4.17872e-05	5.46538e-05	3.06591e-05	8.65209e-06	8.22206e-05	1.98466e-05	0	0	0	0	0.000111024	5.69749e-05	5.18569e-05	5.55432e-05	4.23667e-05	3.69064e-05	0	4.06315e-05	2.75694e-05	4.97551e-05	4.13106e-05	1.20078e-05	3.96404e-05	0	0.365969	0.483887	0.95947	0.743756	0.283426	1.07408
OTU282	D_0__Bacteria	D_1__Acidobacteria	D_2__Holophagae	D_3__Holophagae Incertae Sedis	D_4__Unknown Family	D_5__Thermoanaerobaculum		0.000110288	4.28486e-05	5.22009e-05	0.000167895	4.24665e-05	7.936e-06	0.000144478	2.41575e-05	0	0.000266331	2.5784e-05	0	0.000242365	2.3423e-05	2.29943e-05	2.59563e-05	8.22206e-06	4.96165e-05	0.000153009	5.08998e-05	1.47852e-05	3.33778e-05	6.8446e-05	7.27659e-05	5.6212e-05	9.73718e-05	9.6261e-05	2.79316e-05	6.3018e-05	3.65371e-05	8.4174e-05	7.73894e-05	0.00014689	0.00012653	2.07678e-05	6.17797e-05	0.533809	1.15678	1.37674	1.50855	1.31445	0.743523
OTU280	D_0__Bacteria	D_1__Firmicutes	D_2__Bacilli	D_3__Bacillales	D_4__Paenibacillaceae	D_5__Aneurinibacillus	D_6__Aneurinibacillus aneurinilyticus	9.55833e-05	9.998e-05	1.95753e-05	3.3579e-05	0.000191099	7.936e-06	7.94631e-05	8.0525e-06	7.44023e-05	3.69905e-05	5.15681e-05	7.89852e-05	7.52169e-05	1.56154e-05	3.06591e-05	0.00020765	0.000131553	0.000674784	0	0	0	0	7.17129e-05	7.7538e-05	5.39726e-05	5.58479e-05	4.04971e-05	0.000337996	0	4.52059e-05	9.9179e-05	3.98484e-05	2.1322e-05	3.09948e-05	0.000294138	0	0.630374	1.2791	0.738308	0.381787	0.765357	0.870243
OTU281	D_0__Bacteria	D_1__Fibrobacteres	D_2__Fibrobacteria	D_3__Fibrobacterales	D_4__Fibrobacteraceae	D_5__uncultured	D_6__uncultured bacterium	0.000301455	7.14143e-05	0	8.39475e-05	1.06166e-05	0.000293632	0.000144478	8.0525e-06	0.000248008	6.65828e-05	6.87575e-05	0.00015797	0.000117004	8.58845e-05	0	6.05646e-05	8.22206e-05	1.98466e-05	2.44815e-05	5.65553e-06	2.95705e-05	5.00668e-05	0.00012429	0.000129399	0.000133513	9.77702e-05	6.76295e-05	5.42106e-05	2.74436e-05	0.00015753	0.00014688	0.000120353	5.21462e-05	6.06005e-05	3.16688e-05	1.82558e-05	1.26744	1.1351	0.901432	0.533355	0.896066	0.58418
OTU50	D_0__Bacteria	D_1__Chloroflexi	D_2__uncultured	D_3__uncultured bacterium	D_4__uncultured bacterium	D_5__uncultured bacterium	D_6__uncultured bacterium	0.00278662	0.00373497	0.00386939	0.00280385	0.00435281	0.00329344	0.000931886	0.00326126	0.00424093	0.00202708	0.00338631	0.00248014	0.00190549	0.00192069	0.00286663	0.00145355	0.0023104	0.00268921	0.000159129	2.26221e-05	0.000110889	7.51001e-05	0.00346366	0.00348337	0.00281136	0.00263117	0.00223094	0.00215105	9.19353e-05	0.000590173	0.000791755	0.00169978	0.000692087	0.000550575	0.000633054	5.76254e-05	0.17039	0.227296	0.604612	0.263034	0.246791	0.2943
OTU303	D_0__Bacteria	D_1__Firmicutes	D_2__Bacilli	D_3__Bacillales	D_4__Bacillaceae	D_5__Bacillus	D_6__Bacillus cereus	4.41154e-05	7.14143e-06	2.61005e-05	8.39475e-05	0	5.5552e-05	7.22392e-06	8.0525e-06	0.000148805	6.65828e-05	7.73521e-05	0.00021326	0.000225651	2.3423e-05	7.66477e-06	0.00074408	0.00023844	0.000158773	0	0	0	0	2.57858e-05	4.64999e-05	5.46937e-05	0.000119065	8.55795e-05	0.000380431	0	1.8489e-05	4.26996e-05	8.15035e-05	8.17528e-05	0.000121561	0.000317438	0	0.717023	0.918273	1.49018	0.686623	1.42044	0.834419
OTU52	D_0__Bacteria	D_1__Proteobacteria	D_2__Deltaproteobacteria	D_3__Sva0485				0.0038748	0.00502042	0.00599006	0.00337469	0.00472439	0.00562663	0.00272342	0.00541933	0.00482788	0.00236739	0.00413404	0.00595548	0.00264095	0.00401315	0.00317322	5.19125e-05	0	6.94631e-05	0	0	0	8.34446e-06	0.00496176	0.00457524	0.00432354	0.00415231	0.00327577	4.04585e-05	2.08611e-06	0.00105885	0.00113335	0.00141695	0.00179412	0.000691825	3.61203e-05	4.17223e-06	0.213402	0.247715	0.32773	0.432077	0.211194	0.892773
OTU54	D_0__Bacteria	D_1__Spirochaetae	D_2__Spirochaetes	D_3__Spirochaetales	D_4__Leptospiraceae	D_5__uncultured	D_6__uncultured bacterium	0.00557324	0.00751992	0.0131742	0.00277866	0.00666723	0.00644404	0.000563466	0.00452551	0.00719222	0.0046386	0.00667807	0.00787482	0.00502282	0.00429422	0.00587888	1.73042e-05	4.11103e-05	0	2.44815e-05	7.91775e-05	6.65336e-05	4.17223e-05	0.00875579	0.00529664	0.00409373	0.00639717	0.00506531	1.94715e-05	5.29787e-05	0.00394832	0.00218349	0.0033354	0.0016363	0.000793182	2.06407e-05	2.45554e-05	0.450938	0.41224	0.814759	0.255784	0.156591	1.06005
OTU56	D_0__Bacteria	D_1__Bacteroidetes	D_2__Sphingobacteriia	D_3__Sphingobacteriales	D_4__Saprospiraceae	D_5__uncultured		0.000426449	0.000678436	0.000965717	0.00067158	0.00128461	0.00197607	0.000245613	0.00213391	0.00366225	0.000162758	0.00310268	0.00238535	0.00119511	0.00115554	0.00381706	0.0026908	0.00247484	0.0024709	0	0	0	8.34446e-06	0.0006902	0.00131075	0.00201392	0.0018836	0.0020559	0.00254551	2.08611e-06	0.000269827	0.000652635	0.00171147	0.00153284	0.00152533	0.000125837	4.17223e-06	0.39094	0.497909	0.84982	0.813785	0.741929	0.049435
OTU57	D_0__Bacteria	D_1__Proteobacteria	D_2__Betaproteobacteria	D_3__Burkholderiales	D_4__Alcaligenaceae	D_5__uncultured	D_6__uncultured bacterium	0.000455859	0.00240666	0.00580735	0.00178808	0.00405555	0.00581709	0.000325076	0.00246407	0.00566284	0.00145742	0.00408247	0.00724294	0.00173835	0.00135854	0.00416964	0.0012286	0.00115109	0.00143888	0.000232574	0.000113111	0.000125675	0.000559079	0.00288996	0.00388691	0.00281733	0.00426095	0.00242217	0.00127285	0.000257609	0.00270828	0.00201979	0.00268636	0.00289689	0.00152522	0.000148912	0.000208004	0.937136	0.51964	0.953513	0.679869	0.629689	0.11699
OTU1671	D_0__Bacteria	D_1__Chlorobi	D_2__Ignavibacteria	D_3__Ignavibacteriales	D_4__BSN166	D_5__uncultured bacterium	D_6__uncultured bacterium	0	0	0	0	0	0	0	0	0	0	0	0	0	0	0	0	0	0	2.44815e-05	1.13111e-05	0	0	0	0	0	0	0	0	8.94813e-06	0	0	0	0	0	0	1.16477e-05	0	0	0	0	0	0
OTU1670	D_0__Bacteria	D_1__Gemmatimonadetes	D_2__Gemmatimonadetes	D_3__Gemmatimonadales	D_4__Gemmatimonadaceae	D_5__uncultured	D_6__uncultured Gemmatimonadales bacterium	0	0	0	0	0	0	0	0	0	0	0	0	0	0	0	0	0	0	6.12036e-06	5.65553e-06	0	0	0	0	0	0	0	0	2.94397e-06	0	0	0	0	0	0	3.4047e-06	0	0	0	0	0	0
OTU1673	D_0__Bacteria	D_1__TM6	D_2__uncultured bacterium	D_3__uncultured bacterium	D_4__uncultured bacterium	D_5__uncultured bacterium	D_6__uncultured bacterium	0	0	0	0	0	0	0	0	0	0	0	0	0	0	0	0	0	0	1.22407e-05	0	0	0	0	0	0	0	0	0	3.06018e-06	0	0	0	0	0	0	6.12036e-06	0	0	0	0	0	0
OTU1312	D_0__Bacteria	D_1__Bacteroidetes	D_2__Sphingobacteriia	D_3__Sphingobacteriales	D_4__Sphingobacteriaceae	D_5__Solitalea	D_6__uncultured bacterium	0	0	0	0	0	0	0	0	0	0	0	0	0	0	0	0	0	0	1.83611e-05	0	0	0	0	0	0	0	0	0	4.59027e-06	0	0	0	0	0	0	9.18054e-06	0	0	0	0	0	0
OTU1676	D_0__Bacteria	D_1__Firmicutes	D_2__Clostridia	D_3__Clostridiales	D_4__Gracilibacteraceae	D_5__uncultured	D_6__uncultured bacterium	0	0	0	0	0	0	0	0	0	0	0	0	0	0	0	0	0	0	1.22407e-05	0	0	0	0	0	0	0	0	0	3.06018e-06	0	0	0	0	0	0	6.12036e-06	0	0	0	0	0	0
OTU2125	D_0__Bacteria	D_1__Cyanobacteria	D_2__Cyanobacteria	D_3__SubsectionIV	D_4__FamilyII	D_5__Calothrix	D_6__uncultured Synechococcus sp.	0	0	0	0	0	0	0	0	0	0	0	0	0	0	0	0	0	2.97699e-05	0	0	0	0	0	0	0	0	0	9.92329e-06	0	0	0	0	0	0	1.71876e-05	0	0	0	0	0	0	1.73205
OTU774	D_0__Bacteria	D_1__Bacteroidetes	D_2__Sphingobacteriia	D_3__Sphingobacteriales	D_4__Chitinophagaceae	D_5__uncultured	D_6__uncultured bacterium	0	0	0	0	0	0	0	0	0	0	0	0	0	0	0	0	0	0	7.95647e-05	0	0	0	0	0	0	0	0	0	1.98912e-05	0	0	0	0	0	0	3.97824e-05	0	0	0	0	0	0
OTU2122	D_0__Bacteria	D_1__Acidobacteria	D_2__Acidobacteria	D_3__Subgroup 3	D_4__Unknown Family	D_5__Bryobacter	D_6__uncultured bacterium	0	0	0	0	0	0	0	0	0	0	0	0	0	0	0	1.73042e-05	0	0	0	0	0	0	0	0	0	0	0	5.76806e-06	0	0	0	0	0	0	9.99057e-06	0	0	0	0	0	0	1.73205
OTU1777	D_0__Bacteria	D_1__Armatimonadetes	D_2__uncultured bacterium	D_3__uncultured bacterium	D_4__uncultured bacterium	D_5__uncultured bacterium	D_6__uncultured bacterium	0	0	0	0	0	0	0	0	0	0	0	0	0	0	0	0	0	0	1.83611e-05	0	0	0	0	0	0	0	0	0	4.59027e-06	0	0	0	0	0	0	9.18054e-06	0	0	0	0	0	0
OTU163	D_0__Bacteria	D_1__Actinobacteria	D_2__Thermoleophilia	D_3__Gaiellales	D_4__uncultured	D_5__uncultured bacterium	D_6__uncultured bacterium	0.000507327	0.000714143	0.000450233	0.000629607	0.000414048	0.000341248	0.000418987	0.000458993	0.000165338	0.000798994	0.000103136	0.000363332	0.000568305	0.000569961	0.000252938	0	0	0	0	0	7.39262e-06	0	0.000557234	0.000461634	0.000347773	0.000421821	0.000463735	0	1.84816e-06	0.000138853	0.000149953	0.000159254	0.000351597	0.000182557	0	3.69631e-06	0.249183	0.324831	0.457925	0.833522	0.393668	0
OTU162	D_0__Bacteria	D_1__Spirochaetae	D_2__Spirochaetes	D_3__Spirochaetales	D_4__Spirochaetaceae	D_5__uncultured	D_6__uncultured bacterium	0.000301455	0.000392779	0.000117452	0.000428133	0.000222949	8.7296e-05	0.000310629	0.000338205	0.000256275	0.00166457	0.000515681	0.000410723	0.00112825	0.000163961	0.000275932	0	0	9.92329e-06	0	5.65553e-06	0	0	0.000270562	0.000246126	0.000301703	0.000863658	0.000522715	3.30776e-06	1.41388e-06	0.000140239	0.000171596	4.16882e-05	0.000695593	0.000527391	5.72922e-06	2.82777e-06	0.518325	0.697189	0.138176	0.805403	1.00894	1.73205
OTU161	D_0__Bacteria	D_1__Acidobacteria	D_2__Acidobacteria	D_3__Subgroup 3	D_4__Unknown Family			0.000374981	0.000328506	0.000287105	0.000167895	0.000254799	0.000611072	0.000397316	0.00028989	0.000471215	0.000221943	0.000636007	0.00156391	0.000284153	0.000452846	0.000490546	0	0	9.92329e-06	1.22407e-05	0	0	0	0.000330197	0.000344589	0.00038614	0.000807285	0.000409181	3.30776e-06	3.06018e-06	4.39622e-05	0.000234837	9.11774e-05	0.000687182	0.000109906	5.72922e-06	6.12036e-06	0.133139	0.681498	0.236125	0.851226	0.268601	1.73205
OTU160	D_0__Bacteria	D_1__Proteobacteria	D_2__Alphaproteobacteria	D_3__Rhizobiales	D_4__Bradyrhizobiaceae	D_5__Rhodopseudomonas	D_6__uncultured bacterium	0.000154404	0.00029994	0.000189228	0.000260237	0.000445898	0.00027776	0.000252837	8.0525e-05	0.000115737	0.000140564	0.000189083	0.000221159	0.000192221	0.000281077	0.000168625	0.000328779	0.000287772	0.000327469	0.000232574	7.35219e-05	0.00014046	0.000216956	0.000214524	0.000327965	0.0001497	0.000183602	0.000213974	0.000314673	0.000165878	7.59941e-05	0.000102508	9.10383e-05	4.0576e-05	5.92979e-05	2.33064e-05	7.35595e-05	0.354245	0.312557	0.60814	0.221	0.277126	0.0740654
OTU167	D_0__Bacteria	D_1__Deinococcus-Thermus	D_2__Deinococci	D_3__Thermales	D_4__Thermaceae	D_5__Thermus		0.000213224	0.000314223	0.000261005	0.000486896	0.000233565	0.000325376	0.00016615	0.000136893	0.000330677	0.000340312	0.000240651	7.89852e-05	0.000234008	0.000218615	0.000390903	0.000752732	0.00118398	0.000744247	0.000104046	6.22109e-05	1.47852e-05	4.17223e-05	0.000262817	0.000348612	0.00021124	0.000219983	0.000281176	0.000893652	5.56911e-05	5.05237e-05	0.000128254	0.000104465	0.000131884	9.53383e-05	0.000251465	3.76348e-05	0.192239	0.367898	0.494532	0.599519	0.339071	0.28139
OTU166	D_0__Bacteria	D_1__Chlorobi	D_2__Ignavibacteria	D_3__Ignavibacteriales	D_4__BSV26	D_5__uncultured bacterium	D_6__uncultured bacterium	0.000419096	0.0004999	0.000404557	0.000612817	0.000775013	0.000365056	0.000115583	0.00054757	0.000314143	0.000110971	0.000395355	0.000173767	0.000208936	0.000421615	0.000252938	0.000129781	0.000197329	0.000168696	2.44815e-05	1.13111e-05	0	0	0.000441184	0.000584295	0.000325765	0.000226698	0.000294496	0.000165269	8.94813e-06	5.13662e-05	0.000206461	0.000216228	0.000149398	0.000112265	3.39042e-05	1.16477e-05	0.116428	0.353351	0.663754	0.659018	0.38121	0.205146
OTU165	D_0__Bacteria	D_1__Acidobacteria	D_2__Acidobacteria	D_3__Subgroup 4	D_4__Unknown Family			0.000183814	0.000121404	6.52512e-05	0.000377764	0.000148633	6.3488e-05	7.22392e-05	4.02625e-05	8.26692e-06	0.00170156	1.71894e-05	4.73911e-05	0.0012954	2.3423e-05	7.66477e-06	8.65209e-05	1.64441e-05	9.92329e-06	0.000636518	0.000407198	0.000303098	0.00054239	0.00012349	0.000196628	4.02562e-05	0.000588714	0.000442163	3.76294e-05	0.000472301	5.9309e-05	0.000162542	3.19861e-05	0.000963872	0.000738968	4.24666e-05	0.00014691	0.480274	0.826648	0.794564	1.63725	1.67126	1.12855
OTU164	D_0__Bacteria	D_1__Armatimonadetes	D_2__uncultured bacterium	D_3__uncultured bacterium	D_4__uncultured bacterium	D_5__uncultured bacterium	D_6__uncultured bacterium	0.000742609	0.000842689	0.000156603	0	5.30831e-05	0.00015872	6.50153e-05	0.00146556	4.13346e-05	2.21943e-05	0.000309409	9.47822e-05	7.52169e-05	0.000210807	0.000114972	0.000173042	0.000460435	0.000823633	0.000226453	2.26221e-05	7.39262e-06	0	0.000580633	7.0601e-05	0.000523968	0.000142128	0.000133665	0.000485704	6.4117e-05	0.000370615	8.07971e-05	0.000815524	0.000149346	6.97014e-05	0.000326031	0.000108633	0.638294	1.14442	1.55644	1.05078	0.521462	0.671255
OTU1143	D_0__Bacteria	D_1__Proteobacteria	D_2__Deltaproteobacteria	D_3__Deltaproteobacteria Incertae Sedis	D_4__Syntrophorhabdaceae	D_5__Syntrophorhabdus		0	0	0	0	0	0	0	0	0	0	0	0	0	0	0	0	0	0	0	0	0	8.34446e-06	0	0	0	0	0	0	2.08611e-06	0	0	0	0	0	0	4.17223e-06	0	0	0	0	0	0
OTU169	D_0__Bacteria	D_1__Firmicutes	D_2__Bacilli	D_3__Bacillales	D_4__Bacillaceae	D_5__Bacillus	D_6__uncultured Bacillus sp.	1.47051e-05	3.57071e-05	0	6.7158e-05	7.43163e-05	0.000301568	7.22392e-06	1.6105e-05	0.000661354	1.47962e-05	5.15681e-05	3.15941e-05	0.00348505	0.000171769	4.59886e-05	0.00359062	0.00103598	2.97699e-05	0.000122407	0	0	1.66889e-05	1.68041e-05	0.000147681	0.000228228	3.26528e-05	0.00123427	0.00155212	3.4774e-05	1.79459e-05	0.000133318	0.000375125	1.84088e-05	0.00195025	0.00183568	5.89495e-05	1.06795	0.902747	1.64364	0.563774	1.58008	1.18269
OTU168	D_0__Bacteria	D_1__Proteobacteria	D_2__Deltaproteobacteria	D_3__Desulfobacterales	D_4__Desulfobulbaceae			0	0	0	0	0	0	0	0	0	0	3.43787e-05	0	1.67149e-05	0	0	0	0	0	0.00140156	0.000475065	0.00208472	0.00186081	0	0	0	1.14596e-05	5.57162e-06	0	0.00145554	0	0	0	1.98486e-05	9.65033e-06	0	0.000712825	0	0	0	1.73205	1.73205	0
OTU1146	D_0__Bacteria	D_1__Firmicutes	D_2__Clostridia	D_3__Clostridiales	D_4__Peptococcaceae	D_5__Desulfotomaculum		0	0	1.95753e-05	0	0	0	0	0	8.26692e-06	0	0	7.89852e-06	0	0	0	0	0	0	0	0	0	0	6.52512e-06	0	2.75564e-06	2.63284e-06	0	0	0	1.13018e-05	0	4.77291e-06	4.56021e-06	0	0	0	1.73205	0	1.73205	1.73205	0	0
OTU668	D_0__Bacteria	D_1__Proteobacteria	D_2__Alphaproteobacteria	D_3__Rhodospirillales	D_4__Rhodospirillales Incertae Sedis	D_5__Candidatus Alysiosphaera	D_6__uncultured bacterium	0	0	0	0	0	7.936e-06	0	0	0	0	0	0	0	0	7.66477e-06	0	0	9.92329e-06	0	0	0	0	0	2.64533e-06	0	0	2.55492e-06	3.30776e-06	0	0	4.58185e-06	0	0	4.42526e-06	5.72922e-06	0	0	1.73205	0	0	1.73205	1.73205
OTU605	D_0__Bacteria	D_1__Chlorobi	D_2__Chlorobia	D_3__Chlorobiales	D_4__OPB56	D_5__uncultured bacterium	D_6__uncultured bacterium	0	0	0	0	0	0	0	0	0	0	0	0	8.35743e-06	0	0	0	8.22206e-06	0	0.000116287	3.39332e-05	5.17484e-05	3.33778e-05	0	0	0	0	2.78581e-06	2.74069e-06	5.88366e-05	0	0	0	0	4.82516e-06	4.74701e-06	3.9239e-05	0	0	0	0	1.73205	1.73205
OTU1966	D_0__Bacteria	D_1__Hydrogenedentes	D_2__uncultured soil bacterium PBS-III-4	D_3__uncultured soil bacterium PBS-III-4	D_4__uncultured soil bacterium PBS-III-4	D_5__uncultured soil bacterium PBS-III-4	D_6__uncultured soil bacterium PBS-III-4	0	0	0	0	0	7.936e-06	0	0	8.26692e-06	0	0	0	0	0	0	0	0	0	0	0	0	0	0	2.64533e-06	2.75564e-06	0	0	0	0	0	4.58185e-06	4.77291e-06	0	0	0	0	0	1.73205	1.73205	0	0	0
OTU1418	D_0__Bacteria	D_1__Firmicutes	D_2__Bacilli	D_3__Bacillales	D_4__Bacillaceae	D_5__Geobacillus	D_6__Geobacillus sp. GHH01	0	0	0	0	0	0	0	0	0	0	0	0	0	0	0	0	0	6.94631e-05	0	0	0	0	0	0	0	0	0	2.31544e-05	0	0	0	0	0	0	4.01045e-05	0	0	0	0	0	0	1.73205
OTU368	D_0__Bacteria	D_1__Acetothermia	D_2__Unknown Class	D_3__Unknown Order	D_4__Unknown Family	D_5__Candidatus Acetothermus		0	0	0	0	0	0	0	0	0	0	0	0	0	0	0	0	0	0	0.000226453	7.91775e-05	4.43557e-05	5.84112e-05	0	0	0	0	0	0	0.000102099	0	0	0	0	0	0	8.41275e-05	0	0	0	0	0	0
OTU1416	D_0__Bacteria	D_1__Acidobacteria	D_2__Acidobacteria	D_3__Subgroup 3	D_4__SJA-149			0	0	0	0	0	0	0	0	0	0	0	0	0	0	0	2.59563e-05	0	0	0	0	0	0	0	0	0	0	0	8.65209e-06	0	0	0	0	0	0	1.49859e-05	0	0	0	0	0	0	1.73205
OTU1413	D_0__Bacteria	D_1__Proteobacteria	D_2__Alphaproteobacteria	D_3__Rhodospirillales	D_4__Acetobacteraceae	D_5__uncultured	D_6__uncultured bacterium	0	0	0	0	0	0	0	0	0	0	0	0	0	0	0	0	0	0	1.83611e-05	0	0	0	0	0	0	0	0	0	4.59027e-06	0	0	0	0	0	0	9.18054e-06	0	0	0	0	0	0
OTU1412	D_0__Bacteria	D_1__Bacteroidetes	D_2__Cytophagia	D_3__Cytophagales	D_4__Cytophagaceae	D_5__uncultured	D_6__uncultured bacterium	0	0	0	0	0	0	0	0	0	0	0	0	0	0	0	0	1.64441e-05	1.98466e-05	1.83611e-05	0	0	0	0	0	0	0	0	1.20969e-05	4.59027e-06	0	0	0	0	0	1.06135e-05	9.18054e-06	0	0	0	0	0	0.87737
OTU841	D_0__Bacteria	D_1__Firmicutes	D_2__Clostridia	D_3__Thermoanaerobacterales	D_4__Thermoanaerobacteraceae	D_5__Thermoanaerobacter	D_6__Thermoanaerobacter uzonensis	0	0	0	0	0	0	0	0	0	0	0	0	0	0	0	0	0	0	0	4.52443e-05	0	0	0	0	0	0	0	0	1.13111e-05	0	0	0	0	0	0	2.26221e-05	0	0	0	0	0	0
OTU843	D_0__Bacteria	D_1__Gracilibacteria	D_2__uncultured bacterium	D_3__uncultured bacterium	D_4__uncultured bacterium	D_5__uncultured bacterium	D_6__uncultured bacterium	0	0	0	0	0	0	0	0	0	0	0	0	0	0	0	0	0	0	4.28425e-05	0	0	0	0	0	0	0	0	0	1.07106e-05	0	0	0	0	0	0	2.14213e-05	0	0	0	0	0	0
OTU29	D_0__Bacteria	D_1__Proteobacteria	D_2__Alphaproteobacteria	D_3__Rhodospirillales	D_4__Acetobacteraceae			0.00171315	0.00252092	0.00188576	0.00418898	0.00276032	0.00314266	0.00103302	0.00222249	0.00345557	0.00235259	0.00244089	0.00239325	0.0037692	0.00265461	0.00429227	0.00680054	0.00694764	0.00694631	1.83611e-05	0.00748793	0.0147187	0.0295561	0.00203994	0.00336399	0.00223703	0.00239558	0.00357203	0.00689816	0.0129453	0.000425389	0.000739601	0.00121134	4.41945e-05	0.000836446	8.45441e-05	0.0125957	0.20853	0.219858	0.541496	0.0184484	0.234165	0.012256
OTU28	D_0__Bacteria	D_1__Proteobacteria	D_2__Deltaproteobacteria	D_3__Syntrophobacterales	D_4__Syntrophobacteraceae	D_5__Thermodesulforhabdus		0.0276898	0.0350858	0.0263615	0.0266953	0.0223161	0.018348	0.0163405	0.0210331	0.0147234	0.0232522	0.00813057	0.0127877	0.0164725	0.0178406	0.00695195	8.65209e-06	1.64441e-05	9.92329e-06	0.00110167	0.00151568	0.000791011	0.000383845	0.0297124	0.0224532	0.0173657	0.0147235	0.013755	1.16732e-05	0.000948051	0.00470073	0.00417533	0.00327742	0.00774444	0.00593119	4.18037e-06	0.000479164	0.158208	0.185957	0.18873	0.525992	0.431202	0.358118
OTU1335	D_0__Bacteria	D_1__Proteobacteria	D_2__Deltaproteobacteria	D_3__Oligoflexales	D_4__uncultured bacterium	D_5__uncultured bacterium	D_6__uncultured bacterium	0	0	0	0	0	0	0	0	0	0	0	0	0	0	0	0	0	0	2.44815e-05	0	0	0	0	0	0	0	0	0	6.12036e-06	0	0	0	0	0	0	1.22407e-05	0	0	0	0	0	0
OTU25	D_0__Bacteria	D_1__Chlorobi	D_2__Ignavibacteria	D_3__Ignavibacteriales	D_4__SM1H02	D_5__uncultured bacterium	D_6__uncultured bacterium	0.0109627	0.0128617	0.00964412	0.0167727	0.00840836	0.00990413	0.00867593	0.00714257	0.0101766	0.0187172	0.0139492	0.00781164	0.0092266	0.0120785	0.0108993	0.00789071	0.00977603	0.00891112	0.00700782	0.00178715	0.00157463	0.00156876	0.0111562	0.0116951	0.00866503	0.0134927	0.0107348	0.00885928	0.00298459	0.0016175	0.00446052	0.00151704	0.00546708	0.00143304	0.00094373	0.00268408	0.144987	0.381402	0.175076	0.405189	0.133495	0.106524
OTU24	D_0__Bacteria	D_1__Proteobacteria	D_2__Betaproteobacteria	D_3__Burkholderiales	D_4__Comamonadaceae	D_5__Tepidimonas	D_6__uncultured bacterium	7.35256e-06	0.000214243	0.000202279	0.000193079	9.55495e-05	0.00047616	1.44478e-05	9.663e-05	0.000338944	0.000118369	0.000171894	0.000355433	0.000125361	0.000140538	0.000291261	0.000380692	0.00060021	0.000248082	9.79258e-05	0.0564705	0.0431064	0.102128	0.000141291	0.00025493	0.000150007	0.000215232	0.00018572	0.000409662	0.0504507	0.000116149	0.0001977	0.000168705	0.000124332	9.17157e-05	0.000177843	0.0420163	0.82205	0.775507	1.12464	0.577666	0.493837	0.434121
OTU27	D_0__Bacteria	D_1__Chloroflexi	D_2__Chloroflexia	D_3__Chloroflexales	D_4__Chloroflexaceae			0.0051615	0.00861256	0.00493951	0.00789946	0.00438466	0.00915021	0.00434158	0.00585417	0.00744023	0.00207886	0.00758911	0.0549421	0.00483895	0.00452065	0.0110756	0.00671402	0.00792607	0.0136842	0	5.65553e-06	0	0	0.00623786	0.00714478	0.00587866	0.0215367	0.00681173	0.00944144	1.41388e-06	0.00205955	0.00247079	0.00154947	0.0290608	0.00369604	0.003724	2.82777e-06	0.330169	0.345817	0.263576	1.34936	0.5426	0.394431
OTU26	D_0__Bacteria	D_1__Acidobacteria	D_2__Acidobacteria	D_3__Subgroup 4	D_4__Unknown Family	D_5__Candidatus Chloracidobacterium	D_6__uncultured Acidobacteria bacterium	2.94103e-05	2.85657e-05	3.91507e-05	7.55528e-05	0	0.00011904	2.16718e-05	3.221e-05	9.09361e-05	7.39809e-06	6.01628e-05	0.000118478	2.50723e-05	3.90384e-05	0.00017629	0.0556243	0.0344258	0.0255624	0	1.69666e-05	0.000103497	0.000358812	3.23756e-05	6.48643e-05	4.82726e-05	6.20129e-05	8.01335e-05	0.0385375	0.000119819	5.88262e-06	6.02355e-05	3.73215e-05	5.5563e-05	8.35661e-05	0.015447	0.000165649	0.181699	0.928639	0.77314	0.89599	1.04284	0.40083
OTU21	D_0__Bacteria	D_1__Hydrogenedentes						0.0336012	0.0178321	0.00932439	0.0135407	0.00923645	0.00576947	0.0236078	0.00756935	0.00479481	0.0189983	0.00731408	0.00826975	0.0172247	0.0152796	0.00445323	0.000129781	0.000254884	0.00011908	0.000189731	0.000197944	0.000295705	0.000500668	0.0202526	0.00951556	0.0119906	0.0115274	0.0123192	0.000167915	0.000296012	0.0123181	0.00389314	0.0101559	0.00648763	0.00688118	7.55072e-05	0.00014468	0.608222	0.409135	0.846987	0.562802	0.558574	0.449675
OTU23	D_0__Bacteria	D_1__Armatimonadetes	D_2__uncultured bacterium	D_3__uncultured bacterium	D_4__uncultured bacterium	D_5__uncultured bacterium	D_6__uncultured bacterium	0.00641879	0.00991944	0.0100944	0.0125921	0.0107652	0.0107295	0.00560576	0.00705399	0.00713435	0.00643634	0.0090502	0.00558425	0.00813178	0.00615245	0.00833927	0.0174167	0.0207443	0.0168101	4.89629e-05	4.52443e-05	0.000103497	0.000183578	0.00881086	0.0113623	0.00659804	0.0070236	0.00754117	0.0183237	9.53205e-05	0.00207344	0.00106523	0.000860274	0.00180606	0.00120713	0.00211813	6.45831e-05	0.235328	0.0937513	0.130383	0.257142	0.160072	0.115595
OTU22	D_0__Bacteria	D_1__Dictyoglomi	D_2__Dictyoglomia	D_3__Dictyoglomales	D_4__Dictyoglomaceae	D_5__Dictyoglomus		0.00905836	0.00702717	0.00503739	0.00649754	0.00748471	0.00479335	0.00550463	0.00378468	0.00196753	0.00611822	0.0040395	0.000884634	0.00601735	0.00584795	0.00157128	0.000242259	0.000197329	0.00011908	0.00148725	0.00912237	0.00648333	0.000458945	0.00704097	0.00625853	0.00375228	0.00368079	0.00447886	0.000186223	0.00438797	0.00201052	0.00136151	0.00176877	0.00263517	0.00251946	6.23361e-05	0.0041092	0.285546	0.217544	0.471386	0.715926	0.562523	0.33474
OTU2191	D_0__Bacteria	D_1__Proteobacteria	D_2__Alphaproteobacteria	D_3__Caulobacterales	D_4__Hyphomonadaceae	D_5__uncultured	D_6__uncultured bacterium	0	0	0	0	0	0	0	0	0	0	0	0	0	0	0	0	2.46662e-05	0	0	0	0	0	0	0	0	0	0	8.22206e-06	0	0	0	0	0	0	1.4241e-05	0	0	0	0	0	0	1.73205
OTU2007	D_0__Bacteria	D_1__Bacteroidetes	D_2__Sphingobacteriia	D_3__Sphingobacteriales	D_4__Chitinophagaceae	D_5__uncultured		0	0	0	0	0	0	0	0	0	0	0	0	0	0	0	0	0	0	0	0	0	1.66889e-05	0	0	0	0	0	0	4.17223e-06	0	0	0	0	0	0	8.34446e-06	0	0	0	0	0	0
OTU2192	D_0__Bacteria	D_1__Gemmatimonadetes	D_2__Gemmatimonadetes	D_3__Gemmatimonadales	D_4__Gemmatimonadaceae	D_5__uncultured	D_6__uncultured bacterium	0	0	0	0	0	0	0	0	0	0	0	0	0	0	0	0	0	0	1.22407e-05	0	0	0	0	0	0	0	0	0	3.06018e-06	0	0	0	0	0	0	6.12036e-06	0	0	0	0	0	0
OTU710	D_0__Bacteria	D_1__Chloroflexi	D_2__Chloroflexia	D_3__Kallotenuales	D_4__Kallotenuaceae	D_5__Kallotenue		0	0	0	0	0	0	7.22392e-06	0	0	0	0	0	0	0	0	0	0	0	0	1.69666e-05	2.95705e-05	5.00668e-05	0	0	2.40797e-06	0	0	0	2.4151e-05	0	0	4.17073e-06	0	0	0	2.1102e-05	0	0	1.73205	0	0	0
OTU2197	D_0__Bacteria	D_1__Firmicutes	D_2__Clostridia	D_3__Clostridiales	D_4__Family XVII	D_5__uncultured	D_6__uncultured bacterium	0	0	0	0	0	0	0	0	0	0	0	0	0	0	0	0	0	0	1.22407e-05	0	0	0	0	0	0	0	0	0	3.06018e-06	0	0	0	0	0	0	6.12036e-06	0	0	0	0	0	0
OTU968	D_0__Bacteria	D_1__Firmicutes	D_2__Bacilli	D_3__Bacillales	D_4__Alicyclobacillaceae	D_5__Alicyclobacillus		0	0	0	0	0	0	0	0	0	0	0	0	0	0	0	0	0	0	4.28425e-05	0	0	0	0	0	0	0	0	0	1.07106e-05	0	0	0	0	0	0	2.14213e-05	0	0	0	0	0	0
[truncated: 1 more columns]
